# Supplementary material for: Temporal stability of stimulus representation increases along rodent visual cortical hierarchies
Source: Nat Commun. 2021 Jul 21;12:4448. doi: 10.1038/s41467-021-24456-3 (PMC8295255; doi:10.1038/s41467-021-24456-3)
Supplement: Supplementary file 4 — Source Data [file 41467_2021_24456_MOESM4_ESM.zip]

Archive with 80 entries (80 files):
- Fig_3b_source_data.csv
- __MACOSX/._Fig_3b_source_data.csv
- Fig_3c_source_data.csv
- __MACOSX/._Fig_3c_source_data.csv
- Fig_4a_source_data.csv
- __MACOSX/._Fig_4a_source_data.csv
- Fig_4b_source_data.csv
- __MACOSX/._Fig_4b_source_data.csv
- Fig_4c_source_data.csv
- __MACOSX/._Fig_4c_source_data.csv
- Fig_4d_source_data.csv
- __MACOSX/._Fig_4d_source_data.csv
- Fig_5b_source_data.csv
- __MACOSX/._Fig_5b_source_data.csv
- Fig_5c_source_data.csv
- __MACOSX/._Fig_5c_source_data.csv
- Fig_5d_source_data.csv
- __MACOSX/._Fig_5d_source_data.csv
- Fig_6b_source_data.csv
- __MACOSX/._Fig_6b_source_data.csv
- Fig_6c_source_data.csv
- __MACOSX/._Fig_6c_source_data.csv
- Fig_6d_source_data.csv
- __MACOSX/._Fig_6d_source_data.csv
- Fig_7A_source_data.txt
- __MACOSX/._Fig_7A_source_data.txt
- Fig_7B_source_data.txt
- __MACOSX/._Fig_7B_source_data.txt
- Fig_7C_source_data.txt
- __MACOSX/._Fig_7C_source_data.txt
- Fig_7D_source_data.txt
- __MACOSX/._Fig_7D_source_data.txt
- Fig_7E_Anesthetized_source_data.txt
- __MACOSX/._Fig_7E_Anesthetized_source_data.txt
- Fig_7E_Awake_source_data.txt
- __MACOSX/._Fig_7E_Awake_source_data.txt
- Fig_7F_Anesthetized_source_data.txt
- __MACOSX/._Fig_7F_Anesthetized_source_data.txt
- Fig_7F_Awake_source_data.txt
- __MACOSX/._Fig_7F_Awake_source_data.txt
- Fig_8A_Center_source_data.txt
- __MACOSX/._Fig_8A_Center_source_data.txt
- Fig_8A_Left_source_data.txt
- __MACOSX/._Fig_8A_Left_source_data.txt
- Fig_8A_Right_source_data.txt
- __MACOSX/._Fig_8A_Right_source_data.txt
- Fig_8B_Center_source_data.txt
- __MACOSX/._Fig_8B_Center_source_data.txt
- Fig_8B_Left_source_data.txt
- __MACOSX/._Fig_8B_Left_source_data.txt
- Fig_8B_Right_source_data.txt
- __MACOSX/._Fig_8B_Right_source_data.txt
- Supplementary_Fig_2a_source_data.csv
- __MACOSX/._Supplementary_Fig_2a_source_data.csv
- Supplementary_Fig_2b_source_data.csv
- __MACOSX/._Supplementary_Fig_2b_source_data.csv
- Supplementary_Fig_2c_source_data.csv
- __MACOSX/._Supplementary_Fig_2c_source_data.csv
- Supplementary_Fig_3a_source_data.csv
- __MACOSX/._Supplementary_Fig_3a_source_data.csv
- Supplementary_Fig_3b_source_data.csv
- __MACOSX/._Supplementary_Fig_3b_source_data.csv
- Supplementary_Fig_6a_source_data.csv
- __MACOSX/._Supplementary_Fig_6a_source_data.csv
- Supplementary_Fig_6b_source_data.csv
- __MACOSX/._Supplementary_Fig_6b_source_data.csv
- Supplementary_Fig_6c_source_data.csv
- __MACOSX/._Supplementary_Fig_6c_source_data.csv
- Supplementary_Fig_6d_source_data.csv
- __MACOSX/._Supplementary_Fig_6d_source_data.csv
- Supplementary_Fig_7a-b_source_data.csv
- __MACOSX/._Supplementary_Fig_7a-b_source_data.csv
- Supplementary_Fig_7c-f_source_data.csv
- __MACOSX/._Supplementary_Fig_7c-f_source_data.csv
- Supplementary_Fig_S9B_source_data.txt
- __MACOSX/._Supplementary_Fig_S9B_source_data.txt
- Supplementary_Fig_S9C_source_data.txt
- __MACOSX/._Supplementary_Fig_S9C_source_data.txt
- Supplementay_Fig_S9A_source_data.txt
- __MACOSX/._Supplementay_Fig_S9A_source_data.txt
