# Supplementary material for: Temporal stability of stimulus representation increases along rodent visual cortical hierarchies
Source: Nat Commun. 2021 Jul 21;12:4448. doi: 10.1038/s41467-021-24456-3 (PMC8295255; doi:10.1038/s41467-021-24456-3)
Supplement: Supplementary file 4 — Source Data [file 41467_2021_24456_MOESM4_ESM.zip › Fig_3b_source_data.csv]

time	manual slow 2, ACF	manual slow 2, fit	manual slow 1, ACF	manual slow 1, fit	manual fast 1, ACF	manual fast 1, fit	manual fast 2, ACF	manual fast 2, fit	phase-scrambled fast 1, ACF	phase-scrambled fast 1, fit	ratcam 1, ACF	ratcam 1, fit	phase-scrambled ratcam 2, ACF	phase-scrambled ratcam 2, fit	ratcam 2, ACF	ratcam 2, fit
0.03333333333333333	1.0	1.0025117316872059	1.0	1.026045611753491	1.0	0.9967888353219911	1.0	1.0100030048748025	1.0	0.9987787349744495	1.0	0.8568200698387539	1.0	0.8970500158334539	1.0	0.9031756944058579
0.06666666666666667	0.8960723758598541	0.8780231938418821	0.8982115508621458	0.8912952817719331	0.8356494431902892	0.8207605242693926	0.840105039237124	0.8281024010271846	0.8242814429350854	0.8106130643986428	0.6311726501847204	0.6849869518087105	0.5916237081268229	0.6606161713252569	0.5635711028570847	0.6414987592065532
0.1	0.7643194070844342	0.7689932242756395	0.7704825814632474	0.7742416810801265	0.6617695298046822	0.6758180010928402	0.6683403640593987	0.6789619271201993	0.6419295775145701	0.6578970067785512	0.4462103635791963	0.5476145350289114	0.39534722733156347	0.4864987660815845	0.36368817478593485	0.45563743645056864
0.13333333333333333	0.6552341810750167	0.6735022299289475	0.6636195694779193	0.6725607023634723	0.5400721041639581	0.5564716590234214	0.5445736528140922	0.5566815141544816	0.5171840328886083	0.5339520056332586	0.35613961289228396	0.43779181221349156	0.29476557733690595	0.3582731693111604	0.27116698524915145	0.3236256820699479
0.16666666666666666	0.5673041841950763	0.58986898635751	0.5764555975371608	0.5842334627768957	0.4490151494592731	0.458201330529134	0.4539408677604277	0.4564236900819101	0.42572363423424553	0.43335771615046415	0.2935185292523208	0.34999376127051524	0.23745963743204107	0.26384376034930757	0.21635670693230283	0.2298616700838219
0.2	0.4966101191527788	0.516621037918677	0.5057615645739428	0.5075062188867197	0.3742425097672081	0.37728508881677303	0.38379039353567074	0.3742222070808283	0.3521415163162342	0.3517149634533533	0.25199115810590617	0.2798033894442657	0.2000809507762909	0.19430293931612677	0.18001782801787766	0.16326388881060377
0.23333333333333334	0.44038078116335555	0.45246877356323495	0.44691471510059083	0.4408555459738393	0.3111514357123981	0.31065828219900743	0.324260297866367	0.30682513488139573	0.2905884710478506	0.28545335852296944	0.2237819346700616	0.2236895208083094	0.17661153140636826	0.1430908662645792	0.15565946118482352	0.11596147100054169
0.26666666666666666	0.39437029785075883	0.39628272180825297	0.3956297597921962	0.3829580903308567	0.25947650068723516	0.25579746234208345	0.2708792060309585	0.2515662128374252	0.24036938079722578	0.2316751584635091	0.19547852615191333	0.1788291479200184	0.15738819236675206	0.10537666635621662	0.14041416128852707	0.08236397438878171
0.3	0.35512089268387853	0.3470736651438997	0.3490735618972994	0.33266429398295316	0.21773046075864888	0.21062481024965465	0.22342984678142172	0.20625937137069278	0.19973789753366697	0.18802854283031015	0.17269259722606395	0.14296541040563515	0.13907299984476088	0.0776027296656191	0.12681933793167016	0.058500674565297624
0.3333333333333333	0.3206945205301439	0.30397522376639524	0.3078410667575513	0.28897557013501707	0.1836472438910611	0.1734294401770714	0.1819177762104059	0.1691122500052372	0.16656779120667026	0.1526047641592893	0.15580017899501034	0.11429405558423344	0.12181094104506873	0.05714911905827132	0.11180209405363489	0.04155128440549119
0.36666666666666664	0.2886289735966531	0.266228602004476	0.2734849947726629	0.2510244761619573	0.15522281097078783	0.14280260091145505	0.14650667236710435	0.13865529072342284	0.1394355949136496	0.1238546748996996	0.14163653756120106	0.09137266912904232	0.1027095942378908	0.04208642947496007	0.09434939558188722	0.029512638077684217
0.4	0.25829645393257356	0.23316922888336156	0.24515102595298494	0.2180574904755567	0.13060166973081655	0.1175843202068546	0.11752145088607509	0.11368360154277127	0.11621984464787347	0.10052098031813975	0.12490569648305616	0.0730481092921963	0.08899639615793216	0.03099378564601736	0.08224563606762864	0.020961946634537
0.43333333333333335	0.22992370157925468	0.2042150576185928	0.22087930060278785	0.18942005130137007	0.10732064245920868	0.0968194715660746	0.09289398543149599	0.09320929040865202	0.09375754379841586	0.08158325466763908	0.1097016291149111	0.05839849401388044	0.07754256555833024	0.022824809817682545	0.0725651299761467	0.014888645520355192
0.4666666666666667	0.20424546126562176	0.17885631803940427	0.19767962451865143	0.16454356030954903	0.08599765639455736	0.07972159942620875	0.07305561445983272	0.07642238370866307	0.07258103371179063	0.06621331607690026	0.09881140748659203	0.04668682237137052	0.06327165941579159	0.016808916121555516	0.06245337911415641	0.010574960870550328
0.5	0.1814722117719767	0.15664654152172586	0.17383677419927276	0.14293409305578816	0.07017402355312634	0.06564313264956777	0.05719157988923033	0.0626587833263025	0.05676090559202864	0.05373900862082841	0.09162127745701479	0.037323897130255315	0.05181340900617129	0.012378620607940555	0.05645660224222509	0.007511079316166201
0.5333333333333333	0.16193510876897727	0.1371947004148421	0.15042986525959842	0.12416259207741889	0.059148523427132796	0.054050858174731264	0.04365060576843114	0.051373994599535976	0.04563617176301734	0.04361480769510897	0.08221948548380387	0.029838683085104248	0.03920329439315357	0.009116010041767672	0.047277369582212785	0.0053348956260302295
0.5666666666666667	0.14452942239074917	0.12015832356763351	0.12847136859366856	0.10785634792789721	0.05048759269222832	0.044505725907706996	0.03074102795833028	0.04212158584964493	0.03657235189465278	0.035397963213337956	0.07022157939902936	0.023854609960639872	0.029804180517846262	0.006713319820812793	0.040131794574750135	0.003789217253954329
0.6	0.12806429041344733	0.10523746674563357	0.10769990520256839	0.09369159900503783	0.043546596253973474	0.03664621997616951	0.019369006053899695	0.0345355273289384	0.02898300284784578	0.02872913732446291	0.05847031942342069	0.01907062770670098	0.018462719868314013	0.004943902300460687	0.030306208962376558	0.0026913680049536997
0.6333333333333333	0.11163948447792521	0.09216943178143287	0.0880737663917276	0.0813871032420738	0.036163759398750765	0.030174666543507582	0.009911288467069056	0.028315710907591704	0.02098451172904185	0.023316689902001236	0.04893894302149043	0.015246061106330307	0.012069635961337937	0.0036408469444170195	0.02248146659972213	0.001911598425909563
0.6666666666666666	0.09476175385068974	0.08072414148323924	0.06961014615889004	0.0706985540270245	0.02738844561351475	0.02484595959976138	0.0022560589814993783	0.02321607765144711	0.011845770863455162	0.018923924580330223	0.04249739887768984	0.012188501754259659	0.006438555402536074	0.0026812355234923507	0.012717532716628314	0.001357751349950668
0.7	0.07749303016696818	0.07070008887175024	0.05251599677311364	0.06141372947806543	0.01825838155175271	0.02045827772588255	-0.0036629093279806867	0.019034883612034436	0.002514867215115931	0.015358737583557687	0.03145663152166071	0.009744128268770183	0.0025055595972379064	0.001974547143065478	0.007440265288299261	0.0009643702899659504
0.7333333333333333	0.060865658822849465	0.06192078942717801	0.037288796888844455	0.05334827876342835	0.01003149192883078	0.016845440234611094	-0.008330192914362893	0.015606718738775078	-0.006095882835800234	0.012465216671058578	0.021887036854222636	0.007789967760808961	-0.0017525931678847586	0.0014541193364131422	0.00026593670137797174	0.0006849634553504976
0.7666666666666666	0.0451432552801474	0.054231673884316045	0.024038920163803254	0.04634206180292231	0.0008454114437684541	0.013870613181619263	-0.01264048818756522	0.012795963177691362	-0.01627928229238424	0.010116822805982488	0.016715359531563716	0.006227709246083434	-0.00011358016152985109	0.0010708597421725267	0.001471043896791601	0.0004865091138200225
0.8	0.03098144218519331	0.047497366869872625	0.012172970353132168	0.04025596967559706	-0.007719494444791122	0.011421126866059114	-0.01678136237667851	0.010491422084645327	-0.025699547748102333	0.008210856368448137	0.01258740008171495	0.004978757761858234	0.004252463976452006	0.0007886151835615217	0.007101872332848745	0.00034555291378111274
0.8333333333333334	0.01936095932285884	0.0415993034694752	0.0015036643794071138	0.03496916260252363	-0.012792050334514384	0.00940420853661132	-0.01913461089034602	0.008601926703734282	-0.03224377067016697	0.0066639659106630085	0.013415106832114524	0.003980280368235346	0.006797244911324239	0.0005807613109836908	0.010570702524669875	0.00024543592880521065
0.8666666666666667	0.009198331965590315	0.03643364176137396	-0.008688982887595594	0.03037667066464973	-0.01561426191777079	0.007743468681964598	-0.019729196501289594	0.007052727687384647	-0.036802476389430086	0.005408503043498241	0.014838103389335142	0.0031820451139696966	0.008010049274971546	0.00042769110634196015	0.011387682403410988	0.00017432582028995458
0.9	-5.596495295363199e-05	0.03190943456469556	-0.01858913557556212	0.026387309617817364	-0.016302145671061755	0.00637600782619106	-0.01983460004528219	0.005782537976149974	-0.03865840994603616	0.00438956404694745	0.022041613950809395	0.002543893939769754	0.008236641484948013	0.0003149653377119446	0.011401185607811925	0.00012381843101661006
0.9333333333333333	-0.007747763732570166	0.02794702821385458	-0.02783744362410675	0.022921870423306505	-0.016255480540401046	0.0052500342507145565	-0.01948293530968031	0.004741108253112814	-0.038948235797063455	0.0035625888286069745	0.03090471499504164	0.0020337223845088796	0.009170198027586136	0.00023195049532005328	0.012690572898332524	8.794453876032292e-05
0.9666666666666667	-0.013916460298489437	0.024476660167777414	-0.0361261314617435	0.01991154654690836	-0.01773277408107279	0.004322902415592176	-0.01992581407951044	0.003887239056698839	-0.03988566394417788	0.0028914122281781937	0.038212751080792196	0.001625864456293658	0.011421402481817505	0.00017081572426367296	0.01481347039976462	6.246438300230441e-05
1.0	-0.01868949323115837	0.021437230763300175	-0.04321550248675809	0.017296567800443374	-0.02083974919243319	0.0035594977865504806	-0.021233720534508067	0.0031871509101282147	-0.041663214364672185	0.002346682447922955	0.041129091810820306	0.0012998014135923639	0.009875584543190102	0.00012579413385370124	0.0133222582652076	4.436658829369986e-05
1.0333333333333332	-0.022479836868609843	0.018775227488101925	-0.04916343855289482	0.01502501360055262	-0.025347121363054906	0.0029309068941178397	-0.02369180553962885	0.0026131479890402027	-0.04450923972833854	0.001904577444102271	0.04221028857467967	0.0010391294970726374	0.008130170239267629	9.263880231293338e-05	0.01053807367347159	3.151226446517613e-05
1.0666666666666667	-0.026050924405662458	0.016443782833809924	-0.05359393405227618	0.013051782081934431	-0.031104202960472005	0.0024133222541802097	-0.026143139525075267	0.002142522461338408	-0.04847380242313888	0.0015457631448148239	0.04376580516754702	0.0008307346802325219	0.007928787022759924	6.822216132872741e-05	0.010520747908293498	2.238222162023244e-05
1.1	-0.028740624374255657	0.014401849141740428	-0.05629387186499587	0.01133769459669835	-0.03577382295622372	0.0019871406745161826	-0.02789610327521632	0.001756656154413061	-0.05114335954109871	0.0012545479351689247	0.041399927632371734	0.0006641329217245663	0.007340835794093382	5.0240970092001324e-05	0.00854069726042147	1.5897424484070646e-05
1.1333333333333333	-0.030120671646443335	0.012613475913522111	-0.05788323565825564	0.009848717819609162	-0.03934628045090466	0.0016362207962392439	-0.028268057671769414	0.0014402840112628745	-0.05320091815240645	0.0010181964338560813	0.036335975721088605	0.0005309427284231758	0.00689027956684613	3.6999048793291296e-05	0.005748594406026693	1.1291466482410082e-05
1.1666666666666667	-0.031028297109889618	0.011047176862857722	-0.05883015702022426	0.008555288014067111	-0.041904354391327434	0.0013472717499970748	-0.028031000259907173	0.0011808901974857935	-0.05515031784163226	0.0008263725513028285	0.028680282418236034	0.0004244634946471713	0.011841364026480856	2.7247276656910927e-05	0.009582556024821994	8.019991883033858e-06
1.2	-0.03197263016927644	0.009675375564671082	-0.05891208138449565	0.007431724042078924	-0.043221172323452704	0.001109349772666485	-0.02775324627076361	0.0009682129688402958	-0.05596848678341284	0.000670687473300728	0.018657923992575626	0.00033933840439470106	0.016233509294526695	2.0065761402840705e-05	0.01712009806552175	5.696361044345092e-06
1.2333333333333334	-0.03264380365237339	0.008473919941679845	-0.05838499129410653	0.006455717463491643	-0.043104838973502285	0.0009134437192183782	-0.02832849060459375	0.0007938387116993715	-0.05519624146599951	0.0005443328026001615	0.011953490566109632	0.00027128493769024484	0.024183117968842423	1.4777065089681462e-05	0.025576409263458912	4.045955360151486e-06
1.2666666666666666	-0.032174558139705926	0.007421657040394223	-0.057997105004086974	0.005607889600374968	-0.041688076907115526	0.0007521337712757188	-0.029951607455008748	0.000650869096442009	-0.053426690105538924	0.00044178281506935223	0.010779207114777777	0.00021687942320845483	0.029011391846986218	1.0882300864684335e-05	0.03183412908678071	2.8737214247662844e-06
1.3	-0.030782453566413768	0.006500060610003118	-0.0581551665264345	0.004871406772034368	-0.040109631670138944	0.0006193104161660895	-0.03259922939720349	0.0005336481762099639	-0.05225185553506106	0.00035855280952811603	0.010336948363674598	0.00017338479832941853	0.025168884661023558	8.014072577389048e-06	0.03277125269217085	2.041118621450031e-06
1.3333333333333333	-0.02964966392521921	0.0056929049272627	-0.05877375052413731	0.004231646061119956	-0.03942837677642995	0.0005099430529774932	-0.036454091985990596	0.0004375386349251784	-0.05222727533000365	0.0002910029834463429	0.01239856398691827	0.00013861291148325612	0.020074689573701624	5.901818013880306e-06	0.028906355109357892	1.449745682001487e-06
1.3666666666666667	-0.02915838196284822	0.004985979124714089	-0.05997707884855462	0.003675904974594001	-0.03880010582405912	0.000419889461717477	-0.03949785670629353	0.0003587383328316038	-0.052069972507900304	0.00023617925762768868	0.015789370446342047	0.00011081443941446719	0.016808368164512727	4.3462865518882e-06	0.025445012930549134	1.0297111203604815e-06
1.4	-0.02950635068700615	0.004366836992663082	-0.06181406569554532	0.0031931492348556047	-0.03692376211072665	0.00034573891934002745	-0.042659830678733704	0.0002941298920146924	-0.0506101042363295	0.00019168408884664016	0.017903845785664223	8.859088126307768e-05	0.009198271247671369	3.2007436940103787e-06	0.020639106037063096	7.313730984390341e-07
1.4333333333333333	-0.030595518861560533	0.0038245778499091175	-0.06415932136693839	0.0027737936933979325	-0.03196735204475267	0.00028468302075854244	-0.04721804808992829	0.0002411573714292318	-0.0459526093914648	0.0001555716208359318	0.02025569340746152	7.082420201228849e-05	0.0008043269357489824	2.357129487998544e-06	0.013821604849721164	5.194724991734116e-07
1.4666666666666666	-0.032234520289049516	0.003349654625210785	-0.06680705082364811	0.002409512017023557	-0.026482346390163974	0.00023440931227214077	-0.05226839000451023	0.00019772515264022034	-0.040961532309835055	0.00012626258838250546	0.016662568495645146	5.662058576640443e-05	-0.004296287962569659	1.7358651470873664e-06	0.013701148414101555	3.68965823289664e-07
1.5	-0.034393434743661945	0.0029337057705499745	-0.06961861671704268	0.0020930713679245573	-0.02207205066548092	0.00019301370883830277	-0.05646634719015281	0.0001621150361479662	-0.03668483611123621	0.00010247525313027965	0.01009196836073347	4.5265469167933874e-05	-0.006935854160421138	1.278346320902034e-06	0.015335940277298689	2.6206542015686973e-07
1.5333333333333332	-0.036346313041836976	0.0025694080468420368	-0.07263552514490758	0.0018181887951890443	-0.017750044247251552	0.00015892837805123696	-0.05929415998028447	0.0001329182685881026	-0.03160924649080684	8.316935078427332e-05	0.0046801446615353185	3.618759275021339e-05	-0.007867604574394026	9.41414901327889e-07	0.018247151879704018	1.8613725203507374e-07
1.5666666666666667	-0.03768615834871414	0.0022503475902216886	-0.07572862031060609	0.001579406486377457	-0.012372555112114379	0.00013086235947705084	-0.061042969382027114	0.0001089798117697955	-0.02516595422317587	6.75005984233435e-05	-0.0011914329004324537	2.8930261701186027e-05	-0.0071594603033209355	6.932878844731413e-07	0.015066830459312529	1.3220773871817644e-07
1.6	-0.03822299862607936	0.0019709069888843127	-0.07876917061072852	0.001371983402280191	-0.004789903883915741	0.00010775267034047244	-0.062325237027640215	8.935264880845071e-05	-0.01653986514068091	5.4783772441939724e-05	-0.0034343340498841743	2.3128370208990365e-05	-0.00966997125643278	5.10559255094941e-07	0.006905138036944179	9.390321381600753e-08
1.6333333333333333	-0.03802708144979364	0.001726166382345566	-0.08218628584183753	0.0011918011432570973	0.0025435669137454137	8.872404572178504e-05	-0.06169247600556179	7.326031968151311e-05	-0.008530996857248483	4.446274245077387e-05	-0.004375789169816574	1.8490033517470196e-05	-0.012676208427942768	3.7599207890557075e-07	0.0037948028628902487	6.669665218139396e-08
1.6666666666666667	-0.03709655040711288	0.0015118168418625823	-0.08623797151370949	0.0010352821781285998	0.00795575718537951	7.305578844930637e-05	-0.057869186909982856	6.006620409589799e-05	-0.002721783675465758	3.608615066330126e-05	-0.009760792033813775	1.4781903626926377e-05	-0.012910053037792297	2.7689252910212004e-07	0.0018978801297180937	4.7372642867389546e-08
1.7	-0.0361328271484315	0.0013240845069834042	-0.09000682649139755	0.0008993188120473948	0.012891784224417375	6.015447314796352e-05	-0.05205417071344684	4.924833648249178e-05	0.0026261596161394588	2.92876731824673e-05	-0.017929218903267322	1.181742989428801e-05	-0.011130414385396342	2.0391246777255602e-07	0.00040751712875039634	3.3647375375570737e-08
1.7333333333333334	-0.03593893653751537	0.0011596641425647262	-0.09388956123352939	0.0007812114830029193	0.01931497073528444	4.953147062699889e-05	-0.044963038490217495	4.0378756786769555e-05	0.00959386386345571	2.3769999977175187e-05	-0.02519196559597201	9.447473940502862e-06	-0.0107315981442266	1.5016762874724762e-07	-0.0008691045982809657	2.3898727221822457e-08
1.7666666666666666	-0.03667377143881846	0.001015660946455918	-0.098227943770949	0.0006786151618314627	0.026018137137142912	4.0784441357148035e-05	-0.03668477581531541	3.310658016285949e-05	0.017269514755201446	1.9291832963130313e-05	-0.026024854328857813	7.5528067147343415e-06	-0.0055124524673595245	1.1058821939580396e-07	0.0029276772999807287	1.6974553184250966e-08
1.8	-0.03842747788071057	0.0008895395833092716	-0.10211217160434269	0.0005894927915003785	0.03162488585439492	3.358209711439433e-05	-0.02894978427364311	2.714411579999338e-05	0.023750648501006385	1.5657333590016673e-05	-0.026270503168385972	6.03811025353299e-06	-0.00181774104158264	8.144068312964291e-08	0.005227444664224743	1.20565188736018e-08
1.8333333333333333	-0.041204153020442606	0.0007790795472004271	-0.10534177269532179	0.0005120748412002218	0.036246863872509485	2.7651653647156234e-05	-0.022264977238956516	2.225548573543184e-05	0.029173807517582303	1.2707558458420628e-05	-0.024846354053098502	4.827182372176286e-06	-0.0003198396284950752	5.997551009375022e-08	0.005211716163569233	8.563385779390144e-09
1.8666666666666667	-0.04435789076068876	0.0006823360671685752	-0.10853834179826984	0.0004448241721884805	0.040459557908179455	2.2768499144579967e-05	-0.016670096608758355	1.8247293408618975e-05	0.03407738521748294	1.031350843014169e-05	-0.024845597018631548	3.859103043144212e-06	0.000534027980912168	4.416787375517814e-08	0.0067618624026618765	6.082317522616216e-09
1.9	-0.046703895669617905	0.0005976058673753149	-0.11254752817647305	0.00038640551779383416	0.04419473118847245	1.874768720568192e-05	-0.012058717175709069	1.4960972800073969e-05	0.03833817972677324	8.37048725659168e-06	-0.025431707245626208	3.08516959778562e-06	0.005136354719735296	3.252662743516449e-08	0.011176810693208233	4.320088735808291e-09
1.9333333333333333	-0.04831295735637232	0.0005233971790519034	-0.1168844107274649	0.00033565897160430284	0.04751056267838716	1.5436932110905438e-05	-0.008249017261739489	1.2266515483267671e-05	0.042066019031918485	6.793523017637283e-06	-0.022900949264222308	2.466446565610654e-06	0.010183858888360736	2.3953643278604882e-08	0.016002758231901424	3.068430185675345e-09
1.9666666666666666	-0.05007536167061547	0.0004584034762621309	-0.12103607178193922	0.0002915769574454467	0.04989599788316065	1.2710841096414361e-05	-0.004963220437501323	1.0057327428634978e-05	0.04441207893678082	5.513652141913644e-06	-0.014491010976262118	1.9718068871737006e-06	0.015883900866288866	1.7640224996039496e-08	0.021835391732671322	2.179414447282658e-09
2.0	-0.05194089541855233	0.00040148047306989317	-0.12309184426870551	0.0002532842238859248	0.05103257825134264	1.0466165182145102e-05	-0.0018264121677441822	8.246012092411122e-06	0.04509072983676532	4.474903501924373e-06	-0.00641075943958006	1.576365956804349e-06	0.01952725574545804	1.2990822911220225e-08	0.0245225812110143	1.547973082522301e-09
