# Supplementary material for: Temporal stability of stimulus representation increases along rodent visual cortical hierarchies
Source: Nat Commun. 2021 Jul 21;12:4448. doi: 10.1038/s41467-021-24456-3 (PMC8295255; doi:10.1038/s41467-021-24456-3)
Supplement: Supplementary file 4 — Source Data [file 41467_2021_24456_MOESM4_ESM.zip › Fig_3c_source_data.csv]

time	LL, ratcam 1, unit 0	LL, ratcam 1, unit 1	LL, ratcam 1, unit 2	LL, ratcam 1, unit 3	LL, ratcam 1, unit 4	LL, ratcam 1, unit 5	LL, ratcam 1, unit 6	LL, ratcam 1, unit 7	LL, ratcam 1, unit 8	LL, ratcam 1, unit 9	LL, ratcam 1, unit 10	LL, ratcam 1, unit 11	LL, ratcam 1, unit 12	LL, ratcam 1, unit 13	LL, ratcam 1, unit 14	LL, ratcam 1, unit 15	LL, ratcam 1, unit 16	LL, ratcam 1, unit 17	LL, ratcam 1, unit 18	LL, ratcam 1, unit 19	LL, ratcam 1, unit 20	LL, ratcam 1, unit 21	LL, ratcam 1, unit 22	LL, ratcam 1, unit 23	LL, ratcam 1, unit 24	LL, ratcam 1, unit 25	LL, ratcam 1, unit 26	LL, ratcam 1, unit 27	LL, ratcam 1, unit 28	LL, ratcam 1, unit 29	LL, ratcam 1, unit 30	LL, ratcam 1, unit 31	LL, ratcam 1, unit 32	LL, ratcam 1, unit 33	LL, ratcam 1, unit 34	LL, ratcam 1, unit 35	LL, ratcam 1, unit 36	LL, ratcam 1, unit 37	LL, ratcam 1, unit 38	LL, ratcam 1, unit 39	LL, ratcam 1, unit 40	LL, ratcam 1, unit 41	LL, ratcam 1, unit 42	LL, ratcam 1, unit 43	LL, ratcam 1, unit 44	LL, ratcam 1, unit 45	LL, ratcam 1, unit 46	LL, ratcam 1, unit 47	LL, ratcam 1, unit 48
0.0	3.0303030303030303	5.05050505050505	4.04040404040404	5.05050505050505	8.08080808080808	6.0606060606060606	1.01010101010101	3.0303030303030303	4.04040404040404	1.01010101010101	5.05050505050505	4.04040404040404	6.0606060606060606	4.04040404040404	10.1010101010101	10.101010101010102	8.080808080808081	15.151515151515154	3.0303030303030303	8.08080808080808	16.16161616161616	2.02020202020202	4.04040404040404	7.070707070707071	13.131313131313133	9.09090909090909	3.0303030303030303	4.04040404040404	1.01010101010101	7.070707070707071	4.04040404040404	7.070707070707071	14.141414141414142	6.0606060606060606	6.0606060606060606	3.0303030303030303	7.070707070707071	3.0303030303030303	7.070707070707071	4.04040404040404	8.080808080808081	3.0303030303030303	11.11111111111111	4.04040404040404	25.25252525252525	8.08080808080808	20.2020202020202	5.05050505050505	13.131313131313131
0.033	5.05050505050505	9.09090909090909	2.02020202020202	3.0303030303030303	7.070707070707071	5.05050505050505	0.0	1.01010101010101	5.05050505050505	0.0	2.02020202020202	11.111111111111112	9.09090909090909	23.23232323232323	18.181818181818183	9.09090909090909	6.0606060606060606	20.202020202020204	4.04040404040404	13.131313131313131	16.16161616161616	6.0606060606060606	5.05050505050505	15.15151515151515	6.0606060606060606	8.08080808080808	2.02020202020202	6.0606060606060606	4.04040404040404	2.02020202020202	4.04040404040404	5.05050505050505	17.17171717171717	9.09090909090909	10.101010101010102	3.0303030303030303	10.1010101010101	5.05050505050505	5.05050505050505	8.08080808080808	7.070707070707071	1.01010101010101	23.23232323232323	7.070707070707071	16.161616161616163	9.090909090909092	12.121212121212123	33.333333333333336	8.08080808080808
0.066	3.0303030303030303	65.65656565656565	7.07070707070707	11.111111111111112	17.17171717171717	3.0303030303030303	22.222222222222218	21.21212121212121	30.303030303030294	17.17171717171717	26.262626262626252	34.34343434343434	4.04040404040404	42.424242424242415	40.404040404040394	6.0606060606060606	5.05050505050505	71.7171717171717	5.05050505050505	7.070707070707071	26.26262626262626	2.02020202020202	20.2020202020202	24.24242424242424	39.39393939393938	23.232323232323232	24.24242424242424	5.05050505050505	9.090909090909092	25.252525252525245	26.262626262626263	6.0606060606060606	30.303030303030305	9.09090909090909	3.0303030303030303	17.17171717171717	22.22222222222222	15.151515151515152	21.21212121212121	30.303030303030297	40.404040404040394	25.252525252525245	82.82828282828281	30.3030303030303	28.28282828282828	21.212121212121207	26.262626262626267	92.92929292929294	30.303030303030297
0.099	18.181818181818183	30.3030303030303	17.17171717171717	21.212121212121207	43.43434343434343	9.090909090909092	27.27272727272727	72.72727272727272	83.83838383838385	69.6969696969697	19.191919191919187	37.37373737373738	12.121212121212121	28.28282828282828	27.272727272727266	18.181818181818183	7.070707070707071	62.62626262626261	4.04040404040404	12.121212121212123	67.67676767676767	3.0303030303030303	32.32323232323231	8.080808080808081	49.49494949494947	23.232323232323225	45.454545454545446	6.0606060606060606	9.09090909090909	29.292929292929287	12.121212121212123	28.282828282828277	51.51515151515151	6.0606060606060606	14.141414141414144	27.272727272727266	21.21212121212121	10.1010101010101	18.18181818181818	22.222222222222214	26.262626262626252	15.151515151515154	40.4040404040404	42.424242424242415	50.50505050505049	16.161616161616163	56.56565656565655	59.59595959595958	75.75757575757575
0.132	13.131313131313133	8.080808080808081	33.33333333333333	22.222222222222225	67.67676767676767	12.121212121212123	15.151515151515154	36.36363636363636	52.525252525252505	19.19191919191919	2.02020202020202	6.0606060606060606	6.0606060606060606	5.05050505050505	5.05050505050505	12.121212121212123	16.161616161616163	32.32323232323232	4.04040404040404	8.080808080808081	14.141414141414144	7.070707070707071	1.01010101010101	6.0606060606060606	19.191919191919194	18.18181818181818	12.121212121212123	5.05050505050505	5.05050505050505	3.0303030303030303	2.02020202020202	20.202020202020197	47.47474747474747	10.101010101010102	12.121212121212123	5.05050505050505	16.161616161616163	7.070707070707071	9.090909090909092	12.121212121212123	20.202020202020204	9.090909090909092	4.04040404040404	14.141414141414144	21.21212121212121	16.161616161616163	29.292929292929287	22.222222222222218	34.34343434343434
0.165	7.070707070707071	3.0303030303030303	12.121212121212121	10.101010101010102	34.34343434343433	11.111111111111112	9.090909090909092	14.141414141414142	28.282828282828284	15.151515151515152	0.0	4.04040404040404	9.090909090909092	1.01010101010101	3.0303030303030303	11.111111111111112	4.04040404040404	18.181818181818183	2.02020202020202	19.19191919191919	12.121212121212121	5.05050505050505	1.01010101010101	7.070707070707071	11.11111111111111	7.070707070707071	1.01010101010101	4.04040404040404	4.04040404040404	2.02020202020202	0.0	10.101010101010102	24.24242424242424	7.070707070707071	6.0606060606060606	1.01010101010101	9.09090909090909	7.070707070707071	8.080808080808081	7.070707070707071	11.11111111111111	8.08080808080808	1.01010101010101	7.07070707070707	22.222222222222214	15.15151515151515	17.17171717171717	6.0606060606060606	23.232323232323235
0.198	3.0303030303030303	5.05050505050505	4.04040404040404	8.08080808080808	8.08080808080808	6.0606060606060606	3.0303030303030303	8.080808080808081	15.15151515151515	7.07070707070707	1.01010101010101	0.0	8.080808080808081	3.0303030303030303	2.02020202020202	8.080808080808081	4.04040404040404	6.0606060606060606	9.09090909090909	15.151515151515152	0.0	1.01010101010101	1.01010101010101	7.070707070707071	4.04040404040404	5.05050505050505	2.02020202020202	4.04040404040404	1.01010101010101	6.0606060606060606	0.0	7.070707070707071	16.161616161616163	0.0	6.0606060606060606	1.01010101010101	7.070707070707071	5.05050505050505	5.05050505050505	2.02020202020202	4.04040404040404	3.0303030303030303	1.01010101010101	4.04040404040404	19.191919191919187	8.080808080808081	17.17171717171717	10.1010101010101	11.111111111111112
0.231	1.01010101010101	8.080808080808081	5.05050505050505	1.01010101010101	12.121212121212121	3.0303030303030303	0.0	5.05050505050505	13.131313131313131	8.080808080808081	1.01010101010101	2.02020202020202	7.070707070707071	8.08080808080808	6.0606060606060606	8.080808080808081	3.0303030303030303	13.13131313131313	3.0303030303030303	14.141414141414142	3.0303030303030303	0.0	1.01010101010101	6.0606060606060606	5.05050505050505	6.0606060606060606	0.0	1.01010101010101	0.0	2.02020202020202	1.01010101010101	3.0303030303030303	8.08080808080808	4.04040404040404	6.0606060606060606	0.0	14.141414141414142	2.02020202020202	5.05050505050505	6.0606060606060606	4.04040404040404	5.05050505050505	2.02020202020202	9.090909090909092	18.181818181818183	8.08080808080808	32.32323232323232	8.08080808080808	10.1010101010101
0.264	5.05050505050505	7.070707070707071	3.0303030303030303	6.0606060606060606	5.05050505050505	1.01010101010101	1.01010101010101	8.080808080808081	18.18181818181818	9.09090909090909	1.01010101010101	3.0303030303030303	6.0606060606060606	11.111111111111112	13.131313131313131	8.080808080808081	2.02020202020202	3.0303030303030303	1.01010101010101	6.0606060606060606	3.0303030303030303	0.0	0.0	5.05050505050505	3.0303030303030303	1.01010101010101	1.01010101010101	1.01010101010101	1.01010101010101	0.0	1.01010101010101	6.0606060606060606	9.09090909090909	2.02020202020202	5.05050505050505	1.01010101010101	23.23232323232323	3.0303030303030303	6.0606060606060606	8.08080808080808	14.141414141414144	6.0606060606060606	22.222222222222218	3.0303030303030303	20.2020202020202	1.01010101010101	27.27272727272727	15.15151515151515	24.242424242424242
0.29700000000000004	4.04040404040404	5.05050505050505	1.01010101010101	1.01010101010101	3.0303030303030303	2.02020202020202	0.0	5.05050505050505	11.111111111111112	10.1010101010101	3.0303030303030303	2.02020202020202	7.07070707070707	9.09090909090909	6.0606060606060606	2.02020202020202	2.02020202020202	7.070707070707071	4.04040404040404	10.1010101010101	3.0303030303030303	0.0	1.01010101010101	6.0606060606060606	6.0606060606060606	2.02020202020202	1.01010101010101	0.0	1.01010101010101	0.0	1.01010101010101	3.0303030303030303	7.070707070707071	4.04040404040404	3.0303030303030303	1.01010101010101	19.19191919191919	5.05050505050505	4.04040404040404	9.090909090909092	16.161616161616163	3.0303030303030303	27.27272727272727	8.080808080808081	17.171717171717173	8.08080808080808	21.21212121212121	25.25252525252525	13.131313131313133
0.33	5.05050505050505	7.070707070707071	2.02020202020202	3.0303030303030303	11.11111111111111	12.121212121212121	2.02020202020202	6.0606060606060606	20.2020202020202	7.070707070707071	5.05050505050505	7.07070707070707	10.101010101010102	2.02020202020202	6.0606060606060606	9.090909090909092	3.0303030303030303	6.0606060606060606	6.0606060606060606	11.11111111111111	8.08080808080808	0.0	3.0303030303030303	7.070707070707071	5.05050505050505	2.02020202020202	1.01010101010101	1.01010101010101	4.04040404040404	3.0303030303030303	6.0606060606060606	3.0303030303030303	8.08080808080808	0.0	7.070707070707071	4.04040404040404	21.212121212121207	8.08080808080808	8.080808080808081	11.11111111111111	12.121212121212121	8.080808080808081	21.21212121212121	8.08080808080808	10.1010101010101	12.121212121212121	20.2020202020202	9.090909090909092	11.11111111111111
0.363	8.08080808080808	11.111111111111112	9.090909090909092	4.04040404040404	20.202020202020197	7.070707070707071	2.02020202020202	4.04040404040404	13.13131313131313	1.01010101010101	5.05050505050505	6.0606060606060606	7.070707070707071	5.05050505050505	2.02020202020202	6.0606060606060606	6.0606060606060606	11.11111111111111	6.0606060606060606	12.121212121212121	11.111111111111112	3.0303030303030303	4.04040404040404	8.08080808080808	6.0606060606060606	7.070707070707071	4.04040404040404	5.05050505050505	2.02020202020202	5.05050505050505	5.05050505050505	3.0303030303030303	7.070707070707071	7.070707070707071	3.0303030303030303	5.05050505050505	17.17171717171717	2.02020202020202	6.0606060606060606	14.141414141414142	19.19191919191919	9.09090909090909	10.101010101010102	4.04040404040404	19.19191919191919	14.141414141414144	17.17171717171717	1.01010101010101	12.121212121212121
0.396	9.090909090909092	10.1010101010101	4.04040404040404	5.05050505050505	14.14141414141414	6.0606060606060606	3.0303030303030303	3.0303030303030303	6.0606060606060606	3.0303030303030303	7.070707070707071	4.04040404040404	10.101010101010102	2.02020202020202	7.07070707070707	12.121212121212121	7.07070707070707	12.121212121212121	6.0606060606060606	14.141414141414144	8.080808080808081	3.0303030303030303	2.02020202020202	6.0606060606060606	13.131313131313133	3.0303030303030303	9.090909090909092	4.04040404040404	4.04040404040404	7.070707070707071	9.09090909090909	5.05050505050505	7.070707070707071	4.04040404040404	7.070707070707071	3.0303030303030303	17.17171717171717	3.0303030303030303	8.080808080808081	8.08080808080808	12.121212121212123	8.080808080808081	3.0303030303030303	5.05050505050505	16.16161616161616	10.101010101010102	16.161616161616163	6.0606060606060606	6.0606060606060606
0.42900000000000005	9.090909090909092	6.0606060606060606	5.05050505050505	7.070707070707071	16.161616161616163	5.05050505050505	0.0	7.07070707070707	9.09090909090909	2.02020202020202	3.0303030303030303	2.02020202020202	11.11111111111111	3.0303030303030303	5.05050505050505	5.05050505050505	1.01010101010101	8.08080808080808	10.1010101010101	12.121212121212121	16.161616161616163	8.080808080808081	3.0303030303030303	7.070707070707071	19.19191919191919	4.04040404040404	6.0606060606060606	4.04040404040404	3.0303030303030303	2.02020202020202	2.02020202020202	1.01010101010101	5.05050505050505	2.02020202020202	4.04040404040404	5.05050505050505	14.141414141414142	6.0606060606060606	3.0303030303030303	8.080808080808081	6.0606060606060606	3.0303030303030303	1.01010101010101	8.08080808080808	11.111111111111112	10.101010101010102	18.18181818181818	8.080808080808081	6.0606060606060606
0.462	8.080808080808081	8.08080808080808	4.04040404040404	4.04040404040404	11.11111111111111	1.01010101010101	1.01010101010101	3.0303030303030303	2.02020202020202	2.02020202020202	2.02020202020202	0.0	4.04040404040404	6.0606060606060606	5.05050505050505	1.01010101010101	6.0606060606060606	6.0606060606060606	5.05050505050505	6.0606060606060606	25.25252525252525	5.05050505050505	4.04040404040404	6.0606060606060606	14.141414141414142	7.070707070707071	5.05050505050505	3.0303030303030303	5.05050505050505	1.01010101010101	2.02020202020202	3.0303030303030303	6.0606060606060606	4.04040404040404	2.02020202020202	10.1010101010101	8.080808080808081	2.02020202020202	1.01010101010101	5.05050505050505	7.07070707070707	4.04040404040404	3.0303030303030303	3.0303030303030303	6.0606060606060606	13.131313131313133	8.080808080808081	8.080808080808081	8.080808080808081
0.495	8.080808080808081	4.04040404040404	2.02020202020202	3.0303030303030303	8.08080808080808	2.02020202020202	2.02020202020202	6.0606060606060606	3.0303030303030303	1.01010101010101	0.0	4.04040404040404	7.070707070707071	1.01010101010101	6.0606060606060606	10.101010101010102	3.0303030303030303	10.101010101010102	4.04040404040404	10.1010101010101	28.282828282828284	3.0303030303030303	2.02020202020202	10.101010101010102	11.11111111111111	7.07070707070707	6.0606060606060606	3.0303030303030303	6.0606060606060606	2.02020202020202	3.0303030303030303	5.05050505050505	1.01010101010101	5.05050505050505	11.111111111111112	11.111111111111112	16.16161616161616	6.0606060606060606	3.0303030303030303	1.01010101010101	5.05050505050505	4.04040404040404	4.04040404040404	4.04040404040404	5.05050505050505	8.08080808080808	13.13131313131313	3.0303030303030303	7.070707070707071
0.528	4.04040404040404	3.0303030303030303	2.02020202020202	2.02020202020202	7.07070707070707	6.0606060606060606	1.01010101010101	8.08080808080808	2.02020202020202	0.0	5.05050505050505	3.0303030303030303	6.0606060606060606	11.11111111111111	6.0606060606060606	13.13131313131313	9.090909090909092	5.05050505050505	6.0606060606060606	6.0606060606060606	20.202020202020204	6.0606060606060606	2.02020202020202	6.0606060606060606	12.121212121212121	6.0606060606060606	1.01010101010101	0.0	2.02020202020202	3.0303030303030303	1.01010101010101	4.04040404040404	6.0606060606060606	6.0606060606060606	3.0303030303030303	3.0303030303030303	7.070707070707071	4.04040404040404	4.04040404040404	5.05050505050505	2.02020202020202	3.0303030303030303	9.090909090909092	3.0303030303030303	8.08080808080808	7.070707070707071	18.18181818181818	3.0303030303030303	8.08080808080808
0.561	6.0606060606060606	4.04040404040404	1.01010101010101	1.01010101010101	8.08080808080808	3.0303030303030303	0.0	4.04040404040404	3.0303030303030303	2.02020202020202	2.02020202020202	6.0606060606060606	8.080808080808081	7.070707070707071	4.04040404040404	3.0303030303030303	6.0606060606060606	5.05050505050505	5.05050505050505	5.05050505050505	16.16161616161616	4.04040404040404	3.0303030303030303	5.05050505050505	9.09090909090909	4.04040404040404	3.0303030303030303	2.02020202020202	5.05050505050505	3.0303030303030303	1.01010101010101	2.02020202020202	14.141414141414142	7.070707070707071	2.02020202020202	10.101010101010102	11.11111111111111	4.04040404040404	4.04040404040404	5.05050505050505	5.05050505050505	5.05050505050505	8.08080808080808	3.0303030303030303	13.131313131313131	6.0606060606060606	12.121212121212121	12.121212121212123	18.18181818181818
0.5940000000000001	2.02020202020202	4.04040404040404	3.0303030303030303	4.04040404040404	12.121212121212121	3.0303030303030303	1.01010101010101	1.01010101010101	0.0	0.0	3.0303030303030303	11.11111111111111	6.0606060606060606	10.101010101010102	4.04040404040404	5.05050505050505	4.04040404040404	8.080808080808081	2.02020202020202	3.0303030303030303	16.16161616161616	0.0	0.0	9.090909090909092	5.05050505050505	3.0303030303030303	5.05050505050505	2.02020202020202	4.04040404040404	2.02020202020202	0.0	9.090909090909092	10.1010101010101	4.04040404040404	5.05050505050505	8.08080808080808	15.15151515151515	6.0606060606060606	3.0303030303030303	1.01010101010101	3.0303030303030303	1.01010101010101	5.05050505050505	4.04040404040404	8.080808080808081	8.080808080808081	15.15151515151515	16.16161616161616	14.141414141414142
0.627	5.05050505050505	6.0606060606060606	4.04040404040404	4.04040404040404	19.19191919191919	5.05050505050505	1.01010101010101	1.01010101010101	0.0	1.01010101010101	5.05050505050505	13.131313131313131	7.070707070707071	12.121212121212121	5.05050505050505	0.0	1.01010101010101	1.01010101010101	1.01010101010101	2.02020202020202	7.070707070707071	5.05050505050505	1.01010101010101	7.070707070707071	8.08080808080808	7.070707070707071	3.0303030303030303	2.02020202020202	2.02020202020202	2.02020202020202	0.0	6.0606060606060606	7.070707070707071	6.0606060606060606	1.01010101010101	5.05050505050505	4.04040404040404	1.01010101010101	2.02020202020202	3.0303030303030303	5.05050505050505	4.04040404040404	10.1010101010101	2.02020202020202	14.141414141414142	5.05050505050505	20.2020202020202	5.05050505050505	17.17171717171717
0.66	3.0303030303030303	5.05050505050505	6.0606060606060606	4.04040404040404	22.22222222222222	3.0303030303030303	3.0303030303030303	4.04040404040404	5.05050505050505	3.0303030303030303	6.0606060606060606	10.1010101010101	4.04040404040404	23.232323232323225	4.04040404040404	12.121212121212123	6.0606060606060606	19.191919191919187	0.0	5.05050505050505	5.05050505050505	3.0303030303030303	4.04040404040404	4.04040404040404	15.15151515151515	8.080808080808081	8.080808080808081	2.02020202020202	5.05050505050505	5.05050505050505	5.05050505050505	5.05050505050505	10.1010101010101	9.090909090909092	5.05050505050505	5.05050505050505	12.121212121212121	2.02020202020202	5.05050505050505	5.05050505050505	3.0303030303030303	0.0	12.121212121212121	6.0606060606060606	13.131313131313131	9.09090909090909	20.2020202020202	9.090909090909092	11.11111111111111
0.6930000000000001	6.0606060606060606	2.02020202020202	10.101010101010102	13.131313131313131	19.19191919191919	5.05050505050505	3.0303030303030303	4.04040404040404	8.08080808080808	4.04040404040404	6.0606060606060606	7.07070707070707	8.08080808080808	22.222222222222218	10.1010101010101	6.0606060606060606	7.070707070707071	23.23232323232323	9.09090909090909	5.05050505050505	5.05050505050505	3.0303030303030303	5.05050505050505	8.080808080808081	10.1010101010101	10.1010101010101	5.05050505050505	1.01010101010101	7.070707070707071	5.05050505050505	7.070707070707071	10.1010101010101	13.131313131313131	15.151515151515154	2.02020202020202	7.07070707070707	6.0606060606060606	4.04040404040404	7.07070707070707	9.09090909090909	3.0303030303030303	1.01010101010101	9.090909090909092	4.04040404040404	17.17171717171717	4.04040404040404	16.16161616161616	12.121212121212121	17.17171717171717
0.726	4.04040404040404	6.0606060606060606	4.04040404040404	4.04040404040404	17.17171717171717	8.080808080808081	1.01010101010101	6.0606060606060606	11.11111111111111	3.0303030303030303	1.01010101010101	11.111111111111112	7.070707070707071	15.151515151515152	8.080808080808081	9.090909090909092	4.04040404040404	17.171717171717173	2.02020202020202	7.070707070707071	4.04040404040404	2.02020202020202	1.01010101010101	8.08080808080808	7.070707070707071	3.0303030303030303	3.0303030303030303	1.01010101010101	12.121212121212121	8.08080808080808	2.02020202020202	8.08080808080808	19.19191919191919	14.141414141414144	4.04040404040404	2.02020202020202	3.0303030303030303	5.05050505050505	7.070707070707071	6.0606060606060606	9.09090909090909	3.0303030303030303	2.02020202020202	1.01010101010101	9.090909090909092	7.070707070707071	15.15151515151515	6.0606060606060606	20.2020202020202
0.759	3.0303030303030303	7.070707070707071	12.121212121212121	3.0303030303030303	19.191919191919187	5.05050505050505	0.0	1.01010101010101	11.11111111111111	4.04040404040404	4.04040404040404	6.0606060606060606	7.070707070707071	10.1010101010101	17.17171717171717	6.0606060606060606	1.01010101010101	11.111111111111112	3.0303030303030303	4.04040404040404	6.0606060606060606	4.04040404040404	2.02020202020202	8.080808080808081	7.070707070707071	5.05050505050505	6.0606060606060606	1.01010101010101	11.111111111111112	3.0303030303030303	2.02020202020202	8.080808080808081	25.252525252525245	16.161616161616163	3.0303030303030303	5.05050505050505	8.08080808080808	2.02020202020202	5.05050505050505	6.0606060606060606	7.070707070707071	3.0303030303030303	4.04040404040404	2.02020202020202	10.1010101010101	13.131313131313133	12.121212121212121	3.0303030303030303	9.090909090909092
0.792	6.0606060606060606	76.76767676767676	3.0303030303030303	2.02020202020202	9.090909090909092	2.02020202020202	1.01010101010101	3.0303030303030303	12.121212121212123	3.0303030303030303	13.131313131313133	25.252525252525245	7.070707070707071	17.17171717171717	20.2020202020202	5.05050505050505	2.02020202020202	23.23232323232323	6.0606060606060606	6.0606060606060606	7.070707070707071	3.0303030303030303	6.0606060606060606	13.131313131313133	9.09090909090909	7.070707070707071	6.0606060606060606	4.04040404040404	5.05050505050505	5.05050505050505	11.111111111111112	8.08080808080808	16.161616161616163	10.101010101010102	7.07070707070707	8.080808080808081	16.161616161616163	4.04040404040404	7.070707070707071	20.2020202020202	21.21212121212121	0.0	85.85858585858584	17.17171717171717	14.14141414141414	27.27272727272727	14.14141414141414	32.323232323232325	20.2020202020202
0.8250000000000001	9.090909090909092	53.53535353535354	5.05050505050505	11.111111111111112	9.09090909090909	2.02020202020202	10.101010101010102	23.232323232323225	18.18181818181818	11.111111111111112	28.282828282828284	46.46464646464646	8.080808080808081	40.4040404040404	29.29292929292929	3.0303030303030303	2.02020202020202	60.606060606060595	5.05050505050505	2.02020202020202	29.292929292929294	0.0	31.313131313131304	12.121212121212123	40.404040404040394	18.181818181818183	34.34343434343433	7.070707070707071	4.04040404040404	23.232323232323225	18.181818181818183	10.101010101010102	22.22222222222222	9.09090909090909	12.121212121212123	35.353535353535335	19.191919191919194	16.161616161616163	24.242424242424235	32.32323232323231	32.32323232323232	18.181818181818183	63.63636363636363	51.51515151515151	19.19191919191919	14.141414141414144	24.24242424242424	77.77777777777777	31.313131313131308
0.8580000000000001	10.101010101010102	11.111111111111112	24.242424242424242	18.181818181818183	36.36363636363636	15.151515151515154	26.262626262626256	33.33333333333332	38.38383838383837	19.19191919191919	10.101010101010102	19.191919191919194	4.04040404040404	31.31313131313131	22.22222222222222	5.05050505050505	3.0303030303030303	52.52525252525252	5.05050505050505	9.090909090909092	46.46464646464645	4.04040404040404	34.34343434343434	3.0303030303030303	44.444444444444436	21.212121212121207	26.262626262626252	8.08080808080808	8.080808080808081	18.181818181818183	9.090909090909092	18.181818181818183	26.26262626262626	11.111111111111112	9.090909090909092	13.131313131313133	17.171717171717173	13.131313131313133	10.1010101010101	15.151515151515154	13.131313131313131	10.101010101010102	5.05050505050505	25.252525252525253	33.333333333333336	9.090909090909092	39.393939393939384	54.54545454545453	70.7070707070707
0.891	11.11111111111111	6.0606060606060606	21.21212121212121	18.18181818181818	50.50505050505049	9.090909090909092	11.111111111111112	26.26262626262626	30.303030303030297	22.222222222222218	1.01010101010101	3.0303030303030303	2.02020202020202	5.05050505050505	1.01010101010101	6.0606060606060606	5.05050505050505	17.17171717171717	3.0303030303030303	15.151515151515154	21.212121212121207	6.0606060606060606	4.04040404040404	6.0606060606060606	17.17171717171717	11.111111111111112	6.0606060606060606	8.08080808080808	3.0303030303030303	4.04040404040404	3.0303030303030303	10.101010101010102	24.24242424242424	6.0606060606060606	5.05050505050505	4.04040404040404	7.070707070707071	4.04040404040404	1.01010101010101	2.02020202020202	8.08080808080808	3.0303030303030303	2.02020202020202	4.04040404040404	25.252525252525253	16.161616161616163	14.141414141414144	15.151515151515152	35.35353535353535
0.924	4.04040404040404	7.070707070707071	5.05050505050505	7.07070707070707	34.34343434343434	5.05050505050505	5.05050505050505	21.212121212121207	41.414141414141405	26.26262626262626	0.0	0.0	11.11111111111111	0.0	1.01010101010101	5.05050505050505	6.0606060606060606	18.18181818181818	3.0303030303030303	14.141414141414142	13.131313131313131	5.05050505050505	0.0	7.07070707070707	11.111111111111112	7.070707070707071	6.0606060606060606	6.0606060606060606	1.01010101010101	2.02020202020202	0.0	6.0606060606060606	17.17171717171717	8.080808080808081	0.0	5.05050505050505	6.0606060606060606	3.0303030303030303	2.02020202020202	2.02020202020202	5.05050505050505	1.01010101010101	4.04040404040404	2.02020202020202	12.121212121212121	15.151515151515154	10.101010101010102	8.08080808080808	10.1010101010101
0.9570000000000001	3.0303030303030303	5.05050505050505	3.0303030303030303	8.080808080808081	24.242424242424242	0.0	5.05050505050505	20.2020202020202	47.47474747474747	29.29292929292929	0.0	0.0	3.0303030303030303	0.0	0.0	15.151515151515152	8.080808080808081	8.08080808080808	4.04040404040404	7.07070707070707	3.0303030303030303	4.04040404040404	2.02020202020202	10.101010101010102	6.0606060606060606	4.04040404040404	0.0	1.01010101010101	0.0	0.0	0.0	5.05050505050505	6.0606060606060606	4.04040404040404	4.04040404040404	0.0	6.0606060606060606	2.02020202020202	2.02020202020202	0.0	1.01010101010101	1.01010101010101	1.01010101010101	3.0303030303030303	17.17171717171717	3.0303030303030303	22.22222222222222	8.08080808080808	11.11111111111111
0.99	5.05050505050505	6.0606060606060606	3.0303030303030303	5.05050505050505	11.11111111111111	6.0606060606060606	1.01010101010101	9.09090909090909	30.3030303030303	19.191919191919194	2.02020202020202	1.01010101010101	6.0606060606060606	8.08080808080808	5.05050505050505	11.11111111111111	5.05050505050505	9.09090909090909	2.02020202020202	17.17171717171717	4.04040404040404	0.0	3.0303030303030303	5.05050505050505	4.04040404040404	4.04040404040404	2.02020202020202	1.01010101010101	1.01010101010101	0.0	0.0	6.0606060606060606	7.07070707070707	5.05050505050505	2.02020202020202	1.01010101010101	6.0606060606060606	2.02020202020202	3.0303030303030303	5.05050505050505	3.0303030303030303	2.02020202020202	6.0606060606060606	3.0303030303030303	21.212121212121207	7.070707070707071	32.32323232323232	15.15151515151515	16.16161616161616
1.0230000000000001	4.04040404040404	7.07070707070707	3.0303030303030303	3.0303030303030303	9.090909090909092	2.02020202020202	2.02020202020202	7.07070707070707	21.21212121212121	9.09090909090909	1.01010101010101	3.0303030303030303	3.0303030303030303	14.141414141414142	16.16161616161616	6.0606060606060606	6.0606060606060606	4.04040404040404	7.07070707070707	6.0606060606060606	11.111111111111112	1.01010101010101	14.141414141414142	8.08080808080808	10.101010101010102	4.04040404040404	21.212121212121207	2.02020202020202	5.05050505050505	29.292929292929283	21.212121212121207	3.0303030303030303	11.111111111111112	3.0303030303030303	1.01010101010101	3.0303030303030303	12.121212121212121	6.0606060606060606	2.02020202020202	8.08080808080808	6.0606060606060606	2.02020202020202	28.282828282828284	10.1010101010101	14.141414141414144	6.0606060606060606	25.25252525252525	25.252525252525245	17.17171717171717
1.056	2.02020202020202	31.313131313131304	2.02020202020202	3.0303030303030303	5.05050505050505	2.02020202020202	1.01010101010101	1.01010101010101	14.141414141414142	10.1010101010101	14.141414141414142	20.202020202020197	4.04040404040404	24.24242424242424	31.313131313131304	5.05050505050505	4.04040404040404	21.212121212121207	7.070707070707071	1.01010101010101	9.09090909090909	0.0	11.11111111111111	7.070707070707071	23.23232323232323	12.121212121212121	46.46464646464647	8.080808080808081	6.0606060606060606	42.4242424242424	38.383838383838366	6.0606060606060606	8.080808080808081	7.070707070707071	5.05050505050505	7.070707070707071	11.111111111111112	11.111111111111112	2.02020202020202	10.101010101010102	12.121212121212121	6.0606060606060606	68.68686868686868	12.121212121212121	29.292929292929287	23.232323232323235	31.313131313131308	43.43434343434343	51.515151515151516
1.089	9.090909090909092	35.35353535353534	6.0606060606060606	4.04040404040404	10.1010101010101	2.02020202020202	2.02020202020202	6.0606060606060606	8.08080808080808	7.070707070707071	14.141414141414144	22.22222222222222	11.111111111111112	3.0303030303030303	13.131313131313131	1.01010101010101	3.0303030303030303	20.202020202020204	2.02020202020202	3.0303030303030303	9.09090909090909	0.0	1.01010101010101	13.131313131313133	11.111111111111112	15.151515151515154	17.171717171717173	3.0303030303030303	2.02020202020202	12.121212121212121	6.0606060606060606	8.080808080808081	11.111111111111112	10.1010101010101	15.151515151515152	9.090909090909092	25.25252525252525	11.11111111111111	6.0606060606060606	17.171717171717173	8.080808080808081	8.080808080808081	79.79797979797976	21.21212121212121	40.4040404040404	26.26262626262626	35.35353535353535	28.282828282828277	52.52525252525252
1.122	17.171717171717173	23.232323232323232	15.151515151515154	4.04040404040404	7.070707070707071	7.070707070707071	6.0606060606060606	8.08080808080808	11.111111111111112	11.111111111111112	12.121212121212121	12.121212121212121	15.151515151515152	8.08080808080808	5.05050505050505	4.04040404040404	2.02020202020202	32.32323232323232	6.0606060606060606	2.02020202020202	10.1010101010101	0.0	0.0	13.131313131313133	5.05050505050505	4.04040404040404	3.0303030303030303	1.01010101010101	3.0303030303030303	2.02020202020202	0.0	7.070707070707071	12.121212121212121	10.101010101010102	19.191919191919187	2.02020202020202	37.37373737373738	19.191919191919194	13.131313131313133	21.21212121212121	18.181818181818183	16.161616161616163	54.54545454545453	14.141414141414144	31.313131313131304	16.161616161616163	22.222222222222218	13.131313131313131	39.39393939393939
1.155	12.121212121212123	11.111111111111112	5.05050505050505	4.04040404040404	12.121212121212121	6.0606060606060606	1.01010101010101	3.0303030303030303	10.101010101010102	6.0606060606060606	2.02020202020202	6.0606060606060606	9.090909090909092	1.01010101010101	4.04040404040404	5.05050505050505	6.0606060606060606	8.080808080808081	1.01010101010101	4.04040404040404	12.121212121212121	0.0	0.0	6.0606060606060606	5.05050505050505	3.0303030303030303	2.02020202020202	1.01010101010101	1.01010101010101	0.0	0.0	10.101010101010102	7.070707070707071	12.121212121212123	9.090909090909092	5.05050505050505	38.383838383838366	13.131313131313133	17.171717171717173	7.07070707070707	20.2020202020202	26.262626262626252	10.1010101010101	5.05050505050505	31.313131313131308	9.09090909090909	22.22222222222222	10.101010101010102	38.38383838383837
1.1880000000000002	4.04040404040404	3.0303030303030303	2.02020202020202	7.070707070707071	12.121212121212121	3.0303030303030303	0.0	1.01010101010101	6.0606060606060606	7.070707070707071	2.02020202020202	6.0606060606060606	3.0303030303030303	3.0303030303030303	3.0303030303030303	7.07070707070707	6.0606060606060606	5.05050505050505	4.04040404040404	9.09090909090909	13.131313131313133	1.01010101010101	2.02020202020202	6.0606060606060606	9.090909090909092	7.070707070707071	1.01010101010101	2.02020202020202	1.01010101010101	1.01010101010101	0.0	5.05050505050505	11.111111111111112	8.080808080808081	5.05050505050505	3.0303030303030303	18.181818181818183	13.131313131313131	12.121212121212123	4.04040404040404	12.121212121212123	14.141414141414144	4.04040404040404	5.05050505050505	29.29292929292929	0.0	20.2020202020202	8.08080808080808	31.313131313131308
1.221	5.05050505050505	4.04040404040404	3.0303030303030303	2.02020202020202	14.141414141414142	4.04040404040404	0.0	0.0	2.02020202020202	3.0303030303030303	2.02020202020202	0.0	4.04040404040404	6.0606060606060606	8.08080808080808	9.09090909090909	3.0303030303030303	11.11111111111111	5.05050505050505	9.09090909090909	17.17171717171717	0.0	5.05050505050505	7.07070707070707	11.11111111111111	4.04040404040404	4.04040404040404	1.01010101010101	1.01010101010101	2.02020202020202	2.02020202020202	7.070707070707071	12.121212121212121	13.131313131313133	0.0	2.02020202020202	10.101010101010102	12.121212121212121	4.04040404040404	7.07070707070707	11.11111111111111	9.090909090909092	7.070707070707071	14.141414141414142	27.272727272727273	2.02020202020202	26.262626262626263	7.070707070707071	16.161616161616163
1.254	2.02020202020202	4.04040404040404	3.0303030303030303	3.0303030303030303	9.09090909090909	2.02020202020202	6.0606060606060606	1.01010101010101	2.02020202020202	0.0	1.01010101010101	5.05050505050505	4.04040404040404	15.151515151515152	21.212121212121207	7.070707070707071	7.070707070707071	13.131313131313131	5.05050505050505	11.11111111111111	15.151515151515152	0.0	4.04040404040404	2.02020202020202	12.121212121212123	4.04040404040404	11.11111111111111	2.02020202020202	4.04040404040404	1.01010101010101	4.04040404040404	8.08080808080808	10.1010101010101	7.070707070707071	0.0	5.05050505050505	13.131313131313131	3.0303030303030303	2.02020202020202	8.080808080808081	3.0303030303030303	8.080808080808081	10.1010101010101	4.04040404040404	21.212121212121207	3.0303030303030303	23.232323232323232	23.23232323232323	16.161616161616163
1.2870000000000001	4.04040404040404	12.121212121212123	1.01010101010101	6.0606060606060606	10.1010101010101	1.01010101010101	5.05050505050505	0.0	2.02020202020202	1.01010101010101	3.0303030303030303	7.070707070707071	6.0606060606060606	10.1010101010101	6.0606060606060606	9.090909090909092	2.02020202020202	11.11111111111111	5.05050505050505	10.101010101010102	21.21212121212121	1.01010101010101	7.070707070707071	4.04040404040404	17.171717171717173	12.121212121212121	17.17171717171717	5.05050505050505	13.131313131313133	11.111111111111112	5.05050505050505	5.05050505050505	11.111111111111112	3.0303030303030303	1.01010101010101	1.01010101010101	10.1010101010101	4.04040404040404	7.07070707070707	8.08080808080808	6.0606060606060606	4.04040404040404	27.27272727272727	3.0303030303030303	28.28282828282828	10.1010101010101	26.26262626262626	15.151515151515152	28.28282828282828
1.32	6.0606060606060606	9.09090909090909	3.0303030303030303	0.0	15.15151515151515	0.0	3.0303030303030303	4.04040404040404	2.02020202020202	2.02020202020202	7.070707070707071	10.101010101010102	4.04040404040404	8.080808080808081	6.0606060606060606	5.05050505050505	7.070707070707071	19.19191919191919	6.0606060606060606	3.0303030303030303	18.181818181818183	3.0303030303030303	11.111111111111112	4.04040404040404	21.212121212121204	12.121212121212121	18.18181818181818	5.05050505050505	19.19191919191919	15.151515151515152	4.04040404040404	5.05050505050505	11.11111111111111	7.070707070707071	2.02020202020202	3.0303030303030303	14.141414141414142	6.0606060606060606	5.05050505050505	7.070707070707071	4.04040404040404	8.080808080808081	32.323232323232325	2.02020202020202	19.19191919191919	9.09090909090909	32.323232323232325	17.17171717171717	20.2020202020202
1.353	6.0606060606060606	3.0303030303030303	3.0303030303030303	3.0303030303030303	14.141414141414142	4.04040404040404	10.1010101010101	1.01010101010101	9.09090909090909	9.09090909090909	8.08080808080808	15.151515151515154	4.04040404040404	13.131313131313131	4.04040404040404	7.070707070707071	12.121212121212121	17.171717171717173	11.111111111111112	6.0606060606060606	28.28282828282828	6.0606060606060606	8.080808080808081	4.04040404040404	20.2020202020202	13.131313131313131	27.272727272727273	5.05050505050505	13.131313131313131	11.11111111111111	10.1010101010101	12.121212121212123	11.11111111111111	7.070707070707071	3.0303030303030303	3.0303030303030303	13.131313131313133	11.111111111111112	3.0303030303030303	8.080808080808081	12.121212121212123	10.101010101010102	18.181818181818183	4.04040404040404	21.212121212121207	9.09090909090909	28.28282828282828	16.161616161616163	16.161616161616163
1.3860000000000001	6.0606060606060606	3.0303030303030303	1.01010101010101	7.070707070707071	18.18181818181818	6.0606060606060606	1.01010101010101	3.0303030303030303	18.18181818181818	14.141414141414142	7.070707070707071	8.08080808080808	10.1010101010101	7.070707070707071	4.04040404040404	7.070707070707071	8.08080808080808	12.121212121212123	6.0606060606060606	6.0606060606060606	26.26262626262626	7.070707070707071	10.101010101010102	4.04040404040404	23.23232323232323	20.2020202020202	22.22222222222222	11.111111111111112	12.121212121212121	17.171717171717173	7.070707070707071	5.05050505050505	6.0606060606060606	5.05050505050505	2.02020202020202	6.0606060606060606	12.121212121212121	5.05050505050505	3.0303030303030303	9.090909090909092	7.070707070707071	10.1010101010101	14.141414141414142	1.01010101010101	21.212121212121207	8.080808080808081	25.25252525252525	13.131313131313131	13.131313131313131
1.419	11.111111111111112	16.161616161616163	2.02020202020202	5.05050505050505	17.17171717171717	2.02020202020202	3.0303030303030303	13.131313131313133	29.29292929292929	6.0606060606060606	15.151515151515152	7.07070707070707	8.080808080808081	5.05050505050505	8.08080808080808	9.09090909090909	9.090909090909092	16.161616161616163	10.101010101010102	6.0606060606060606	24.242424242424242	3.0303030303030303	3.0303030303030303	8.080808080808081	18.18181818181818	20.202020202020204	18.181818181818183	11.111111111111112	10.101010101010102	19.19191919191919	8.08080808080808	3.0303030303030303	13.131313131313131	4.04040404040404	9.090909090909092	13.131313131313131	6.0606060606060606	9.090909090909092	4.04040404040404	7.070707070707071	12.121212121212121	5.05050505050505	29.29292929292929	7.07070707070707	17.17171717171717	23.232323232323232	15.15151515151515	18.181818181818183	16.16161616161616
1.452	5.05050505050505	28.282828282828277	5.05050505050505	8.080808080808081	20.202020202020204	3.0303030303030303	1.01010101010101	5.05050505050505	14.141414141414142	4.04040404040404	11.111111111111112	16.16161616161616	15.151515151515152	28.28282828282828	11.111111111111112	8.08080808080808	5.05050505050505	16.16161616161616	1.01010101010101	7.070707070707071	28.28282828282828	5.05050505050505	1.01010101010101	5.05050505050505	16.161616161616163	12.121212121212121	19.19191919191919	6.0606060606060606	4.04040404040404	8.08080808080808	7.070707070707071	5.05050505050505	15.151515151515154	6.0606060606060606	7.070707070707071	6.0606060606060606	8.080808080808081	5.05050505050505	12.121212121212121	12.121212121212121	16.161616161616163	7.070707070707071	44.44444444444444	15.151515151515152	22.222222222222225	22.222222222222218	27.272727272727266	9.090909090909092	25.25252525252525
1.485	12.121212121212121	22.222222222222225	9.09090909090909	7.070707070707071	21.21212121212121	11.11111111111111	3.0303030303030303	14.141414141414142	12.121212121212123	6.0606060606060606	11.111111111111112	9.090909090909092	13.131313131313131	27.272727272727266	21.212121212121204	6.0606060606060606	3.0303030303030303	30.3030303030303	1.01010101010101	2.02020202020202	24.24242424242424	3.0303030303030303	19.19191919191919	7.070707070707071	28.282828282828287	13.131313131313133	29.292929292929287	7.070707070707071	8.080808080808081	12.121212121212123	16.161616161616163	3.0303030303030303	9.090909090909092	13.131313131313133	7.070707070707071	14.141414141414144	8.080808080808081	21.21212121212121	10.1010101010101	14.141414141414142	17.171717171717173	11.111111111111112	59.59595959595958	22.222222222222225	33.333333333333336	18.18181818181818	30.303030303030297	33.33333333333333	33.33333333333333
1.518	9.09090909090909	24.24242424242424	16.161616161616163	12.121212121212123	35.35353535353534	16.161616161616163	6.0606060606060606	14.141414141414142	19.191919191919194	6.0606060606060606	11.111111111111112	24.242424242424235	6.0606060606060606	17.171717171717173	25.25252525252525	4.04040404040404	4.04040404040404	63.63636363636362	5.05050505050505	2.02020202020202	58.585858585858574	4.04040404040404	36.36363636363635	7.070707070707071	36.36363636363635	18.181818181818183	52.52525252525251	9.090909090909092	10.1010101010101	27.272727272727263	14.141414141414142	7.070707070707071	9.090909090909092	3.0303030303030303	11.111111111111112	21.212121212121204	8.080808080808081	9.090909090909092	15.151515151515152	19.19191919191919	19.19191919191919	10.1010101010101	47.47474747474746	16.161616161616163	27.272727272727263	12.121212121212123	27.272727272727273	101.01010101010101	38.38383838383837
1.5510000000000002	6.0606060606060606	24.242424242424242	31.313131313131304	13.131313131313133	43.43434343434343	15.151515151515154	23.23232323232323	9.09090909090909	24.24242424242424	24.242424242424235	16.161616161616163	30.303030303030294	10.101010101010102	27.27272727272727	16.161616161616163	7.070707070707071	2.02020202020202	37.37373737373737	4.04040404040404	3.0303030303030303	46.46464646464645	5.05050505050505	18.181818181818183	15.151515151515152	47.47474747474746	18.181818181818183	27.27272727272727	11.111111111111112	9.090909090909092	19.191919191919194	10.1010101010101	17.171717171717173	10.101010101010102	8.080808080808081	13.131313131313131	18.18181818181818	20.202020202020204	9.09090909090909	10.101010101010102	19.19191919191919	17.171717171717173	13.131313131313133	50.505050505050505	22.222222222222218	23.232323232323232	15.151515151515152	19.19191919191919	28.28282828282828	26.26262626262626
1.584	6.0606060606060606	15.151515151515154	26.262626262626256	25.252525252525245	71.7171717171717	7.070707070707071	25.252525252525242	22.222222222222218	32.32323232323231	46.46464646464646	11.11111111111111	10.101010101010102	12.121212121212123	12.121212121212121	12.121212121212123	17.17171717171717	8.080808080808081	29.29292929292929	5.05050505050505	6.0606060606060606	56.56565656565655	9.090909090909092	13.131313131313133	16.161616161616163	40.404040404040394	30.303030303030297	13.131313131313133	16.161616161616163	11.111111111111112	19.191919191919187	3.0303030303030303	17.17171717171717	14.141414141414144	5.05050505050505	13.131313131313133	8.080808080808081	13.131313131313131	8.08080808080808	9.090909090909092	4.04040404040404	13.131313131313133	8.080808080808081	25.252525252525245	13.131313131313131	30.303030303030297	17.171717171717173	19.191919191919194	25.25252525252525	30.303030303030297
1.617	12.121212121212121	10.1010101010101	16.161616161616163	15.151515151515152	43.43434343434343	2.02020202020202	17.171717171717173	34.34343434343434	40.40404040404039	46.464646464646464	9.090909090909092	7.070707070707071	16.161616161616163	11.11111111111111	3.0303030303030303	15.151515151515152	9.090909090909092	19.191919191919187	6.0606060606060606	19.191919191919187	38.38383838383837	11.111111111111112	5.05050505050505	10.101010101010102	27.27272727272727	13.131313131313131	15.151515151515152	10.1010101010101	7.070707070707071	8.080808080808081	2.02020202020202	10.101010101010102	10.101010101010102	7.07070707070707	5.05050505050505	4.04040404040404	9.090909090909092	2.02020202020202	5.05050505050505	7.070707070707071	7.07070707070707	4.04040404040404	14.141414141414142	2.02020202020202	24.242424242424242	10.101010101010102	23.232323232323232	13.131313131313131	42.42424242424242
1.6500000000000001	7.070707070707071	10.101010101010102	13.131313131313133	17.171717171717173	26.262626262626256	1.01010101010101	27.272727272727266	24.242424242424242	41.41414141414142	23.23232323232323	3.0303030303030303	9.09090909090909	11.11111111111111	9.090909090909092	8.080808080808081	11.111111111111112	3.0303030303030303	13.131313131313133	6.0606060606060606	11.111111111111112	27.272727272727266	6.0606060606060606	0.0	7.070707070707071	10.101010101010102	11.111111111111112	7.070707070707071	6.0606060606060606	7.070707070707071	2.02020202020202	1.01010101010101	4.04040404040404	4.04040404040404	3.0303030303030303	4.04040404040404	1.01010101010101	2.02020202020202	2.02020202020202	2.02020202020202	2.02020202020202	5.05050505050505	5.05050505050505	3.0303030303030303	3.0303030303030303	34.34343434343434	12.121212121212123	28.28282828282828	6.0606060606060606	30.303030303030297
1.683	4.04040404040404	3.0303030303030303	15.151515151515154	20.202020202020204	16.161616161616163	6.0606060606060606	11.111111111111112	26.26262626262626	33.33333333333333	20.2020202020202	1.01010101010101	4.04040404040404	7.070707070707071	13.131313131313133	15.15151515151515	6.0606060606060606	7.070707070707071	16.161616161616163	8.08080808080808	11.111111111111112	13.131313131313131	11.111111111111112	5.05050505050505	5.05050505050505	19.19191919191919	11.111111111111112	3.0303030303030303	4.04040404040404	4.04040404040404	2.02020202020202	0.0	7.070707070707071	6.0606060606060606	4.04040404040404	1.01010101010101	4.04040404040404	1.01010101010101	4.04040404040404	4.04040404040404	1.01010101010101	2.02020202020202	0.0	1.01010101010101	2.02020202020202	34.34343434343434	6.0606060606060606	25.252525252525253	14.141414141414142	23.232323232323232
1.7160000000000002	4.04040404040404	3.0303030303030303	7.070707070707071	22.22222222222222	11.11111111111111	10.101010101010102	7.070707070707071	15.151515151515152	25.252525252525245	9.09090909090909	0.0	1.01010101010101	5.05050505050505	20.202020202020204	24.242424242424242	6.0606060606060606	3.0303030303030303	8.08080808080808	5.05050505050505	11.11111111111111	13.131313131313131	15.151515151515152	3.0303030303030303	4.04040404040404	18.181818181818183	9.09090909090909	12.121212121212121	9.090909090909092	8.08080808080808	3.0303030303030303	1.01010101010101	5.05050505050505	12.121212121212123	3.0303030303030303	2.02020202020202	10.1010101010101	10.101010101010102	4.04040404040404	2.02020202020202	4.04040404040404	4.04040404040404	3.0303030303030303	13.131313131313131	6.0606060606060606	21.21212121212121	6.0606060606060606	21.212121212121207	6.0606060606060606	17.17171717171717
1.749	5.05050505050505	5.05050505050505	9.09090909090909	15.151515151515152	16.161616161616163	7.070707070707071	3.0303030303030303	5.05050505050505	18.18181818181818	8.08080808080808	0.0	2.02020202020202	2.02020202020202	13.131313131313133	15.151515151515154	15.151515151515152	12.121212121212121	6.0606060606060606	14.141414141414142	9.090909090909092	18.18181818181818	14.141414141414144	3.0303030303030303	2.02020202020202	18.181818181818183	6.0606060606060606	19.19191919191919	6.0606060606060606	7.070707070707071	6.0606060606060606	3.0303030303030303	8.080808080808081	9.090909090909092	6.0606060606060606	2.02020202020202	9.090909090909092	9.090909090909092	5.05050505050505	5.05050505050505	8.08080808080808	8.080808080808081	3.0303030303030303	13.131313131313131	1.01010101010101	23.23232323232323	3.0303030303030303	16.161616161616163	4.04040404040404	16.16161616161616
1.782	2.02020202020202	4.04040404040404	18.181818181818183	12.121212121212121	18.181818181818183	13.131313131313131	5.05050505050505	5.05050505050505	11.111111111111112	12.121212121212121	4.04040404040404	14.141414141414144	4.04040404040404	21.212121212121207	12.121212121212123	4.04040404040404	4.04040404040404	9.09090909090909	7.07070707070707	4.04040404040404	16.161616161616163	7.070707070707071	5.05050505050505	3.0303030303030303	12.121212121212121	4.04040404040404	6.0606060606060606	4.04040404040404	6.0606060606060606	9.090909090909092	2.02020202020202	9.09090909090909	11.11111111111111	12.121212121212121	0.0	4.04040404040404	9.090909090909092	5.05050505050505	3.0303030303030303	4.04040404040404	3.0303030303030303	2.02020202020202	15.15151515151515	3.0303030303030303	25.252525252525253	3.0303030303030303	24.242424242424242	18.18181818181818	22.22222222222222
1.8150000000000002	2.02020202020202	16.161616161616163	11.11111111111111	11.111111111111112	17.17171717171717	7.070707070707071	8.08080808080808	3.0303030303030303	7.070707070707071	8.080808080808081	8.080808080808081	10.101010101010102	8.080808080808081	20.2020202020202	11.11111111111111	10.1010101010101	9.09090909090909	18.181818181818183	9.090909090909092	6.0606060606060606	10.1010101010101	2.02020202020202	11.11111111111111	15.151515151515154	18.181818181818183	5.05050505050505	10.1010101010101	5.05050505050505	10.1010101010101	18.181818181818183	11.111111111111112	10.1010101010101	16.161616161616163	7.070707070707071	2.02020202020202	12.121212121212121	14.141414141414142	7.070707070707071	3.0303030303030303	7.070707070707071	8.080808080808081	4.04040404040404	16.161616161616163	4.04040404040404	24.242424242424242	16.161616161616163	22.22222222222222	43.43434343434343	25.25252525252525
1.848	6.0606060606060606	13.131313131313131	17.17171717171717	5.05050505050505	12.121212121212121	9.09090909090909	8.080808080808081	6.0606060606060606	8.08080808080808	9.090909090909092	8.080808080808081	15.151515151515154	10.101010101010102	12.121212121212121	17.17171717171717	11.111111111111112	7.070707070707071	32.32323232323231	9.090909090909092	11.11111111111111	20.2020202020202	4.04040404040404	18.18181818181818	15.151515151515154	23.232323232323225	9.090909090909092	15.151515151515152	3.0303030303030303	4.04040404040404	11.11111111111111	6.0606060606060606	11.11111111111111	15.151515151515154	7.070707070707071	8.080808080808081	8.080808080808081	6.0606060606060606	5.05050505050505	5.05050505050505	18.18181818181818	15.151515151515152	5.05050505050505	28.282828282828277	3.0303030303030303	27.272727272727263	19.191919191919187	28.282828282828284	29.29292929292929	26.262626262626263
1.881	4.04040404040404	10.101010101010102	5.05050505050505	8.080808080808081	7.07070707070707	7.070707070707071	9.090909090909092	7.070707070707071	13.131313131313131	8.08080808080808	9.09090909090909	6.0606060606060606	12.121212121212123	14.141414141414142	11.111111111111112	16.161616161616163	11.11111111111111	35.35353535353535	10.1010101010101	12.121212121212123	23.232323232323225	3.0303030303030303	11.111111111111112	14.141414141414144	24.24242424242424	13.131313131313131	6.0606060606060606	4.04040404040404	2.02020202020202	9.090909090909092	7.070707070707071	7.070707070707071	14.141414141414144	15.151515151515152	6.0606060606060606	8.08080808080808	17.17171717171717	8.08080808080808	6.0606060606060606	23.232323232323225	16.161616161616163	5.05050505050505	26.262626262626252	31.313131313131308	21.212121212121207	19.19191919191919	28.282828282828284	16.161616161616163	30.303030303030294
1.9140000000000001	9.090909090909092	5.05050505050505	5.05050505050505	11.11111111111111	8.08080808080808	5.05050505050505	10.1010101010101	7.07070707070707	12.121212121212121	12.121212121212121	7.070707070707071	9.090909090909092	12.121212121212123	4.04040404040404	11.11111111111111	17.171717171717173	8.080808080808081	27.272727272727263	8.080808080808081	10.1010101010101	26.262626262626263	6.0606060606060606	8.080808080808081	16.161616161616163	25.252525252525245	8.080808080808081	3.0303030303030303	7.070707070707071	6.0606060606060606	6.0606060606060606	1.01010101010101	7.070707070707071	11.111111111111112	10.101010101010102	5.05050505050505	7.070707070707071	19.19191919191919	10.1010101010101	6.0606060606060606	23.23232323232322	15.151515151515154	11.111111111111112	17.17171717171717	16.161616161616163	25.252525252525245	8.080808080808081	21.21212121212121	12.121212121212121	30.3030303030303
1.947	3.0303030303030303	3.0303030303030303	5.05050505050505	2.02020202020202	9.09090909090909	6.0606060606060606	7.070707070707071	4.04040404040404	10.101010101010102	4.04040404040404	2.02020202020202	5.05050505050505	13.131313131313131	7.070707070707071	9.090909090909092	10.1010101010101	10.1010101010101	12.121212121212121	9.090909090909092	12.121212121212121	28.282828282828273	7.070707070707071	1.01010101010101	9.090909090909092	18.181818181818183	10.1010101010101	6.0606060606060606	5.05050505050505	11.11111111111111	5.05050505050505	0.0	8.080808080808081	7.07070707070707	8.080808080808081	1.01010101010101	8.080808080808081	15.151515151515154	9.090909090909092	11.111111111111112	21.212121212121215	20.202020202020204	2.02020202020202	6.0606060606060606	11.111111111111112	26.262626262626263	9.09090909090909	16.16161616161616	9.090909090909092	18.18181818181818
1.98	5.05050505050505	4.04040404040404	2.02020202020202	6.0606060606060606	11.111111111111112	0.0	7.070707070707071	3.0303030303030303	11.11111111111111	5.05050505050505	3.0303030303030303	4.04040404040404	7.070707070707071	20.202020202020204	14.141414141414142	5.05050505050505	5.05050505050505	12.121212121212121	5.05050505050505	10.1010101010101	23.23232323232323	8.080808080808081	4.04040404040404	4.04040404040404	24.242424242424242	17.17171717171717	8.080808080808081	5.05050505050505	8.080808080808081	5.05050505050505	1.01010101010101	4.04040404040404	9.090909090909092	8.080808080808081	5.05050505050505	3.0303030303030303	16.16161616161616	10.1010101010101	7.070707070707071	7.07070707070707	20.202020202020197	10.101010101010102	2.02020202020202	12.121212121212121	23.23232323232323	11.11111111111111	18.181818181818183	7.07070707070707	16.161616161616163
2.013	4.04040404040404	4.04040404040404	4.04040404040404	7.070707070707071	7.070707070707071	6.0606060606060606	13.131313131313133	0.0	7.07070707070707	3.0303030303030303	8.08080808080808	6.0606060606060606	15.151515151515152	12.121212121212123	20.2020202020202	8.08080808080808	3.0303030303030303	10.101010101010102	10.1010101010101	9.09090909090909	32.32323232323232	7.070707070707071	6.0606060606060606	9.090909090909092	19.19191919191919	14.141414141414142	1.01010101010101	4.04040404040404	4.04040404040404	2.02020202020202	1.01010101010101	3.0303030303030303	13.131313131313133	6.0606060606060606	4.04040404040404	3.0303030303030303	10.1010101010101	4.04040404040404	1.01010101010101	4.04040404040404	15.151515151515154	5.05050505050505	6.0606060606060606	10.101010101010102	16.161616161616163	13.131313131313133	26.26262626262626	14.141414141414142	29.29292929292929
2.0460000000000003	1.01010101010101	6.0606060606060606	5.05050505050505	8.08080808080808	5.05050505050505	4.04040404040404	7.070707070707071	3.0303030303030303	3.0303030303030303	1.01010101010101	4.04040404040404	7.07070707070707	5.05050505050505	20.202020202020204	25.25252525252525	14.141414141414142	5.05050505050505	14.141414141414142	7.070707070707071	7.070707070707071	27.27272727272727	1.01010101010101	1.01010101010101	4.04040404040404	24.24242424242424	8.080808080808081	4.04040404040404	1.01010101010101	11.111111111111112	4.04040404040404	1.01010101010101	3.0303030303030303	13.13131313131313	8.080808080808081	2.02020202020202	4.04040404040404	8.08080808080808	5.05050505050505	8.08080808080808	4.04040404040404	6.0606060606060606	1.01010101010101	4.04040404040404	6.0606060606060606	24.24242424242424	9.090909090909092	22.222222222222225	13.131313131313131	28.282828282828284
2.079	3.0303030303030303	8.08080808080808	8.080808080808081	5.05050505050505	5.05050505050505	5.05050505050505	1.01010101010101	1.01010101010101	2.02020202020202	1.01010101010101	8.08080808080808	3.0303030303030303	4.04040404040404	7.070707070707071	11.11111111111111	9.090909090909092	6.0606060606060606	10.101010101010102	9.090909090909092	3.0303030303030303	13.131313131313131	1.01010101010101	8.08080808080808	3.0303030303030303	9.090909090909092	10.101010101010102	4.04040404040404	4.04040404040404	4.04040404040404	10.1010101010101	16.161616161616163	3.0303030303030303	11.111111111111112	8.08080808080808	1.01010101010101	4.04040404040404	5.05050505050505	2.02020202020202	8.08080808080808	4.04040404040404	9.090909090909092	2.02020202020202	4.04040404040404	6.0606060606060606	19.191919191919187	2.02020202020202	19.19191919191919	6.0606060606060606	24.242424242424242
2.112	2.02020202020202	5.05050505050505	6.0606060606060606	3.0303030303030303	7.070707070707071	4.04040404040404	15.151515151515154	2.02020202020202	3.0303030303030303	2.02020202020202	8.08080808080808	9.09090909090909	5.05050505050505	4.04040404040404	6.0606060606060606	4.04040404040404	3.0303030303030303	10.1010101010101	5.05050505050505	8.08080808080808	8.080808080808081	1.01010101010101	12.121212121212123	5.05050505050505	8.080808080808081	6.0606060606060606	33.33333333333333	3.0303030303030303	14.141414141414144	23.232323232323232	18.18181818181818	5.05050505050505	7.070707070707071	3.0303030303030303	6.0606060606060606	4.04040404040404	5.05050505050505	1.01010101010101	2.02020202020202	3.0303030303030303	2.02020202020202	2.02020202020202	10.101010101010102	4.04040404040404	20.2020202020202	2.02020202020202	19.191919191919194	9.09090909090909	19.191919191919187
2.145	7.070707070707071	6.0606060606060606	5.05050505050505	5.05050505050505	6.0606060606060606	3.0303030303030303	8.080808080808081	0.0	4.04040404040404	2.02020202020202	3.0303030303030303	8.080808080808081	3.0303030303030303	5.05050505050505	3.0303030303030303	8.080808080808081	2.02020202020202	12.121212121212121	5.05050505050505	5.05050505050505	6.0606060606060606	1.01010101010101	5.05050505050505	4.04040404040404	14.141414141414142	13.131313131313133	30.303030303030297	7.070707070707071	7.070707070707071	16.161616161616163	16.161616161616163	9.090909090909092	12.121212121212121	8.080808080808081	3.0303030303030303	1.01010101010101	9.09090909090909	4.04040404040404	5.05050505050505	4.04040404040404	6.0606060606060606	6.0606060606060606	19.19191919191919	9.09090909090909	17.17171717171717	11.11111111111111	20.202020202020204	7.070707070707071	9.09090909090909
2.178	7.070707070707071	4.04040404040404	6.0606060606060606	6.0606060606060606	7.070707070707071	9.090909090909092	5.05050505050505	0.0	5.05050505050505	1.01010101010101	10.101010101010102	10.1010101010101	6.0606060606060606	23.232323232323232	6.0606060606060606	6.0606060606060606	5.05050505050505	11.11111111111111	3.0303030303030303	5.05050505050505	4.04040404040404	2.02020202020202	2.02020202020202	10.1010101010101	5.05050505050505	9.090909090909092	17.171717171717173	4.04040404040404	10.101010101010102	9.09090909090909	2.02020202020202	3.0303030303030303	11.11111111111111	11.111111111111112	6.0606060606060606	4.04040404040404	17.17171717171717	6.0606060606060606	5.05050505050505	5.05050505050505	7.070707070707071	6.0606060606060606	18.18181818181818	10.1010101010101	12.121212121212121	16.161616161616163	22.22222222222222	16.16161616161616	14.141414141414142
2.2110000000000003	18.181818181818183	1.01010101010101	6.0606060606060606	5.05050505050505	16.16161616161616	4.04040404040404	5.05050505050505	4.04040404040404	12.121212121212121	3.0303030303030303	12.121212121212123	7.070707070707071	9.09090909090909	23.23232323232323	17.17171717171717	12.121212121212121	3.0303030303030303	17.17171717171717	0.0	6.0606060606060606	4.04040404040404	0.0	1.01010101010101	9.090909090909092	13.131313131313131	11.111111111111112	5.05050505050505	3.0303030303030303	6.0606060606060606	4.04040404040404	1.01010101010101	6.0606060606060606	9.09090909090909	7.070707070707071	8.080808080808081	3.0303030303030303	5.05050505050505	7.070707070707071	5.05050505050505	2.02020202020202	13.131313131313133	4.04040404040404	27.272727272727266	11.111111111111112	19.191919191919187	23.232323232323232	20.202020202020204	17.17171717171717	23.23232323232323
2.244	10.1010101010101	5.05050505050505	7.070707070707071	5.05050505050505	19.19191919191919	12.121212121212121	5.05050505050505	13.131313131313131	20.2020202020202	13.131313131313133	2.02020202020202	8.08080808080808	4.04040404040404	20.2020202020202	16.161616161616163	6.0606060606060606	4.04040404040404	16.161616161616163	4.04040404040404	10.101010101010102	10.1010101010101	2.02020202020202	0.0	12.121212121212123	14.141414141414144	13.131313131313131	4.04040404040404	3.0303030303030303	10.101010101010102	1.01010101010101	2.02020202020202	11.111111111111112	9.090909090909092	16.161616161616163	4.04040404040404	9.090909090909092	15.15151515151515	12.121212121212121	6.0606060606060606	15.151515151515154	9.090909090909092	11.11111111111111	27.27272727272727	13.131313131313133	19.19191919191919	8.08080808080808	20.2020202020202	19.191919191919183	26.262626262626256
2.277	6.0606060606060606	5.05050505050505	15.151515151515152	9.09090909090909	39.39393939393939	13.131313131313131	2.02020202020202	7.070707070707071	42.424242424242415	29.29292929292929	3.0303030303030303	2.02020202020202	8.080808080808081	16.161616161616163	13.131313131313131	3.0303030303030303	4.04040404040404	8.08080808080808	10.101010101010102	5.05050505050505	11.11111111111111	1.01010101010101	5.05050505050505	10.1010101010101	16.161616161616163	5.05050505050505	7.070707070707071	3.0303030303030303	4.04040404040404	4.04040404040404	0.0	12.121212121212123	12.121212121212121	8.080808080808081	5.05050505050505	10.1010101010101	16.16161616161616	11.111111111111112	9.09090909090909	15.151515151515152	12.121212121212121	5.05050505050505	7.07070707070707	11.11111111111111	19.19191919191919	9.090909090909092	27.272727272727273	13.13131313131313	34.34343434343434
2.31	6.0606060606060606	2.02020202020202	14.141414141414144	12.121212121212121	35.35353535353535	7.070707070707071	5.05050505050505	15.151515151515152	30.303030303030305	25.25252525252525	2.02020202020202	2.02020202020202	14.141414141414144	14.141414141414142	6.0606060606060606	8.08080808080808	7.07070707070707	0.0	10.1010101010101	8.080808080808081	15.151515151515152	1.01010101010101	1.01010101010101	4.04040404040404	14.141414141414142	10.101010101010102	2.02020202020202	2.02020202020202	8.08080808080808	7.070707070707071	1.01010101010101	9.090909090909092	10.101010101010102	6.0606060606060606	4.04040404040404	9.090909090909092	11.11111111111111	7.070707070707071	7.07070707070707	9.090909090909092	10.101010101010102	3.0303030303030303	2.02020202020202	20.2020202020202	24.24242424242424	9.090909090909092	29.292929292929287	19.19191919191919	39.39393939393939
2.343	8.080808080808081	5.05050505050505	13.131313131313133	7.070707070707071	33.33333333333333	9.09090909090909	7.070707070707071	6.0606060606060606	23.232323232323232	15.151515151515152	1.01010101010101	4.04040404040404	6.0606060606060606	11.11111111111111	2.02020202020202	7.070707070707071	5.05050505050505	6.0606060606060606	12.121212121212121	3.0303030303030303	14.141414141414142	1.01010101010101	1.01010101010101	9.090909090909092	19.19191919191919	12.121212121212121	3.0303030303030303	2.02020202020202	1.01010101010101	9.090909090909092	0.0	2.02020202020202	9.09090909090909	3.0303030303030303	3.0303030303030303	5.05050505050505	8.08080808080808	6.0606060606060606	8.080808080808081	4.04040404040404	6.0606060606060606	6.0606060606060606	2.02020202020202	10.1010101010101	18.181818181818183	12.121212121212121	27.27272727272727	4.04040404040404	24.242424242424242
2.3760000000000003	2.02020202020202	5.05050505050505	13.131313131313133	5.05050505050505	22.22222222222222	7.070707070707071	4.04040404040404	0.0	11.11111111111111	5.05050505050505	5.05050505050505	5.05050505050505	7.070707070707071	5.05050505050505	10.1010101010101	6.0606060606060606	1.01010101010101	4.04040404040404	11.111111111111112	6.0606060606060606	21.21212121212121	4.04040404040404	2.02020202020202	3.0303030303030303	10.101010101010102	9.090909090909092	5.05050505050505	0.0	1.01010101010101	6.0606060606060606	2.02020202020202	4.04040404040404	9.09090909090909	9.09090909090909	1.01010101010101	2.02020202020202	5.05050505050505	5.05050505050505	3.0303030303030303	3.0303030303030303	8.080808080808081	5.05050505050505	6.0606060606060606	4.04040404040404	15.151515151515152	5.05050505050505	25.252525252525245	6.0606060606060606	18.18181818181818
2.4090000000000003	6.0606060606060606	5.05050505050505	5.05050505050505	10.1010101010101	14.141414141414142	3.0303030303030303	7.070707070707071	0.0	4.04040404040404	5.05050505050505	7.07070707070707	8.080808080808081	4.04040404040404	8.080808080808081	11.11111111111111	4.04040404040404	4.04040404040404	7.070707070707071	10.1010101010101	7.070707070707071	12.121212121212121	2.02020202020202	0.0	9.090909090909092	11.11111111111111	6.0606060606060606	5.05050505050505	1.01010101010101	4.04040404040404	5.05050505050505	0.0	2.02020202020202	16.161616161616163	5.05050505050505	5.05050505050505	3.0303030303030303	7.07070707070707	4.04040404040404	4.04040404040404	8.080808080808081	5.05050505050505	4.04040404040404	4.04040404040404	6.0606060606060606	18.181818181818183	11.11111111111111	14.141414141414142	6.0606060606060606	7.070707070707071
2.442	5.05050505050505	5.05050505050505	4.04040404040404	12.121212121212121	15.151515151515152	6.0606060606060606	1.01010101010101	3.0303030303030303	7.070707070707071	3.0303030303030303	6.0606060606060606	4.04040404040404	2.02020202020202	4.04040404040404	8.08080808080808	12.121212121212123	8.080808080808081	7.070707070707071	3.0303030303030303	7.070707070707071	8.08080808080808	3.0303030303030303	0.0	7.070707070707071	8.080808080808081	4.04040404040404	3.0303030303030303	2.02020202020202	3.0303030303030303	3.0303030303030303	1.01010101010101	8.080808080808081	16.161616161616163	4.04040404040404	3.0303030303030303	2.02020202020202	14.141414141414142	5.05050505050505	3.0303030303030303	8.080808080808081	9.09090909090909	4.04040404040404	7.070707070707071	8.08080808080808	9.09090909090909	7.070707070707071	23.232323232323235	12.121212121212121	13.131313131313131
2.475	4.04040404040404	4.04040404040404	3.0303030303030303	9.09090909090909	14.141414141414142	7.070707070707071	1.01010101010101	3.0303030303030303	11.11111111111111	7.070707070707071	6.0606060606060606	3.0303030303030303	4.04040404040404	5.05050505050505	6.0606060606060606	7.07070707070707	1.01010101010101	21.21212121212121	12.121212121212121	7.070707070707071	8.08080808080808	0.0	1.01010101010101	6.0606060606060606	9.090909090909092	2.02020202020202	3.0303030303030303	1.01010101010101	2.02020202020202	0.0	1.01010101010101	5.05050505050505	12.121212121212123	3.0303030303030303	1.01010101010101	2.02020202020202	21.21212121212121	10.101010101010102	8.08080808080808	2.02020202020202	9.090909090909092	4.04040404040404	8.080808080808081	8.080808080808081	17.17171717171717	4.04040404040404	19.19191919191919	11.11111111111111	14.141414141414142
2.508	2.02020202020202	6.0606060606060606	3.0303030303030303	8.080808080808081	18.18181818181818	2.02020202020202	3.0303030303030303	2.02020202020202	6.0606060606060606	2.02020202020202	0.0	6.0606060606060606	4.04040404040404	11.11111111111111	8.08080808080808	11.111111111111112	13.13131313131313	12.121212121212121	7.070707070707071	5.05050505050505	7.07070707070707	1.01010101010101	0.0	5.05050505050505	8.08080808080808	5.05050505050505	1.01010101010101	3.0303030303030303	0.0	2.02020202020202	0.0	6.0606060606060606	22.222222222222218	6.0606060606060606	2.02020202020202	5.05050505050505	13.131313131313131	5.05050505050505	2.02020202020202	7.070707070707071	9.09090909090909	4.04040404040404	5.05050505050505	2.02020202020202	14.141414141414144	7.070707070707071	20.202020202020204	8.08080808080808	11.11111111111111
2.541	4.04040404040404	7.070707070707071	2.02020202020202	2.02020202020202	8.080808080808081	3.0303030303030303	2.02020202020202	3.0303030303030303	7.07070707070707	2.02020202020202	8.080808080808081	3.0303030303030303	1.01010101010101	11.11111111111111	12.121212121212121	10.1010101010101	8.080808080808081	17.17171717171717	8.080808080808081	13.131313131313131	9.090909090909092	0.0	1.01010101010101	4.04040404040404	6.0606060606060606	3.0303030303030303	1.01010101010101	3.0303030303030303	2.02020202020202	1.01010101010101	0.0	2.02020202020202	20.2020202020202	7.070707070707071	3.0303030303030303	1.01010101010101	13.131313131313133	9.090909090909092	5.05050505050505	3.0303030303030303	12.121212121212123	4.04040404040404	5.05050505050505	3.0303030303030303	20.2020202020202	3.0303030303030303	19.19191919191919	8.080808080808081	13.131313131313131
2.5740000000000003	3.0303030303030303	4.04040404040404	2.02020202020202	6.0606060606060606	15.15151515151515	6.0606060606060606	3.0303030303030303	3.0303030303030303	6.0606060606060606	1.01010101010101	3.0303030303030303	12.121212121212121	2.02020202020202	12.121212121212121	12.121212121212121	15.151515151515154	10.1010101010101	10.1010101010101	9.090909090909092	8.08080808080808	5.05050505050505	1.01010101010101	1.01010101010101	0.0	3.0303030303030303	2.02020202020202	1.01010101010101	2.02020202020202	1.01010101010101	2.02020202020202	1.01010101010101	4.04040404040404	11.11111111111111	7.070707070707071	2.02020202020202	3.0303030303030303	13.131313131313131	5.05050505050505	6.0606060606060606	5.05050505050505	8.080808080808081	4.04040404040404	6.0606060606060606	4.04040404040404	22.22222222222222	3.0303030303030303	16.161616161616163	10.1010101010101	21.21212121212121
2.607	2.02020202020202	3.0303030303030303	5.05050505050505	8.08080808080808	11.11111111111111	4.04040404040404	0.0	13.13131313131313	13.131313131313131	6.0606060606060606	3.0303030303030303	5.05050505050505	5.05050505050505	2.02020202020202	5.05050505050505	8.080808080808081	10.101010101010102	1.01010101010101	9.090909090909092	12.121212121212121	9.090909090909092	2.02020202020202	1.01010101010101	5.05050505050505	5.05050505050505	3.0303030303030303	0.0	0.0	2.02020202020202	2.02020202020202	0.0	5.05050505050505	13.131313131313133	9.09090909090909	1.01010101010101	2.02020202020202	7.070707070707071	5.05050505050505	4.04040404040404	4.04040404040404	5.05050505050505	3.0303030303030303	6.0606060606060606	3.0303030303030303	16.161616161616163	5.05050505050505	18.18181818181818	9.090909090909092	9.09090909090909
2.64	6.0606060606060606	6.0606060606060606	5.05050505050505	2.02020202020202	11.11111111111111	2.02020202020202	1.01010101010101	4.04040404040404	17.17171717171717	6.0606060606060606	1.01010101010101	2.02020202020202	2.02020202020202	2.02020202020202	4.04040404040404	8.08080808080808	11.11111111111111	7.070707070707071	0.0	8.08080808080808	6.0606060606060606	1.01010101010101	0.0	4.04040404040404	12.121212121212121	5.05050505050505	2.02020202020202	1.01010101010101	3.0303030303030303	5.05050505050505	0.0	4.04040404040404	8.08080808080808	6.0606060606060606	4.04040404040404	3.0303030303030303	11.111111111111112	6.0606060606060606	3.0303030303030303	2.02020202020202	5.05050505050505	3.0303030303030303	8.080808080808081	2.02020202020202	16.16161616161616	1.01010101010101	12.121212121212121	1.01010101010101	7.070707070707071
2.673	3.0303030303030303	5.05050505050505	1.01010101010101	3.0303030303030303	9.09090909090909	4.04040404040404	1.01010101010101	3.0303030303030303	7.070707070707071	6.0606060606060606	2.02020202020202	6.0606060606060606	6.0606060606060606	3.0303030303030303	2.02020202020202	2.02020202020202	4.04040404040404	3.0303030303030303	5.05050505050505	4.04040404040404	10.1010101010101	10.1010101010101	2.02020202020202	6.0606060606060606	7.070707070707071	6.0606060606060606	4.04040404040404	0.0	2.02020202020202	1.01010101010101	2.02020202020202	7.070707070707071	8.08080808080808	7.07070707070707	2.02020202020202	3.0303030303030303	11.11111111111111	5.05050505050505	3.0303030303030303	5.05050505050505	7.070707070707071	1.01010101010101	4.04040404040404	5.05050505050505	19.191919191919187	3.0303030303030303	21.212121212121207	6.0606060606060606	12.121212121212121
2.706	2.02020202020202	1.01010101010101	4.04040404040404	3.0303030303030303	7.070707070707071	2.02020202020202	2.02020202020202	4.04040404040404	8.08080808080808	4.04040404040404	7.07070707070707	9.09090909090909	2.02020202020202	7.07070707070707	6.0606060606060606	10.101010101010102	3.0303030303030303	5.05050505050505	4.04040404040404	7.07070707070707	15.15151515151515	1.01010101010101	3.0303030303030303	4.04040404040404	10.1010101010101	7.070707070707071	6.0606060606060606	3.0303030303030303	1.01010101010101	1.01010101010101	1.01010101010101	8.08080808080808	13.131313131313131	7.070707070707071	0.0	5.05050505050505	19.19191919191919	8.080808080808081	6.0606060606060606	2.02020202020202	4.04040404040404	3.0303030303030303	2.02020202020202	2.02020202020202	25.252525252525245	0.0	22.22222222222222	5.05050505050505	12.121212121212121
2.7390000000000003	1.01010101010101	2.02020202020202	4.04040404040404	2.02020202020202	7.07070707070707	6.0606060606060606	0.0	3.0303030303030303	2.02020202020202	2.02020202020202	1.01010101010101	11.111111111111112	4.04040404040404	15.15151515151515	17.17171717171717	5.05050505050505	9.090909090909092	5.05050505050505	4.04040404040404	4.04040404040404	6.0606060606060606	2.02020202020202	5.05050505050505	2.02020202020202	5.05050505050505	7.070707070707071	4.04040404040404	2.02020202020202	1.01010101010101	1.01010101010101	4.04040404040404	9.090909090909092	16.161616161616163	9.090909090909092	1.01010101010101	3.0303030303030303	8.08080808080808	5.05050505050505	4.04040404040404	6.0606060606060606	2.02020202020202	1.01010101010101	3.0303030303030303	4.04040404040404	31.313131313131308	0.0	24.242424242424235	8.080808080808081	13.131313131313131
2.7720000000000002	0.0	0.0	2.02020202020202	1.01010101010101	13.131313131313131	4.04040404040404	2.02020202020202	2.02020202020202	11.11111111111111	4.04040404040404	2.02020202020202	8.08080808080808	4.04040404040404	11.11111111111111	11.111111111111112	8.080808080808081	2.02020202020202	17.17171717171717	5.05050505050505	11.111111111111112	7.07070707070707	1.01010101010101	2.02020202020202	8.080808080808081	5.05050505050505	4.04040404040404	1.01010101010101	3.0303030303030303	4.04040404040404	4.04040404040404	2.02020202020202	16.161616161616163	32.32323232323231	14.141414141414144	3.0303030303030303	6.0606060606060606	16.16161616161616	0.0	5.05050505050505	4.04040404040404	3.0303030303030303	1.01010101010101	6.0606060606060606	0.0	25.25252525252525	1.01010101010101	24.24242424242424	24.24242424242424	11.111111111111112
2.805	3.0303030303030303	2.02020202020202	9.090909090909092	5.05050505050505	17.17171717171717	3.0303030303030303	1.01010101010101	1.01010101010101	5.05050505050505	3.0303030303030303	10.1010101010101	8.08080808080808	2.02020202020202	28.28282828282828	28.282828282828287	11.111111111111112	5.05050505050505	36.36363636363636	8.080808080808081	10.101010101010102	13.131313131313131	2.02020202020202	8.080808080808081	5.05050505050505	12.121212121212121	5.05050505050505	4.04040404040404	1.01010101010101	2.02020202020202	4.04040404040404	1.01010101010101	17.17171717171717	31.313131313131308	10.101010101010102	2.02020202020202	8.08080808080808	13.131313131313131	4.04040404040404	4.04040404040404	7.070707070707071	3.0303030303030303	2.02020202020202	9.09090909090909	6.0606060606060606	34.34343434343434	4.04040404040404	23.23232323232323	24.242424242424235	21.212121212121207
2.838	2.02020202020202	4.04040404040404	22.222222222222225	14.141414141414144	18.18181818181818	7.070707070707071	3.0303030303030303	4.04040404040404	7.070707070707071	2.02020202020202	10.101010101010102	8.080808080808081	1.01010101010101	17.171717171717173	33.333333333333336	12.121212121212121	12.121212121212121	47.47474747474747	8.08080808080808	12.121212121212123	17.17171717171717	0.0	12.121212121212123	10.101010101010102	12.121212121212121	14.141414141414142	6.0606060606060606	6.0606060606060606	3.0303030303030303	7.070707070707071	4.04040404040404	16.161616161616163	23.23232323232323	6.0606060606060606	5.05050505050505	8.08080808080808	6.0606060606060606	1.01010101010101	6.0606060606060606	7.07070707070707	11.111111111111112	5.05050505050505	22.22222222222222	10.101010101010102	37.37373737373737	9.09090909090909	28.28282828282828	44.444444444444436	39.39393939393938
2.871	10.101010101010102	27.272727272727266	21.212121212121207	15.151515151515154	32.32323232323232	16.161616161616163	4.04040404040404	19.19191919191919	10.1010101010101	7.070707070707071	12.121212121212121	20.2020202020202	15.151515151515154	20.2020202020202	35.35353535353535	9.090909090909092	9.090909090909092	35.35353535353535	6.0606060606060606	10.101010101010102	40.404040404040394	1.01010101010101	26.262626262626256	9.090909090909092	44.44444444444444	18.181818181818183	30.303030303030297	9.09090909090909	8.080808080808081	13.131313131313133	11.111111111111112	8.080808080808081	23.23232323232323	3.0303030303030303	9.090909090909092	13.131313131313131	12.121212121212121	6.0606060606060606	6.0606060606060606	9.090909090909092	13.131313131313131	4.04040404040404	43.43434343434343	22.22222222222222	39.39393939393939	20.202020202020204	30.3030303030303	51.51515151515151	34.34343434343434
2.904	6.0606060606060606	39.393939393939384	16.161616161616163	21.212121212121207	41.41414141414141	7.07070707070707	9.090909090909092	21.21212121212121	28.282828282828277	23.23232323232323	9.09090909090909	24.242424242424242	12.121212121212121	17.171717171717173	19.19191919191919	3.0303030303030303	9.09090909090909	28.282828282828284	3.0303030303030303	14.141414141414142	42.42424242424242	2.02020202020202	32.32323232323232	8.080808080808081	39.393939393939384	12.121212121212121	23.23232323232323	9.09090909090909	14.141414141414142	24.242424242424242	9.090909090909092	9.090909090909092	15.151515151515154	6.0606060606060606	17.17171717171717	15.151515151515154	18.181818181818183	12.121212121212123	8.080808080808081	12.121212121212121	14.141414141414144	3.0303030303030303	54.54545454545453	22.22222222222222	36.36363636363636	25.25252525252525	24.242424242424242	31.313131313131304	57.57575757575755
2.9370000000000003	14.141414141414144	30.303030303030297	22.222222222222218	33.33333333333333	42.42424242424241	13.131313131313133	23.23232323232323	36.36363636363636	34.34343434343433	33.33333333333333	18.181818181818183	20.202020202020204	8.080808080808081	17.17171717171717	12.121212121212123	8.080808080808081	2.02020202020202	18.18181818181818	3.0303030303030303	4.04040404040404	38.38383838383837	6.0606060606060606	36.36363636363636	6.0606060606060606	39.39393939393938	21.21212121212121	30.303030303030305	14.141414141414144	12.121212121212123	24.24242424242424	9.09090909090909	22.22222222222222	31.313131313131308	16.161616161616163	12.121212121212123	12.121212121212123	22.222222222222218	12.121212121212123	15.151515151515152	16.161616161616163	19.19191919191919	6.0606060606060606	58.58585858585856	18.18181818181818	34.34343434343433	14.141414141414142	34.34343434343434	24.242424242424235	38.38383838383838
2.97	14.141414141414144	28.282828282828284	19.191919191919187	22.22222222222222	41.414141414141405	11.111111111111112	15.151515151515154	38.383838383838366	47.47474747474747	29.292929292929287	19.191919191919194	16.161616161616163	14.141414141414144	15.151515151515152	3.0303030303030303	6.0606060606060606	4.04040404040404	30.3030303030303	3.0303030303030303	8.080808080808081	45.45454545454545	15.151515151515152	13.131313131313131	13.131313131313133	34.34343434343433	20.202020202020197	24.242424242424235	12.121212121212121	16.161616161616163	17.17171717171717	7.070707070707071	17.171717171717173	28.282828282828284	17.17171717171717	9.090909090909092	17.17171717171717	35.35353535353534	12.121212121212121	14.141414141414144	26.26262626262626	43.43434343434342	19.191919191919194	66.66666666666667	16.161616161616163	30.3030303030303	10.1010101010101	15.15151515151515	19.191919191919187	27.272727272727263
3.003	11.111111111111112	20.2020202020202	19.19191919191919	12.121212121212121	40.404040404040394	6.0606060606060606	18.18181818181818	21.21212121212121	39.393939393939384	20.202020202020204	16.161616161616163	7.07070707070707	10.1010101010101	9.090909090909092	7.07070707070707	6.0606060606060606	7.070707070707071	22.22222222222222	6.0606060606060606	14.141414141414142	36.36363636363635	14.141414141414142	8.080808080808081	12.121212121212123	30.303030303030305	19.191919191919187	11.111111111111112	13.131313131313133	13.131313131313131	13.131313131313133	5.05050505050505	18.181818181818183	22.222222222222225	10.101010101010102	7.070707070707071	10.101010101010102	23.232323232323225	11.111111111111112	15.151515151515154	13.131313131313131	20.2020202020202	8.080808080808081	28.28282828282828	20.2020202020202	30.3030303030303	17.171717171717173	27.27272727272727	16.161616161616163	24.242424242424242
3.036	6.0606060606060606	9.090909090909092	13.131313131313131	11.111111111111112	25.252525252525256	10.101010101010102	7.070707070707071	25.252525252525245	33.33333333333333	29.292929292929287	5.05050505050505	8.080808080808081	16.161616161616163	25.25252525252525	18.18181818181818	6.0606060606060606	8.080808080808081	8.080808080808081	6.0606060606060606	11.111111111111112	31.313131313131308	7.070707070707071	5.05050505050505	9.090909090909092	20.202020202020197	16.161616161616163	7.070707070707071	9.090909090909092	7.070707070707071	8.080808080808081	0.0	7.070707070707071	18.18181818181818	9.090909090909092	8.08080808080808	6.0606060606060606	28.282828282828277	10.101010101010102	15.151515151515154	8.080808080808081	21.212121212121207	12.121212121212121	24.242424242424246	6.0606060606060606	29.29292929292929	15.15151515151515	28.282828282828284	20.202020202020204	21.21212121212121
3.069	11.111111111111112	17.17171717171717	10.101010101010102	22.222222222222225	25.25252525252525	6.0606060606060606	5.05050505050505	15.151515151515152	28.282828282828284	29.29292929292929	6.0606060606060606	4.04040404040404	11.111111111111112	25.25252525252525	17.171717171717166	11.111111111111112	7.070707070707071	22.22222222222222	8.080808080808081	20.202020202020197	27.272727272727273	6.0606060606060606	2.02020202020202	6.0606060606060606	23.232323232323232	12.121212121212121	5.05050505050505	5.05050505050505	7.070707070707071	10.101010101010102	1.01010101010101	11.111111111111112	12.121212121212121	4.04040404040404	5.05050505050505	7.070707070707071	17.17171717171717	3.0303030303030303	12.121212121212123	9.090909090909092	22.22222222222222	9.090909090909092	21.212121212121207	9.090909090909092	24.242424242424242	16.161616161616163	27.272727272727266	14.141414141414142	23.23232323232323
3.1020000000000003	7.070707070707071	15.151515151515152	8.080808080808081	12.121212121212123	19.19191919191919	8.08080808080808	6.0606060606060606	15.151515151515152	25.25252525252525	22.22222222222222	2.02020202020202	3.0303030303030303	16.161616161616163	8.08080808080808	16.161616161616163	8.08080808080808	8.080808080808081	19.19191919191919	3.0303030303030303	16.161616161616163	14.141414141414142	5.05050505050505	2.02020202020202	4.04040404040404	15.151515151515152	9.090909090909092	4.04040404040404	2.02020202020202	2.02020202020202	2.02020202020202	0.0	5.05050505050505	16.161616161616163	5.05050505050505	6.0606060606060606	6.0606060606060606	14.141414141414142	9.090909090909092	11.11111111111111	12.121212121212123	15.151515151515154	7.070707070707071	15.151515151515152	8.080808080808081	26.26262626262626	16.161616161616163	27.272727272727266	17.171717171717173	21.212121212121207
3.1350000000000002	5.05050505050505	12.121212121212123	15.151515151515154	12.121212121212123	16.161616161616163	6.0606060606060606	7.070707070707071	14.141414141414142	29.29292929292929	19.19191919191919	2.02020202020202	2.02020202020202	11.11111111111111	12.121212121212123	8.08080808080808	16.161616161616163	5.05050505050505	41.41414141414142	9.09090909090909	18.18181818181818	25.25252525252525	1.01010101010101	1.01010101010101	10.101010101010102	14.141414141414142	4.04040404040404	2.02020202020202	1.01010101010101	1.01010101010101	2.02020202020202	3.0303030303030303	4.04040404040404	10.1010101010101	4.04040404040404	6.0606060606060606	2.02020202020202	10.101010101010102	9.090909090909092	4.04040404040404	7.070707070707071	12.121212121212121	4.04040404040404	11.11111111111111	4.04040404040404	29.292929292929294	19.19191919191919	28.282828282828284	19.191919191919194	28.282828282828284
3.168	7.070707070707071	9.090909090909092	15.151515151515154	18.18181818181818	10.101010101010102	6.0606060606060606	4.04040404040404	13.131313131313131	26.26262626262626	15.15151515151515	0.0	0.0	13.131313131313133	5.05050505050505	5.05050505050505	11.111111111111112	11.111111111111112	21.21212121212121	12.121212121212121	20.2020202020202	18.181818181818183	1.01010101010101	1.01010101010101	5.05050505050505	24.24242424242424	7.070707070707071	1.01010101010101	1.01010101010101	6.0606060606060606	2.02020202020202	2.02020202020202	1.01010101010101	11.11111111111111	4.04040404040404	6.0606060606060606	2.02020202020202	7.07070707070707	2.02020202020202	5.05050505050505	14.141414141414142	6.0606060606060606	2.02020202020202	9.09090909090909	7.070707070707071	21.212121212121215	10.1010101010101	26.26262626262626	14.141414141414142	22.22222222222222
3.201	4.04040404040404	10.1010101010101	11.111111111111112	7.070707070707071	21.212121212121207	8.080808080808081	7.07070707070707	8.080808080808081	24.242424242424242	10.101010101010102	0.0	0.0	6.0606060606060606	5.05050505050505	1.01010101010101	31.313131313131308	9.090909090909092	34.34343434343433	11.111111111111112	13.131313131313131	26.262626262626263	4.04040404040404	4.04040404040404	7.070707070707071	10.101010101010102	3.0303030303030303	3.0303030303030303	3.0303030303030303	2.02020202020202	5.05050505050505	4.04040404040404	9.090909090909092	9.09090909090909	3.0303030303030303	6.0606060606060606	2.02020202020202	6.0606060606060606	3.0303030303030303	5.05050505050505	6.0606060606060606	13.131313131313131	2.02020202020202	5.05050505050505	8.08080808080808	18.181818181818176	11.11111111111111	19.191919191919194	8.08080808080808	12.121212121212121
3.234	1.01010101010101	6.0606060606060606	16.161616161616163	15.151515151515154	18.18181818181818	8.080808080808081	7.07070707070707	9.09090909090909	12.121212121212123	4.04040404040404	2.02020202020202	0.0	8.080808080808081	3.0303030303030303	5.05050505050505	13.131313131313133	8.080808080808081	18.181818181818183	10.101010101010102	11.111111111111112	25.25252525252525	1.01010101010101	2.02020202020202	7.070707070707071	12.121212121212123	9.09090909090909	0.0	5.05050505050505	3.0303030303030303	3.0303030303030303	1.01010101010101	5.05050505050505	13.13131313131313	9.09090909090909	2.02020202020202	1.01010101010101	4.04040404040404	2.02020202020202	6.0606060606060606	8.080808080808081	7.07070707070707	7.070707070707071	5.05050505050505	7.070707070707071	20.2020202020202	7.070707070707071	16.16161616161616	11.11111111111111	10.1010101010101
3.2670000000000003	3.0303030303030303	11.111111111111112	9.09090909090909	8.08080808080808	11.11111111111111	6.0606060606060606	9.090909090909092	4.04040404040404	5.05050505050505	0.0	1.01010101010101	1.01010101010101	5.05050505050505	2.02020202020202	7.070707070707071	8.080808080808081	8.08080808080808	12.121212121212121	7.070707070707071	13.131313131313133	27.27272727272727	4.04040404040404	7.070707070707071	5.05050505050505	10.1010101010101	4.04040404040404	2.02020202020202	2.02020202020202	2.02020202020202	5.05050505050505	2.02020202020202	4.04040404040404	6.0606060606060606	3.0303030303030303	2.02020202020202	6.0606060606060606	8.08080808080808	3.0303030303030303	3.0303030303030303	5.05050505050505	9.09090909090909	2.02020202020202	6.0606060606060606	10.101010101010102	15.151515151515152	4.04040404040404	17.17171717171717	7.07070707070707	10.1010101010101
3.3000000000000003	1.01010101010101	6.0606060606060606	10.1010101010101	12.121212121212123	11.111111111111112	6.0606060606060606	4.04040404040404	1.01010101010101	3.0303030303030303	0.0	11.11111111111111	6.0606060606060606	5.05050505050505	10.1010101010101	10.1010101010101	12.121212121212121	3.0303030303030303	10.1010101010101	8.080808080808081	11.11111111111111	27.272727272727266	5.05050505050505	7.070707070707071	5.05050505050505	23.23232323232323	12.121212121212121	16.161616161616163	8.08080808080808	2.02020202020202	11.11111111111111	6.0606060606060606	1.01010101010101	7.070707070707071	8.080808080808081	5.05050505050505	1.01010101010101	6.0606060606060606	2.02020202020202	6.0606060606060606	8.080808080808081	5.05050505050505	4.04040404040404	12.121212121212121	8.080808080808081	23.23232323232323	8.08080808080808	17.17171717171717	15.15151515151515	18.181818181818183
3.333	3.0303030303030303	7.070707070707071	12.121212121212121	3.0303030303030303	12.121212121212121	4.04040404040404	3.0303030303030303	3.0303030303030303	2.02020202020202	2.02020202020202	8.08080808080808	5.05050505050505	5.05050505050505	7.070707070707071	7.070707070707071	3.0303030303030303	5.05050505050505	10.101010101010102	7.070707070707071	10.101010101010102	24.242424242424242	1.01010101010101	12.121212121212121	7.070707070707071	18.181818181818183	6.0606060606060606	19.19191919191919	8.080808080808081	5.05050505050505	7.070707070707071	11.11111111111111	6.0606060606060606	5.05050505050505	9.09090909090909	6.0606060606060606	1.01010101010101	8.08080808080808	2.02020202020202	1.01010101010101	8.080808080808081	2.02020202020202	0.0	10.1010101010101	10.101010101010102	18.18181818181818	6.0606060606060606	26.262626262626263	11.111111111111112	13.131313131313133
3.366	2.02020202020202	8.08080808080808	10.101010101010102	9.090909090909092	21.21212121212121	6.0606060606060606	6.0606060606060606	2.02020202020202	6.0606060606060606	4.04040404040404	11.11111111111111	13.131313131313131	9.090909090909092	9.09090909090909	10.101010101010102	9.09090909090909	8.080808080808081	13.131313131313133	10.101010101010102	17.17171717171717	33.33333333333333	1.01010101010101	6.0606060606060606	4.04040404040404	16.161616161616163	11.111111111111112	11.111111111111112	3.0303030303030303	3.0303030303030303	12.121212121212123	6.0606060606060606	6.0606060606060606	7.070707070707071	11.111111111111112	1.01010101010101	6.0606060606060606	3.0303030303030303	7.070707070707071	7.070707070707071	9.090909090909092	8.08080808080808	4.04040404040404	12.121212121212123	7.070707070707071	19.191919191919187	7.070707070707071	18.181818181818183	9.090909090909092	14.141414141414142
3.399	3.0303030303030303	14.141414141414142	5.05050505050505	3.0303030303030303	16.161616161616163	6.0606060606060606	5.05050505050505	0.0	4.04040404040404	5.05050505050505	7.070707070707071	11.11111111111111	5.05050505050505	5.05050505050505	12.121212121212121	10.1010101010101	7.070707070707071	7.070707070707071	6.0606060606060606	9.090909090909092	14.141414141414144	1.01010101010101	9.09090909090909	1.01010101010101	21.212121212121204	10.101010101010102	10.1010101010101	4.04040404040404	2.02020202020202	7.07070707070707	4.04040404040404	3.0303030303030303	4.04040404040404	12.121212121212121	6.0606060606060606	5.05050505050505	10.101010101010102	4.04040404040404	3.0303030303030303	8.080808080808081	10.1010101010101	3.0303030303030303	26.26262626262626	18.18181818181818	19.191919191919187	4.04040404040404	21.21212121212121	4.04040404040404	13.131313131313131
3.4320000000000004	8.080808080808081	25.252525252525245	5.05050505050505	6.0606060606060606	10.101010101010102	10.1010101010101	8.080808080808081	2.02020202020202	8.08080808080808	4.04040404040404	10.1010101010101	14.141414141414142	14.141414141414144	5.05050505050505	14.14141414141414	7.070707070707071	4.04040404040404	19.19191919191919	2.02020202020202	13.131313131313131	15.15151515151515	1.01010101010101	2.02020202020202	8.080808080808081	9.09090909090909	6.0606060606060606	9.09090909090909	5.05050505050505	5.05050505050505	7.070707070707071	3.0303030303030303	2.02020202020202	5.05050505050505	7.07070707070707	8.080808080808081	4.04040404040404	18.181818181818183	7.070707070707071	7.070707070707071	6.0606060606060606	10.1010101010101	5.05050505050505	36.36363636363636	12.121212121212123	18.18181818181818	12.121212121212123	20.2020202020202	13.13131313131313	18.18181818181818
3.4650000000000003	6.0606060606060606	44.444444444444436	2.02020202020202	6.0606060606060606	6.0606060606060606	5.05050505050505	5.05050505050505	9.09090909090909	6.0606060606060606	3.0303030303030303	20.202020202020204	35.353535353535335	10.101010101010102	12.121212121212121	11.11111111111111	0.0	3.0303030303030303	7.070707070707071	7.070707070707071	7.070707070707071	16.161616161616163	0.0	3.0303030303030303	9.090909090909092	12.121212121212121	8.080808080808081	7.070707070707071	2.02020202020202	1.01010101010101	5.05050505050505	6.0606060606060606	2.02020202020202	3.0303030303030303	2.02020202020202	6.0606060606060606	6.0606060606060606	25.252525252525245	14.141414141414144	13.131313131313133	14.141414141414142	14.141414141414142	7.07070707070707	32.32323232323232	21.212121212121207	23.232323232323232	19.191919191919187	26.26262626262626	14.141414141414142	22.22222222222222
3.498	13.131313131313131	54.545454545454525	3.0303030303030303	6.0606060606060606	14.141414141414142	3.0303030303030303	2.02020202020202	13.131313131313131	9.090909090909092	3.0303030303030303	16.161616161616163	26.262626262626256	12.121212121212123	12.121212121212123	8.080808080808081	5.05050505050505	1.01010101010101	10.1010101010101	3.0303030303030303	4.04040404040404	14.141414141414142	2.02020202020202	13.131313131313131	6.0606060606060606	15.151515151515154	8.080808080808081	10.1010101010101	8.08080808080808	6.0606060606060606	7.070707070707071	5.05050505050505	5.05050505050505	3.0303030303030303	5.05050505050505	14.141414141414142	12.121212121212121	36.36363636363636	15.151515151515154	12.121212121212121	12.121212121212121	15.151515151515154	20.202020202020204	40.4040404040404	20.2020202020202	29.292929292929283	17.17171717171717	21.212121212121207	20.2020202020202	31.313131313131308
3.531	13.131313131313133	31.31313131313131	6.0606060606060606	10.1010101010101	24.24242424242424	7.070707070707071	4.04040404040404	19.19191919191919	19.191919191919187	8.080808080808081	10.101010101010102	15.151515151515152	13.131313131313131	21.21212121212121	12.121212121212121	6.0606060606060606	2.02020202020202	12.121212121212121	2.02020202020202	0.0	19.19191919191919	6.0606060606060606	14.141414141414144	8.080808080808081	22.222222222222218	15.151515151515152	25.252525252525253	15.151515151515154	8.08080808080808	11.11111111111111	3.0303030303030303	7.070707070707071	4.04040404040404	15.151515151515154	11.111111111111112	10.101010101010102	37.37373737373737	12.121212121212123	15.151515151515152	14.141414141414144	14.141414141414142	17.171717171717173	21.212121212121204	24.242424242424242	33.33333333333333	20.2020202020202	16.16161616161616	16.16161616161616	35.35353535353535
3.564	14.141414141414144	22.222222222222225	6.0606060606060606	8.080808080808081	22.222222222222218	8.08080808080808	6.0606060606060606	20.2020202020202	21.212121212121204	7.070707070707071	3.0303030303030303	6.0606060606060606	6.0606060606060606	11.11111111111111	16.16161616161616	2.02020202020202	3.0303030303030303	7.070707070707071	2.02020202020202	8.08080808080808	23.232323232323232	7.070707070707071	13.131313131313133	3.0303030303030303	34.34343434343434	18.181818181818183	18.18181818181818	7.070707070707071	12.121212121212121	13.131313131313133	4.04040404040404	9.090909090909092	3.0303030303030303	13.131313131313133	9.090909090909092	13.131313131313133	18.18181818181818	9.090909090909092	5.05050505050505	14.141414141414142	8.08080808080808	14.141414141414144	12.121212121212121	14.14141414141414	31.313131313131304	16.161616161616163	22.222222222222225	20.2020202020202	35.35353535353535
3.597	11.111111111111112	15.151515151515154	9.090909090909092	12.121212121212121	17.171717171717173	1.01010101010101	3.0303030303030303	11.11111111111111	14.141414141414142	10.101010101010102	1.01010101010101	3.0303030303030303	9.09090909090909	7.070707070707071	10.101010101010102	5.05050505050505	3.0303030303030303	8.08080808080808	2.02020202020202	10.101010101010102	25.25252525252525	10.101010101010102	12.121212121212121	7.070707070707071	25.252525252525253	11.11111111111111	14.141414141414142	9.090909090909092	10.101010101010102	10.1010101010101	5.05050505050505	16.161616161616163	6.0606060606060606	14.141414141414144	4.04040404040404	6.0606060606060606	10.101010101010102	7.070707070707071	4.04040404040404	4.04040404040404	11.111111111111112	10.1010101010101	1.01010101010101	11.11111111111111	28.282828282828277	12.121212121212123	15.151515151515154	11.11111111111111	41.414141414141405
3.6300000000000003	6.0606060606060606	11.111111111111112	8.080808080808081	8.080808080808081	16.161616161616163	8.08080808080808	3.0303030303030303	8.08080808080808	14.14141414141414	8.08080808080808	1.01010101010101	0.0	5.05050505050505	5.05050505050505	8.08080808080808	5.05050505050505	3.0303030303030303	12.121212121212121	5.05050505050505	19.19191919191919	26.262626262626263	6.0606060606060606	8.080808080808081	3.0303030303030303	16.161616161616163	12.121212121212123	15.151515151515152	7.070707070707071	11.11111111111111	11.111111111111112	3.0303030303030303	16.161616161616163	8.080808080808081	10.101010101010102	2.02020202020202	5.05050505050505	19.191919191919187	8.080808080808081	4.04040404040404	1.01010101010101	3.0303030303030303	8.080808080808081	0.0	4.04040404040404	30.3030303030303	14.141414141414142	28.282828282828287	12.121212121212121	37.37373737373737
3.6630000000000003	3.0303030303030303	2.02020202020202	5.05050505050505	4.04040404040404	17.17171717171717	7.070707070707071	2.02020202020202	7.070707070707071	14.141414141414142	5.05050505050505	0.0	3.0303030303030303	3.0303030303030303	10.101010101010102	7.070707070707071	8.08080808080808	7.070707070707071	13.131313131313131	7.070707070707071	18.18181818181818	17.17171717171717	6.0606060606060606	6.0606060606060606	4.04040404040404	12.121212121212121	16.161616161616163	10.1010101010101	15.151515151515152	8.080808080808081	23.23232323232323	6.0606060606060606	18.18181818181818	17.171717171717173	9.090909090909092	3.0303030303030303	5.05050505050505	11.11111111111111	4.04040404040404	1.01010101010101	3.0303030303030303	2.02020202020202	3.0303030303030303	2.02020202020202	4.04040404040404	19.19191919191919	4.04040404040404	25.252525252525253	16.161616161616163	21.21212121212121
3.696	2.02020202020202	2.02020202020202	5.05050505050505	4.04040404040404	16.161616161616163	5.05050505050505	5.05050505050505	7.070707070707071	14.141414141414142	5.05050505050505	1.01010101010101	5.05050505050505	1.01010101010101	7.070707070707071	17.171717171717166	12.121212121212123	13.131313131313133	22.22222222222222	4.04040404040404	19.191919191919187	14.141414141414144	2.02020202020202	9.090909090909092	3.0303030303030303	20.2020202020202	11.111111111111112	14.141414141414142	8.080808080808081	5.05050505050505	9.090909090909092	6.0606060606060606	4.04040404040404	9.090909090909092	11.111111111111112	2.02020202020202	8.080808080808081	10.1010101010101	2.02020202020202	4.04040404040404	4.04040404040404	7.07070707070707	2.02020202020202	7.07070707070707	1.01010101010101	17.17171717171717	2.02020202020202	19.19191919191919	16.16161616161616	15.151515151515152
3.729	0.0	3.0303030303030303	7.070707070707071	6.0606060606060606	10.1010101010101	1.01010101010101	12.121212121212121	12.121212121212121	11.111111111111112	9.09090909090909	5.05050505050505	6.0606060606060606	0.0	13.131313131313131	20.202020202020204	12.121212121212121	10.1010101010101	15.151515151515152	9.09090909090909	20.2020202020202	17.17171717171717	3.0303030303030303	6.0606060606060606	4.04040404040404	22.22222222222222	13.131313131313133	20.2020202020202	7.07070707070707	9.09090909090909	11.111111111111112	5.05050505050505	10.101010101010102	8.080808080808081	7.070707070707071	0.0	9.09090909090909	11.11111111111111	1.01010101010101	2.02020202020202	8.08080808080808	8.080808080808081	3.0303030303030303	12.121212121212121	0.0	12.121212121212121	5.05050505050505	19.19191919191919	21.212121212121207	21.21212121212121
3.762	1.01010101010101	1.01010101010101	11.11111111111111	6.0606060606060606	8.08080808080808	9.090909090909092	6.0606060606060606	6.0606060606060606	7.070707070707071	5.05050505050505	2.02020202020202	10.1010101010101	1.01010101010101	14.141414141414142	13.131313131313131	6.0606060606060606	5.05050505050505	13.131313131313131	5.05050505050505	11.111111111111112	35.35353535353535	5.05050505050505	20.2020202020202	8.080808080808081	32.32323232323231	8.080808080808081	20.2020202020202	11.111111111111112	8.08080808080808	19.19191919191919	10.1010101010101	6.0606060606060606	16.161616161616163	4.04040404040404	4.04040404040404	7.070707070707071	6.0606060606060606	1.01010101010101	2.02020202020202	4.04040404040404	4.04040404040404	5.05050505050505	11.11111111111111	1.01010101010101	18.18181818181818	2.02020202020202	21.21212121212121	17.17171717171717	19.191919191919187
3.7950000000000004	5.05050505050505	3.0303030303030303	9.09090909090909	5.05050505050505	8.08080808080808	5.05050505050505	6.0606060606060606	0.0	9.09090909090909	4.04040404040404	11.11111111111111	6.0606060606060606	6.0606060606060606	12.121212121212121	16.16161616161616	2.02020202020202	3.0303030303030303	9.090909090909092	3.0303030303030303	7.070707070707071	39.393939393939384	8.080808080808081	14.141414141414142	3.0303030303030303	26.26262626262626	20.2020202020202	13.131313131313131	9.09090909090909	15.151515151515152	11.111111111111112	2.02020202020202	9.090909090909092	16.161616161616163	9.09090909090909	3.0303030303030303	8.080808080808081	7.070707070707071	2.02020202020202	3.0303030303030303	6.0606060606060606	6.0606060606060606	2.02020202020202	24.24242424242424	4.04040404040404	20.2020202020202	2.02020202020202	30.3030303030303	17.17171717171717	20.202020202020197
3.8280000000000003	4.04040404040404	2.02020202020202	7.070707070707071	11.11111111111111	7.07070707070707	10.101010101010102	7.07070707070707	0.0	5.05050505050505	3.0303030303030303	7.070707070707071	13.131313131313131	5.05050505050505	9.09090909090909	5.05050505050505	4.04040404040404	2.02020202020202	3.0303030303030303	8.080808080808081	5.05050505050505	38.38383838383838	8.080808080808081	20.2020202020202	9.09090909090909	32.32323232323232	12.121212121212123	13.131313131313133	5.05050505050505	10.1010101010101	8.08080808080808	5.05050505050505	6.0606060606060606	15.151515151515154	12.121212121212121	7.070707070707071	3.0303030303030303	9.090909090909092	0.0	5.05050505050505	16.161616161616163	11.11111111111111	3.0303030303030303	23.23232323232323	2.02020202020202	27.272727272727266	11.11111111111111	27.272727272727273	22.22222222222222	17.171717171717173
3.861	1.01010101010101	3.0303030303030303	7.070707070707071	7.070707070707071	16.161616161616163	4.04040404040404	7.07070707070707	1.01010101010101	4.04040404040404	1.01010101010101	2.02020202020202	11.11111111111111	4.04040404040404	7.07070707070707	5.05050505050505	6.0606060606060606	2.02020202020202	8.08080808080808	2.02020202020202	7.07070707070707	36.36363636363636	12.121212121212121	16.161616161616163	11.111111111111112	24.242424242424242	12.121212121212121	13.131313131313131	6.0606060606060606	12.121212121212121	7.070707070707071	3.0303030303030303	9.090909090909092	23.23232323232322	8.08080808080808	4.04040404040404	12.121212121212123	11.111111111111112	5.05050505050505	9.09090909090909	15.151515151515152	17.17171717171717	10.101010101010102	26.262626262626263	11.11111111111111	19.19191919191919	7.070707070707071	21.21212121212121	17.17171717171717	17.17171717171717
3.894	6.0606060606060606	8.08080808080808	11.11111111111111	8.08080808080808	16.161616161616163	4.04040404040404	7.07070707070707	9.090909090909092	7.070707070707071	5.05050505050505	9.090909090909092	24.242424242424246	4.04040404040404	9.090909090909092	19.191919191919187	8.080808080808081	3.0303030303030303	17.17171717171717	6.0606060606060606	8.080808080808081	32.32323232323232	8.080808080808081	17.17171717171717	2.02020202020202	27.272727272727266	10.101010101010102	11.11111111111111	10.101010101010102	7.070707070707071	3.0303030303030303	2.02020202020202	7.070707070707071	15.151515151515154	7.070707070707071	5.05050505050505	1.01010101010101	15.151515151515152	5.05050505050505	9.09090909090909	13.13131313131313	12.121212121212121	4.04040404040404	36.36363636363636	25.252525252525245	16.161616161616163	10.1010101010101	18.18181818181818	19.19191919191919	34.34343434343433
3.927	8.080808080808081	16.161616161616163	10.1010101010101	10.101010101010102	20.202020202020197	12.121212121212123	9.090909090909092	10.101010101010102	12.121212121212121	11.111111111111112	10.1010101010101	18.18181818181818	3.0303030303030303	10.1010101010101	16.161616161616163	5.05050505050505	6.0606060606060606	21.21212121212121	4.04040404040404	6.0606060606060606	31.31313131313131	8.080808080808081	13.131313131313133	8.08080808080808	22.22222222222222	10.1010101010101	11.11111111111111	13.131313131313131	7.070707070707071	10.101010101010102	4.04040404040404	12.121212121212123	13.131313131313131	10.1010101010101	5.05050505050505	8.080808080808081	14.141414141414142	9.09090909090909	8.08080808080808	10.1010101010101	19.191919191919194	6.0606060606060606	42.42424242424241	19.19191919191919	28.282828282828284	21.212121212121207	21.212121212121207	22.22222222222222	39.39393939393939
3.96	11.111111111111112	16.161616161616163	10.101010101010102	8.080808080808081	34.34343434343434	10.1010101010101	8.08080808080808	17.17171717171717	21.21212121212121	18.18181818181818	5.05050505050505	19.19191919191919	6.0606060606060606	12.121212121212121	31.31313131313131	7.070707070707071	5.05050505050505	22.22222222222222	4.04040404040404	8.080808080808081	23.23232323232323	10.101010101010102	9.090909090909092	14.141414141414142	21.21212121212121	12.121212121212121	9.090909090909092	4.04040404040404	5.05050505050505	14.141414141414142	7.070707070707071	2.02020202020202	12.121212121212123	4.04040404040404	14.141414141414144	6.0606060606060606	12.121212121212123	11.11111111111111	8.080808080808081	17.171717171717173	25.25252525252525	6.0606060606060606	42.424242424242415	28.282828282828284	26.26262626262626	12.121212121212123	18.18181818181818	24.242424242424235	38.38383838383838
3.9930000000000003	10.101010101010102	13.131313131313131	7.07070707070707	5.05050505050505	25.25252525252525	6.0606060606060606	5.05050505050505	11.11111111111111	13.131313131313131	14.141414141414142	4.04040404040404	9.090909090909092	8.080808080808081	8.080808080808081	7.070707070707071	11.111111111111112	6.0606060606060606	16.161616161616163	7.070707070707071	8.08080808080808	17.17171717171717	3.0303030303030303	3.0303030303030303	8.08080808080808	18.18181818181818	16.161616161616163	8.08080808080808	6.0606060606060606	3.0303030303030303	10.1010101010101	8.08080808080808	10.101010101010102	10.101010101010102	5.05050505050505	11.111111111111112	7.070707070707071	21.21212121212121	10.101010101010102	7.07070707070707	13.131313131313131	15.151515151515152	11.111111111111112	15.15151515151515	17.17171717171717	27.27272727272727	18.181818181818183	13.131313131313133	15.151515151515154	28.28282828282828
4.026	13.131313131313133	4.04040404040404	14.141414141414142	7.07070707070707	12.121212121212123	6.0606060606060606	11.11111111111111	8.08080808080808	14.141414141414142	14.141414141414142	1.01010101010101	6.0606060606060606	8.080808080808081	4.04040404040404	9.090909090909092	11.11111111111111	10.1010101010101	26.26262626262626	6.0606060606060606	7.07070707070707	17.17171717171717	4.04040404040404	6.0606060606060606	5.05050505050505	18.18181818181818	14.141414141414142	9.09090909090909	6.0606060606060606	9.09090909090909	9.09090909090909	6.0606060606060606	5.05050505050505	8.08080808080808	9.09090909090909	6.0606060606060606	5.05050505050505	18.18181818181818	12.121212121212123	7.070707070707071	7.07070707070707	11.11111111111111	5.05050505050505	5.05050505050505	7.070707070707071	27.272727272727266	19.19191919191919	19.19191919191919	15.15151515151515	36.36363636363636
4.059	12.121212121212123	4.04040404040404	8.080808080808081	2.02020202020202	16.161616161616163	7.07070707070707	12.121212121212123	6.0606060606060606	19.191919191919183	10.1010101010101	5.05050505050505	7.070707070707071	3.0303030303030303	7.070707070707071	7.070707070707071	11.111111111111112	2.02020202020202	18.181818181818183	5.05050505050505	6.0606060606060606	23.232323232323225	5.05050505050505	4.04040404040404	4.04040404040404	20.202020202020204	10.101010101010102	11.11111111111111	4.04040404040404	6.0606060606060606	12.121212121212123	2.02020202020202	6.0606060606060606	13.13131313131313	3.0303030303030303	5.05050505050505	7.070707070707071	12.121212121212121	6.0606060606060606	2.02020202020202	5.05050505050505	3.0303030303030303	4.04040404040404	13.131313131313131	7.070707070707071	34.34343434343433	11.11111111111111	17.17171717171717	18.181818181818183	28.282828282828284
4.0920000000000005	2.02020202020202	4.04040404040404	7.070707070707071	8.08080808080808	15.151515151515152	8.080808080808081	8.080808080808081	6.0606060606060606	12.121212121212123	8.08080808080808	5.05050505050505	6.0606060606060606	6.0606060606060606	14.141414141414142	19.19191919191919	1.01010101010101	9.09090909090909	17.17171717171717	8.08080808080808	14.141414141414142	22.22222222222222	3.0303030303030303	11.11111111111111	4.04040404040404	13.131313131313131	16.161616161616163	17.17171717171717	10.1010101010101	0.0	6.0606060606060606	7.070707070707071	9.090909090909092	9.09090909090909	10.101010101010102	3.0303030303030303	1.01010101010101	13.131313131313133	9.090909090909092	3.0303030303030303	7.070707070707071	10.1010101010101	4.04040404040404	23.232323232323225	1.01010101010101	24.242424242424242	8.080808080808081	13.131313131313133	10.101010101010102	40.4040404040404
4.125	4.04040404040404	1.01010101010101	9.09090909090909	5.05050505050505	18.181818181818183	3.0303030303030303	7.070707070707071	2.02020202020202	15.151515151515152	10.1010101010101	6.0606060606060606	11.11111111111111	2.02020202020202	11.11111111111111	27.27272727272727	7.070707070707071	8.08080808080808	6.0606060606060606	1.01010101010101	17.17171717171717	15.151515151515152	4.04040404040404	7.070707070707071	4.04040404040404	10.1010101010101	12.121212121212121	3.0303030303030303	4.04040404040404	2.02020202020202	6.0606060606060606	4.04040404040404	6.0606060606060606	9.090909090909092	13.131313131313133	6.0606060606060606	3.0303030303030303	11.11111111111111	5.05050505050505	8.08080808080808	11.11111111111111	5.05050505050505	4.04040404040404	29.292929292929287	7.07070707070707	23.23232323232323	12.121212121212123	14.141414141414142	21.212121212121207	32.32323232323232
4.158	2.02020202020202	3.0303030303030303	3.0303030303030303	15.151515151515152	17.17171717171717	7.07070707070707	8.080808080808081	4.04040404040404	12.121212121212121	11.111111111111112	3.0303030303030303	9.09090909090909	5.05050505050505	14.141414141414142	24.242424242424242	6.0606060606060606	6.0606060606060606	0.0	5.05050505050505	8.080808080808081	34.34343434343434	7.070707070707071	4.04040404040404	4.04040404040404	20.202020202020204	12.121212121212121	3.0303030303030303	4.04040404040404	6.0606060606060606	1.01010101010101	4.04040404040404	10.1010101010101	10.101010101010102	10.1010101010101	5.05050505050505	4.04040404040404	9.09090909090909	3.0303030303030303	7.070707070707071	17.17171717171717	11.11111111111111	2.02020202020202	10.101010101010102	1.01010101010101	22.22222222222222	1.01010101010101	15.15151515151515	15.15151515151515	21.212121212121207
4.191	1.01010101010101	2.02020202020202	3.0303030303030303	13.131313131313131	13.13131313131313	5.05050505050505	3.0303030303030303	4.04040404040404	8.080808080808081	7.070707070707071	5.05050505050505	12.121212121212121	5.05050505050505	13.131313131313133	15.151515151515152	8.080808080808081	3.0303030303030303	3.0303030303030303	4.04040404040404	9.09090909090909	27.272727272727266	7.070707070707071	6.0606060606060606	1.01010101010101	18.181818181818183	15.151515151515152	2.02020202020202	2.02020202020202	5.05050505050505	4.04040404040404	0.0	1.01010101010101	10.101010101010102	10.101010101010102	4.04040404040404	5.05050505050505	8.08080808080808	5.05050505050505	9.090909090909092	11.111111111111112	9.09090909090909	1.01010101010101	18.181818181818183	2.02020202020202	20.2020202020202	3.0303030303030303	19.191919191919187	11.111111111111112	29.29292929292929
4.224	5.05050505050505	2.02020202020202	9.090909090909092	4.04040404040404	16.16161616161616	4.04040404040404	3.0303030303030303	1.01010101010101	11.11111111111111	6.0606060606060606	5.05050505050505	8.080808080808081	6.0606060606060606	9.090909090909092	9.090909090909092	4.04040404040404	6.0606060606060606	1.01010101010101	3.0303030303030303	6.0606060606060606	37.37373737373737	2.02020202020202	5.05050505050505	2.02020202020202	17.17171717171717	8.080808080808081	6.0606060606060606	10.1010101010101	7.070707070707071	6.0606060606060606	2.02020202020202	6.0606060606060606	13.131313131313131	5.05050505050505	1.01010101010101	3.0303030303030303	22.22222222222222	8.080808080808081	4.04040404040404	12.121212121212121	3.0303030303030303	4.04040404040404	6.0606060606060606	0.0	15.15151515151515	3.0303030303030303	15.151515151515154	8.08080808080808	16.161616161616163
4.257000000000001	2.02020202020202	2.02020202020202	4.04040404040404	9.09090909090909	14.141414141414142	6.0606060606060606	3.0303030303030303	8.080808080808081	8.080808080808081	1.01010101010101	7.070707070707071	12.121212121212121	7.070707070707071	11.111111111111112	10.101010101010102	10.101010101010102	4.04040404040404	3.0303030303030303	4.04040404040404	6.0606060606060606	29.292929292929287	0.0	6.0606060606060606	5.05050505050505	17.171717171717173	11.111111111111112	14.141414141414142	6.0606060606060606	5.05050505050505	14.141414141414144	7.070707070707071	7.070707070707071	4.04040404040404	4.04040404040404	6.0606060606060606	4.04040404040404	9.090909090909092	3.0303030303030303	5.05050505050505	2.02020202020202	4.04040404040404	3.0303030303030303	1.01010101010101	3.0303030303030303	17.17171717171717	3.0303030303030303	9.09090909090909	9.090909090909092	10.101010101010102
4.29	4.04040404040404	1.01010101010101	5.05050505050505	3.0303030303030303	14.141414141414142	4.04040404040404	2.02020202020202	9.090909090909092	6.0606060606060606	1.01010101010101	2.02020202020202	10.1010101010101	6.0606060606060606	17.17171717171717	13.13131313131313	12.121212121212121	7.070707070707071	12.121212121212121	5.05050505050505	9.090909090909092	27.272727272727266	3.0303030303030303	8.08080808080808	2.02020202020202	19.19191919191919	7.070707070707071	19.19191919191919	6.0606060606060606	10.1010101010101	11.111111111111112	10.1010101010101	5.05050505050505	12.121212121212123	8.080808080808081	4.04040404040404	5.05050505050505	4.04040404040404	4.04040404040404	5.05050505050505	2.02020202020202	2.02020202020202	2.02020202020202	1.01010101010101	2.02020202020202	9.090909090909092	3.0303030303030303	18.18181818181818	9.09090909090909	17.17171717171717
4.323	4.04040404040404	3.0303030303030303	2.02020202020202	11.111111111111112	9.09090909090909	7.07070707070707	0.0	6.0606060606060606	10.1010101010101	3.0303030303030303	5.05050505050505	8.08080808080808	4.04040404040404	15.151515151515152	18.181818181818183	9.09090909090909	3.0303030303030303	14.141414141414144	5.05050505050505	7.070707070707071	30.3030303030303	5.05050505050505	6.0606060606060606	8.080808080808081	17.17171717171717	13.131313131313131	14.141414141414144	8.080808080808081	6.0606060606060606	9.090909090909092	8.080808080808081	3.0303030303030303	10.101010101010102	1.01010101010101	5.05050505050505	2.02020202020202	11.11111111111111	3.0303030303030303	3.0303030303030303	5.05050505050505	4.04040404040404	1.01010101010101	8.080808080808081	7.070707070707071	14.141414141414142	14.14141414141414	10.101010101010102	5.05050505050505	22.22222222222222
4.356	7.070707070707071	5.05050505050505	12.121212121212121	5.05050505050505	12.121212121212121	9.090909090909092	1.01010101010101	2.02020202020202	7.070707070707071	4.04040404040404	5.05050505050505	11.11111111111111	8.08080808080808	13.131313131313131	15.151515151515152	7.070707070707071	5.05050505050505	9.09090909090909	3.0303030303030303	5.05050505050505	23.232323232323232	6.0606060606060606	10.1010101010101	8.080808080808081	17.17171717171717	7.070707070707071	17.17171717171717	7.07070707070707	9.090909090909092	11.111111111111112	7.070707070707071	1.01010101010101	5.05050505050505	5.05050505050505	8.08080808080808	4.04040404040404	8.08080808080808	3.0303030303030303	3.0303030303030303	4.04040404040404	7.070707070707071	1.01010101010101	14.141414141414142	8.080808080808081	16.161616161616163	20.2020202020202	8.080808080808081	4.04040404040404	23.232323232323225
4.389	10.1010101010101	6.0606060606060606	8.08080808080808	5.05050505050505	18.18181818181818	10.101010101010102	2.02020202020202	4.04040404040404	16.161616161616163	5.05050505050505	5.05050505050505	10.101010101010102	8.08080808080808	21.21212121212121	18.18181818181818	6.0606060606060606	3.0303030303030303	4.04040404040404	3.0303030303030303	8.08080808080808	21.212121212121207	10.101010101010102	9.090909090909092	3.0303030303030303	25.25252525252525	14.141414141414142	8.080808080808081	4.04040404040404	5.05050505050505	7.07070707070707	2.02020202020202	3.0303030303030303	5.05050505050505	11.11111111111111	5.05050505050505	5.05050505050505	9.090909090909092	3.0303030303030303	6.0606060606060606	6.0606060606060606	7.070707070707071	2.02020202020202	16.161616161616163	3.0303030303030303	15.151515151515152	14.141414141414142	14.141414141414142	2.02020202020202	20.2020202020202
4.422000000000001	15.151515151515152	9.090909090909092	6.0606060606060606	6.0606060606060606	21.21212121212121	11.11111111111111	4.04040404040404	3.0303030303030303	13.13131313131313	5.05050505050505	5.05050505050505	10.1010101010101	6.0606060606060606	21.21212121212121	17.17171717171717	2.02020202020202	4.04040404040404	3.0303030303030303	4.04040404040404	11.11111111111111	22.222222222222225	7.070707070707071	6.0606060606060606	15.15151515151515	12.121212121212121	10.1010101010101	3.0303030303030303	6.0606060606060606	4.04040404040404	3.0303030303030303	0.0	4.04040404040404	5.05050505050505	8.08080808080808	6.0606060606060606	5.05050505050505	5.05050505050505	3.0303030303030303	3.0303030303030303	5.05050505050505	7.07070707070707	2.02020202020202	7.070707070707071	5.05050505050505	7.070707070707071	21.212121212121207	10.1010101010101	7.070707070707071	19.191919191919187
4.455	14.141414141414144	6.0606060606060606	7.070707070707071	7.070707070707071	21.21212121212121	6.0606060606060606	1.01010101010101	3.0303030303030303	13.131313131313131	9.09090909090909	4.04040404040404	9.090909090909092	11.111111111111112	15.15151515151515	24.242424242424242	5.05050505050505	3.0303030303030303	5.05050505050505	0.0	4.04040404040404	15.15151515151515	6.0606060606060606	5.05050505050505	6.0606060606060606	23.232323232323232	13.131313131313133	7.070707070707071	4.04040404040404	5.05050505050505	3.0303030303030303	1.01010101010101	10.101010101010102	7.070707070707071	8.08080808080808	10.101010101010102	5.05050505050505	3.0303030303030303	6.0606060606060606	6.0606060606060606	6.0606060606060606	5.05050505050505	2.02020202020202	10.1010101010101	7.070707070707071	9.09090909090909	12.121212121212121	8.08080808080808	9.09090909090909	17.17171717171717
4.488	8.08080808080808	14.141414141414142	7.07070707070707	4.04040404040404	27.272727272727273	14.141414141414144	6.0606060606060606	2.02020202020202	10.1010101010101	7.070707070707071	13.13131313131313	10.1010101010101	12.121212121212121	11.111111111111112	14.141414141414142	5.05050505050505	4.04040404040404	10.1010101010101	6.0606060606060606	3.0303030303030303	21.212121212121207	2.02020202020202	4.04040404040404	16.161616161616163	19.191919191919194	6.0606060606060606	9.09090909090909	4.04040404040404	5.05050505050505	2.02020202020202	2.02020202020202	5.05050505050505	5.05050505050505	7.070707070707071	14.141414141414142	5.05050505050505	12.121212121212121	7.070707070707071	5.05050505050505	10.1010101010101	5.05050505050505	8.08080808080808	12.121212121212121	9.09090909090909	12.121212121212121	24.242424242424242	5.05050505050505	19.19191919191919	15.151515151515152
4.521	14.141414141414142	14.141414141414144	9.09090909090909	8.08080808080808	38.38383838383838	8.080808080808081	6.0606060606060606	8.080808080808081	11.111111111111112	10.1010101010101	12.121212121212121	11.11111111111111	9.090909090909092	10.1010101010101	12.121212121212121	9.09090909090909	5.05050505050505	12.121212121212123	4.04040404040404	8.080808080808081	20.202020202020204	3.0303030303030303	9.090909090909092	11.111111111111112	23.232323232323225	13.131313131313133	10.1010101010101	7.07070707070707	3.0303030303030303	9.090909090909092	12.121212121212123	7.070707070707071	3.0303030303030303	3.0303030303030303	6.0606060606060606	5.05050505050505	11.11111111111111	4.04040404040404	10.1010101010101	10.101010101010102	8.08080808080808	7.070707070707071	17.17171717171717	4.04040404040404	18.181818181818183	18.18181818181818	9.09090909090909	13.131313131313133	19.191919191919187
4.554	9.090909090909092	13.131313131313131	10.101010101010102	10.101010101010102	27.272727272727266	12.121212121212123	11.111111111111112	12.121212121212121	24.242424242424242	21.21212121212121	14.141414141414142	14.141414141414142	14.141414141414144	19.191919191919194	16.161616161616163	8.080808080808081	5.05050505050505	18.181818181818183	6.0606060606060606	0.0	21.21212121212121	1.01010101010101	18.18181818181818	16.161616161616163	24.242424242424246	14.141414141414144	17.17171717171717	3.0303030303030303	5.05050505050505	20.2020202020202	5.05050505050505	11.111111111111112	10.1010101010101	6.0606060606060606	9.090909090909092	9.090909090909092	11.111111111111112	9.09090909090909	9.09090909090909	9.090909090909092	7.070707070707071	7.070707070707071	23.23232323232323	11.11111111111111	23.23232323232323	16.161616161616163	15.15151515151515	11.11111111111111	14.141414141414142
4.587000000000001	8.080808080808081	14.141414141414144	4.04040404040404	9.09090909090909	29.292929292929287	8.08080808080808	15.151515151515152	24.242424242424242	28.282828282828284	22.222222222222218	17.17171717171717	9.090909090909092	10.101010101010102	12.121212121212121	11.11111111111111	16.161616161616163	4.04040404040404	16.161616161616163	1.01010101010101	5.05050505050505	23.23232323232323	5.05050505050505	27.272727272727266	14.141414141414144	25.252525252525245	12.121212121212123	30.3030303030303	4.04040404040404	4.04040404040404	23.232323232323232	9.090909090909092	9.09090909090909	9.090909090909092	18.181818181818183	4.04040404040404	8.08080808080808	6.0606060606060606	15.151515151515152	5.05050505050505	12.121212121212123	17.17171717171717	7.070707070707071	37.37373737373736	12.121212121212123	33.333333333333336	21.21212121212121	21.21212121212121	17.17171717171717	23.23232323232323
4.62	7.070707070707071	10.1010101010101	9.09090909090909	13.131313131313131	19.191919191919187	6.0606060606060606	11.111111111111112	26.262626262626263	41.41414141414141	22.222222222222225	13.131313131313133	12.121212121212123	8.080808080808081	9.09090909090909	7.070707070707071	15.151515151515152	9.090909090909092	23.23232323232323	5.05050505050505	7.070707070707071	18.18181818181818	4.04040404040404	16.16161616161616	20.2020202020202	26.262626262626256	19.191919191919187	23.23232323232323	7.070707070707071	11.11111111111111	13.131313131313131	8.08080808080808	4.04040404040404	10.1010101010101	9.090909090909092	10.1010101010101	14.141414141414144	13.131313131313131	11.111111111111112	10.1010101010101	29.29292929292929	17.171717171717173	12.121212121212121	57.57575757575757	6.0606060606060606	21.212121212121207	14.141414141414144	16.161616161616163	11.11111111111111	14.141414141414142
4.6530000000000005	7.070707070707071	5.05050505050505	14.141414141414142	10.1010101010101	21.212121212121207	11.11111111111111	11.111111111111112	27.272727272727266	32.32323232323232	19.19191919191919	9.090909090909092	20.2020202020202	13.131313131313133	14.141414141414142	16.161616161616163	11.111111111111112	5.05050505050505	22.22222222222222	8.080808080808081	10.1010101010101	33.33333333333333	6.0606060606060606	14.141414141414142	12.121212121212123	21.212121212121207	15.15151515151515	14.141414141414142	11.11111111111111	10.101010101010102	10.101010101010102	3.0303030303030303	14.141414141414144	10.1010101010101	15.151515151515152	10.101010101010102	11.111111111111112	15.151515151515152	3.0303030303030303	14.141414141414144	17.17171717171717	20.2020202020202	13.131313131313133	38.38383838383837	19.19191919191919	23.232323232323225	14.141414141414144	13.131313131313131	10.101010101010102	15.15151515151515
4.686	5.05050505050505	6.0606060606060606	21.212121212121207	13.131313131313133	24.242424242424242	2.02020202020202	7.070707070707071	21.21212121212121	29.29292929292929	9.090909090909092	11.11111111111111	10.1010101010101	11.111111111111112	4.04040404040404	10.101010101010102	9.090909090909092	8.080808080808081	25.25252525252525	11.111111111111112	13.131313131313133	30.3030303030303	3.0303030303030303	5.05050505050505	3.0303030303030303	17.17171717171717	20.2020202020202	5.05050505050505	10.1010101010101	8.080808080808081	8.08080808080808	2.02020202020202	12.121212121212121	7.070707070707071	11.111111111111112	4.04040404040404	8.08080808080808	11.111111111111112	10.1010101010101	7.07070707070707	12.121212121212123	18.181818181818183	5.05050505050505	21.212121212121207	8.08080808080808	25.25252525252525	4.04040404040404	14.141414141414142	13.13131313131313	17.17171717171717
4.719	2.02020202020202	8.080808080808081	7.070707070707071	17.171717171717173	24.24242424242424	4.04040404040404	6.0606060606060606	15.151515151515152	12.121212121212121	11.111111111111112	0.0	2.02020202020202	8.080808080808081	4.04040404040404	9.09090909090909	11.111111111111112	8.08080808080808	17.17171717171717	9.090909090909092	9.09090909090909	24.242424242424242	6.0606060606060606	5.05050505050505	4.04040404040404	24.24242424242424	16.16161616161616	11.111111111111112	6.0606060606060606	8.080808080808081	9.09090909090909	1.01010101010101	13.131313131313131	12.121212121212121	3.0303030303030303	4.04040404040404	5.05050505050505	11.111111111111112	7.070707070707071	7.07070707070707	10.101010101010102	7.07070707070707	5.05050505050505	6.0606060606060606	5.05050505050505	23.23232323232323	3.0303030303030303	19.19191919191919	21.21212121212121	13.131313131313131
4.752000000000001	2.02020202020202	2.02020202020202	8.08080808080808	7.070707070707071	22.22222222222222	8.08080808080808	6.0606060606060606	4.04040404040404	4.04040404040404	4.04040404040404	6.0606060606060606	8.08080808080808	4.04040404040404	9.09090909090909	2.02020202020202	9.09090909090909	5.05050505050505	13.131313131313131	5.05050505050505	18.18181818181818	14.14141414141414	4.04040404040404	2.02020202020202	1.01010101010101	14.141414141414142	5.05050505050505	3.0303030303030303	5.05050505050505	8.080808080808081	8.080808080808081	5.05050505050505	9.090909090909092	12.121212121212121	7.070707070707071	1.01010101010101	2.02020202020202	10.1010101010101	5.05050505050505	3.0303030303030303	2.02020202020202	8.080808080808081	6.0606060606060606	6.0606060606060606	0.0	27.272727272727266	4.04040404040404	19.19191919191919	14.141414141414142	14.141414141414142
4.785	4.04040404040404	2.02020202020202	6.0606060606060606	7.07070707070707	13.131313131313131	4.04040404040404	5.05050505050505	7.07070707070707	4.04040404040404	3.0303030303030303	4.04040404040404	18.18181818181818	6.0606060606060606	10.1010101010101	4.04040404040404	9.090909090909092	10.101010101010102	16.16161616161616	8.080808080808081	19.19191919191919	16.161616161616163	2.02020202020202	5.05050505050505	2.02020202020202	17.171717171717173	6.0606060606060606	2.02020202020202	6.0606060606060606	2.02020202020202	12.121212121212123	6.0606060606060606	9.09090909090909	14.141414141414142	10.101010101010102	1.01010101010101	1.01010101010101	10.1010101010101	2.02020202020202	1.01010101010101	6.0606060606060606	8.08080808080808	1.01010101010101	8.08080808080808	6.0606060606060606	34.34343434343433	14.141414141414142	29.292929292929294	18.181818181818183	23.23232323232323
4.8180000000000005	5.05050505050505	4.04040404040404	7.070707070707071	4.04040404040404	10.101010101010102	7.070707070707071	0.0	6.0606060606060606	10.101010101010102	3.0303030303030303	8.080808080808081	13.13131313131313	7.070707070707071	10.101010101010102	3.0303030303030303	18.181818181818183	6.0606060606060606	12.121212121212121	6.0606060606060606	10.101010101010102	15.151515151515152	3.0303030303030303	6.0606060606060606	9.090909090909092	17.17171717171717	12.121212121212123	8.08080808080808	7.07070707070707	6.0606060606060606	10.101010101010102	12.121212121212121	5.05050505050505	13.131313131313131	7.070707070707071	5.05050505050505	0.0	5.05050505050505	3.0303030303030303	3.0303030303030303	5.05050505050505	5.05050505050505	1.01010101010101	10.1010101010101	7.07070707070707	37.37373737373737	25.252525252525245	21.21212121212121	15.15151515151515	22.222222222222218
4.851	9.090909090909092	1.01010101010101	6.0606060606060606	2.02020202020202	4.04040404040404	6.0606060606060606	3.0303030303030303	13.131313131313133	18.181818181818183	7.07070707070707	11.111111111111112	17.171717171717173	9.090909090909092	7.070707070707071	4.04040404040404	9.090909090909092	7.070707070707071	14.141414141414142	8.080808080808081	10.101010101010102	8.08080808080808	2.02020202020202	4.04040404040404	10.1010101010101	13.131313131313133	16.161616161616163	9.09090909090909	6.0606060606060606	1.01010101010101	12.121212121212123	3.0303030303030303	4.04040404040404	10.1010101010101	4.04040404040404	6.0606060606060606	1.01010101010101	8.080808080808081	6.0606060606060606	6.0606060606060606	11.11111111111111	5.05050505050505	3.0303030303030303	22.22222222222222	2.02020202020202	35.35353535353535	17.17171717171717	23.232323232323232	8.08080808080808	27.27272727272727
4.884	9.090909090909092	8.080808080808081	9.090909090909092	2.02020202020202	9.090909090909092	8.080808080808081	4.04040404040404	7.07070707070707	14.141414141414142	14.141414141414142	5.05050505050505	9.09090909090909	10.101010101010102	10.1010101010101	5.05050505050505	8.08080808080808	7.070707070707071	15.151515151515152	5.05050505050505	12.121212121212123	11.11111111111111	4.04040404040404	1.01010101010101	3.0303030303030303	9.090909090909092	6.0606060606060606	3.0303030303030303	3.0303030303030303	3.0303030303030303	7.070707070707071	6.0606060606060606	5.05050505050505	17.171717171717173	8.08080808080808	4.04040404040404	3.0303030303030303	3.0303030303030303	8.080808080808081	3.0303030303030303	10.1010101010101	9.09090909090909	5.05050505050505	9.09090909090909	5.05050505050505	40.4040404040404	10.101010101010102	26.262626262626263	8.080808080808081	26.262626262626263
4.917	9.090909090909092	8.08080808080808	10.101010101010102	4.04040404040404	18.18181818181818	5.05050505050505	4.04040404040404	13.13131313131313	9.090909090909092	4.04040404040404	0.0	0.0	10.1010101010101	4.04040404040404	7.070707070707071	12.121212121212121	14.141414141414142	20.2020202020202	7.070707070707071	15.151515151515152	11.11111111111111	2.02020202020202	3.0303030303030303	4.04040404040404	8.080808080808081	9.090909090909092	9.090909090909092	1.01010101010101	10.101010101010102	8.080808080808081	1.01010101010101	1.01010101010101	10.101010101010102	5.05050505050505	0.0	2.02020202020202	2.02020202020202	1.01010101010101	4.04040404040404	7.070707070707071	7.070707070707071	3.0303030303030303	5.05050505050505	10.1010101010101	27.27272727272727	10.101010101010102	24.242424242424246	12.121212121212121	16.161616161616163
4.95	8.080808080808081	12.121212121212123	8.08080808080808	6.0606060606060606	14.141414141414142	4.04040404040404	4.04040404040404	12.121212121212121	12.121212121212121	3.0303030303030303	5.05050505050505	2.02020202020202	5.05050505050505	6.0606060606060606	9.09090909090909	7.07070707070707	9.090909090909092	19.19191919191919	9.090909090909092	7.07070707070707	8.08080808080808	4.04040404040404	3.0303030303030303	8.080808080808081	11.11111111111111	9.090909090909092	11.11111111111111	3.0303030303030303	14.141414141414144	7.07070707070707	3.0303030303030303	7.07070707070707	9.09090909090909	3.0303030303030303	4.04040404040404	2.02020202020202	5.05050505050505	4.04040404040404	3.0303030303030303	4.04040404040404	8.080808080808081	4.04040404040404	14.141414141414142	7.070707070707071	17.17171717171717	11.11111111111111	23.232323232323232	12.121212121212123	21.212121212121204
4.9830000000000005	14.141414141414144	16.16161616161616	6.0606060606060606	5.05050505050505	16.161616161616163	5.05050505050505	0.0	3.0303030303030303	8.080808080808081	2.02020202020202	3.0303030303030303	6.0606060606060606	11.111111111111112	19.19191919191919	17.17171717171717	9.090909090909092	5.05050505050505	13.131313131313131	3.0303030303030303	13.131313131313133	14.141414141414142	3.0303030303030303	2.02020202020202	7.070707070707071	12.121212121212121	8.080808080808081	9.090909090909092	2.02020202020202	12.121212121212123	4.04040404040404	0.0	2.02020202020202	11.11111111111111	7.070707070707071	10.101010101010102	5.05050505050505	6.0606060606060606	9.09090909090909	6.0606060606060606	4.04040404040404	2.02020202020202	1.01010101010101	18.181818181818183	5.05050505050505	18.18181818181818	21.212121212121207	22.22222222222222	14.141414141414144	24.242424242424242
5.016	5.05050505050505	10.101010101010102	8.080808080808081	9.09090909090909	10.1010101010101	5.05050505050505	1.01010101010101	4.04040404040404	8.08080808080808	2.02020202020202	13.131313131313131	9.090909090909092	14.141414141414142	14.141414141414142	9.09090909090909	6.0606060606060606	4.04040404040404	10.101010101010102	7.070707070707071	10.101010101010102	16.161616161616163	8.080808080808081	2.02020202020202	12.121212121212123	14.141414141414142	6.0606060606060606	6.0606060606060606	8.080808080808081	9.090909090909092	1.01010101010101	3.0303030303030303	4.04040404040404	9.09090909090909	3.0303030303030303	7.070707070707071	5.05050505050505	2.02020202020202	7.070707070707071	5.05050505050505	4.04040404040404	5.05050505050505	3.0303030303030303	22.22222222222222	3.0303030303030303	13.131313131313131	35.35353535353536	29.29292929292929	10.101010101010102	18.18181818181818
5.049	12.121212121212123	12.121212121212121	8.08080808080808	5.05050505050505	9.090909090909092	3.0303030303030303	5.05050505050505	7.070707070707071	4.04040404040404	1.01010101010101	19.191919191919187	15.151515151515152	11.11111111111111	19.191919191919187	14.141414141414142	4.04040404040404	4.04040404040404	12.121212121212123	3.0303030303030303	12.121212121212123	12.121212121212123	6.0606060606060606	3.0303030303030303	12.121212121212123	21.212121212121207	6.0606060606060606	7.07070707070707	5.05050505050505	7.07070707070707	7.070707070707071	3.0303030303030303	5.05050505050505	7.07070707070707	12.121212121212123	10.101010101010102	3.0303030303030303	4.04040404040404	4.04040404040404	4.04040404040404	12.121212121212121	7.07070707070707	4.04040404040404	34.34343434343434	5.05050505050505	14.141414141414142	20.202020202020204	17.17171717171717	15.151515151515152	13.131313131313133
5.082	13.131313131313133	10.1010101010101	4.04040404040404	13.131313131313133	12.121212121212121	2.02020202020202	9.09090909090909	4.04040404040404	12.121212121212121	2.02020202020202	23.23232323232323	15.151515151515154	9.090909090909092	19.19191919191919	10.101010101010102	10.1010101010101	2.02020202020202	6.0606060606060606	7.070707070707071	8.080808080808081	19.19191919191919	8.080808080808081	2.02020202020202	3.0303030303030303	23.23232323232323	13.131313131313131	15.151515151515154	8.080808080808081	7.07070707070707	11.11111111111111	7.070707070707071	8.080808080808081	15.151515151515152	13.131313131313133	8.080808080808081	4.04040404040404	14.141414141414142	10.101010101010102	10.101010101010102	9.090909090909092	12.121212121212121	5.05050505050505	15.151515151515152	7.070707070707071	28.28282828282828	18.18181818181818	25.252525252525253	10.101010101010102	25.25252525252525
5.115	9.090909090909092	6.0606060606060606	8.08080808080808	6.0606060606060606	11.111111111111112	4.04040404040404	10.1010101010101	6.0606060606060606	21.21212121212121	7.070707070707071	9.090909090909092	9.090909090909092	5.05050505050505	18.18181818181818	9.09090909090909	4.04040404040404	6.0606060606060606	6.0606060606060606	14.141414141414142	6.0606060606060606	25.25252525252525	7.070707070707071	4.04040404040404	3.0303030303030303	18.181818181818183	5.05050505050505	8.080808080808081	14.141414141414142	5.05050505050505	12.121212121212123	10.101010101010102	6.0606060606060606	13.131313131313131	13.131313131313131	4.04040404040404	1.01010101010101	9.09090909090909	5.05050505050505	4.04040404040404	8.080808080808081	7.070707070707071	4.04040404040404	12.121212121212121	12.121212121212123	27.272727272727266	6.0606060606060606	22.222222222222225	18.181818181818183	26.262626262626263
5.148000000000001	7.070707070707071	5.05050505050505	11.111111111111112	10.1010101010101	12.121212121212121	7.07070707070707	17.17171717171717	5.05050505050505	13.131313131313131	6.0606060606060606	4.04040404040404	8.08080808080808	6.0606060606060606	10.1010101010101	12.121212121212121	3.0303030303030303	4.04040404040404	1.01010101010101	2.02020202020202	8.08080808080808	24.242424242424246	4.04040404040404	4.04040404040404	5.05050505050505	14.141414141414142	8.080808080808081	8.080808080808081	9.090909090909092	3.0303030303030303	12.121212121212123	2.02020202020202	4.04040404040404	14.141414141414142	14.141414141414142	9.09090909090909	3.0303030303030303	8.080808080808081	3.0303030303030303	2.02020202020202	3.0303030303030303	11.111111111111112	3.0303030303030303	10.101010101010102	8.08080808080808	16.161616161616163	11.11111111111111	33.333333333333336	13.131313131313133	21.212121212121207
5.181	6.0606060606060606	6.0606060606060606	9.09090909090909	9.09090909090909	19.19191919191919	3.0303030303030303	8.080808080808081	5.05050505050505	9.090909090909092	2.02020202020202	5.05050505050505	2.02020202020202	6.0606060606060606	1.01010101010101	17.171717171717173	8.08080808080808	5.05050505050505	3.0303030303030303	6.0606060606060606	7.070707070707071	17.171717171717173	5.05050505050505	1.01010101010101	5.05050505050505	18.181818181818183	10.1010101010101	8.08080808080808	5.05050505050505	3.0303030303030303	5.05050505050505	2.02020202020202	15.151515151515154	16.161616161616163	7.070707070707071	4.04040404040404	3.0303030303030303	11.111111111111112	4.04040404040404	7.070707070707071	4.04040404040404	3.0303030303030303	4.04040404040404	2.02020202020202	7.070707070707071	15.151515151515152	8.08080808080808	26.262626262626263	11.11111111111111	15.15151515151515
5.214	2.02020202020202	1.01010101010101	15.151515151515152	4.04040404040404	19.19191919191919	3.0303030303030303	9.090909090909092	1.01010101010101	4.04040404040404	1.01010101010101	6.0606060606060606	6.0606060606060606	3.0303030303030303	6.0606060606060606	14.141414141414142	7.070707070707071	7.070707070707071	5.05050505050505	5.05050505050505	9.090909090909092	13.131313131313133	10.101010101010102	1.01010101010101	3.0303030303030303	12.121212121212123	10.1010101010101	1.01010101010101	2.02020202020202	6.0606060606060606	6.0606060606060606	5.05050505050505	8.080808080808081	13.131313131313133	6.0606060606060606	0.0	7.07070707070707	15.15151515151515	1.01010101010101	4.04040404040404	6.0606060606060606	5.05050505050505	5.05050505050505	1.01010101010101	8.08080808080808	16.161616161616163	0.0	23.232323232323232	8.08080808080808	18.181818181818183
5.247	2.02020202020202	3.0303030303030303	14.141414141414144	15.151515151515152	24.242424242424242	1.01010101010101	8.080808080808081	0.0	2.02020202020202	2.02020202020202	2.02020202020202	5.05050505050505	1.01010101010101	10.1010101010101	16.161616161616163	8.08080808080808	1.01010101010101	5.05050505050505	4.04040404040404	6.0606060606060606	7.070707070707071	3.0303030303030303	3.0303030303030303	3.0303030303030303	12.121212121212123	8.08080808080808	7.070707070707071	2.02020202020202	13.131313131313131	15.151515151515152	3.0303030303030303	5.05050505050505	11.111111111111112	12.121212121212121	3.0303030303030303	5.05050505050505	4.04040404040404	2.02020202020202	4.04040404040404	2.02020202020202	4.04040404040404	3.0303030303030303	4.04040404040404	8.08080808080808	15.151515151515152	2.02020202020202	24.242424242424242	8.08080808080808	15.151515151515152
5.28	3.0303030303030303	4.04040404040404	9.090909090909092	12.121212121212121	20.202020202020204	8.080808080808081	6.0606060606060606	2.02020202020202	5.05050505050505	0.0	6.0606060606060606	9.090909090909092	1.01010101010101	14.141414141414142	20.202020202020204	7.070707070707071	5.05050505050505	13.131313131313131	4.04040404040404	7.07070707070707	9.09090909090909	8.08080808080808	9.090909090909092	4.04040404040404	16.161616161616163	9.090909090909092	11.11111111111111	6.0606060606060606	10.101010101010102	8.080808080808081	4.04040404040404	3.0303030303030303	21.212121212121204	8.08080808080808	2.02020202020202	7.070707070707071	1.01010101010101	4.04040404040404	3.0303030303030303	6.0606060606060606	2.02020202020202	3.0303030303030303	9.09090909090909	10.1010101010101	11.111111111111112	10.1010101010101	19.19191919191919	11.11111111111111	15.151515151515152
5.313000000000001	3.0303030303030303	10.1010101010101	9.090909090909092	9.090909090909092	15.151515151515152	7.070707070707071	10.101010101010102	6.0606060606060606	9.090909090909092	8.080808080808081	15.15151515151515	10.1010101010101	3.0303030303030303	14.141414141414144	10.1010101010101	4.04040404040404	5.05050505050505	16.161616161616163	7.070707070707071	0.0	20.2020202020202	11.111111111111112	10.101010101010102	7.07070707070707	15.151515151515152	19.19191919191919	18.181818181818183	9.090909090909092	15.151515151515154	7.070707070707071	2.02020202020202	10.101010101010102	25.252525252525242	14.141414141414142	7.07070707070707	9.090909090909092	2.02020202020202	0.0	5.05050505050505	5.05050505050505	7.070707070707071	2.02020202020202	30.3030303030303	8.08080808080808	13.131313131313131	12.121212121212123	11.11111111111111	10.1010101010101	7.07070707070707
5.346	7.070707070707071	5.05050505050505	9.09090909090909	8.08080808080808	16.161616161616163	8.080808080808081	11.11111111111111	14.14141414141414	12.121212121212121	12.121212121212121	8.08080808080808	7.07070707070707	5.05050505050505	6.0606060606060606	3.0303030303030303	5.05050505050505	4.04040404040404	16.161616161616163	5.05050505050505	9.09090909090909	22.22222222222222	11.111111111111112	7.070707070707071	4.04040404040404	27.272727272727266	14.141414141414144	17.171717171717173	10.101010101010102	7.070707070707071	14.141414141414144	8.080808080808081	8.080808080808081	26.26262626262626	10.1010101010101	3.0303030303030303	8.08080808080808	12.121212121212121	7.070707070707071	4.04040404040404	10.101010101010102	15.151515151515152	4.04040404040404	49.49494949494947	6.0606060606060606	13.131313131313131	6.0606060606060606	14.141414141414144	13.131313131313131	15.15151515151515
5.3790000000000004	14.141414141414142	7.070707070707071	14.141414141414142	8.080808080808081	31.313131313131308	10.101010101010102	6.0606060606060606	11.111111111111112	12.121212121212121	8.08080808080808	3.0303030303030303	2.02020202020202	11.11111111111111	2.02020202020202	2.02020202020202	5.05050505050505	5.05050505050505	20.2020202020202	12.121212121212121	8.080808080808081	25.25252525252525	10.101010101010102	4.04040404040404	8.08080808080808	23.232323232323225	5.05050505050505	13.131313131313131	5.05050505050505	5.05050505050505	14.141414141414144	12.121212121212121	3.0303030303030303	17.17171717171717	9.09090909090909	7.07070707070707	3.0303030303030303	20.202020202020204	15.151515151515154	14.141414141414142	18.181818181818183	20.2020202020202	8.080808080808081	22.22222222222222	4.04040404040404	7.07070707070707	14.141414141414144	12.121212121212123	3.0303030303030303	10.1010101010101
5.412	4.04040404040404	4.04040404040404	16.161616161616163	10.101010101010102	18.181818181818183	3.0303030303030303	10.101010101010102	5.05050505050505	7.070707070707071	3.0303030303030303	2.02020202020202	3.0303030303030303	5.05050505050505	3.0303030303030303	2.02020202020202	7.070707070707071	3.0303030303030303	43.43434343434342	6.0606060606060606	17.171717171717173	13.131313131313131	8.08080808080808	6.0606060606060606	12.121212121212123	21.212121212121204	12.121212121212121	2.02020202020202	11.11111111111111	6.0606060606060606	11.11111111111111	5.05050505050505	3.0303030303030303	23.232323232323225	7.070707070707071	10.101010101010102	7.070707070707071	19.19191919191919	8.080808080808081	6.0606060606060606	11.111111111111112	21.21212121212121	7.070707070707071	3.0303030303030303	8.08080808080808	18.18181818181818	11.111111111111112	12.121212121212121	12.121212121212121	16.16161616161616
5.445	14.141414141414142	5.05050505050505	7.070707070707071	12.121212121212121	15.15151515151515	7.070707070707071	6.0606060606060606	5.05050505050505	10.1010101010101	8.08080808080808	2.02020202020202	5.05050505050505	8.080808080808081	9.090909090909092	5.05050505050505	10.1010101010101	12.121212121212123	22.22222222222222	15.151515151515152	15.151515151515152	19.191919191919194	1.01010101010101	9.09090909090909	8.080808080808081	15.151515151515152	12.121212121212121	18.18181818181818	8.080808080808081	6.0606060606060606	19.191919191919194	13.131313131313133	1.01010101010101	23.232323232323232	1.01010101010101	10.101010101010102	6.0606060606060606	21.212121212121207	11.11111111111111	3.0303030303030303	7.070707070707071	10.101010101010102	6.0606060606060606	5.05050505050505	11.11111111111111	15.15151515151515	15.151515151515152	13.131313131313131	8.080808080808081	12.121212121212123
5.478000000000001	7.070707070707071	5.05050505050505	5.05050505050505	8.080808080808081	6.0606060606060606	7.07070707070707	2.02020202020202	8.08080808080808	11.11111111111111	3.0303030303030303	4.04040404040404	6.0606060606060606	7.07070707070707	12.121212121212123	14.141414141414142	6.0606060606060606	5.05050505050505	10.1010101010101	9.090909090909092	10.1010101010101	16.161616161616163	3.0303030303030303	1.01010101010101	12.121212121212121	16.161616161616163	14.141414141414142	21.21212121212121	7.070707070707071	8.08080808080808	14.141414141414142	7.070707070707071	10.101010101010102	13.131313131313131	8.080808080808081	7.070707070707071	5.05050505050505	19.19191919191919	11.11111111111111	3.0303030303030303	5.05050505050505	9.09090909090909	5.05050505050505	3.0303030303030303	6.0606060606060606	23.23232323232323	10.1010101010101	16.161616161616163	9.09090909090909	17.17171717171717
5.511	4.04040404040404	7.07070707070707	1.01010101010101	6.0606060606060606	6.0606060606060606	1.01010101010101	5.05050505050505	6.0606060606060606	10.1010101010101	2.02020202020202	1.01010101010101	5.05050505050505	6.0606060606060606	3.0303030303030303	10.101010101010102	12.121212121212121	8.08080808080808	3.0303030303030303	8.080808080808081	9.09090909090909	10.101010101010102	2.02020202020202	7.070707070707071	5.05050505050505	14.141414141414144	13.131313131313133	17.17171717171717	6.0606060606060606	8.080808080808081	14.141414141414142	5.05050505050505	5.05050505050505	20.2020202020202	8.080808080808081	4.04040404040404	5.05050505050505	8.080808080808081	8.080808080808081	10.101010101010102	6.0606060606060606	3.0303030303030303	6.0606060606060606	3.0303030303030303	7.070707070707071	28.28282828282828	5.05050505050505	16.161616161616163	6.0606060606060606	15.151515151515154
	3.0303030303030303	3.0303030303030303	4.04040404040404	2.02020202020202	2.02020202020202	1.01010101010101	3.0303030303030303	7.070707070707071	11.11111111111111	2.02020202020202	1.01010101010101	2.02020202020202	5.05050505050505	1.01010101010101	4.04040404040404	5.05050505050505	5.05050505050505	2.02020202020202	0.0	5.05050505050505	15.151515151515152	0.0	5.05050505050505	2.02020202020202	14.141414141414142	8.08080808080808	11.11111111111111	4.04040404040404	4.04040404040404	7.070707070707071	6.0606060606060606	6.0606060606060606	12.121212121212121	7.070707070707071	4.04040404040404	0.0	7.070707070707071	4.04040404040404	6.0606060606060606	5.05050505050505	3.0303030303030303	1.01010101010101	0.0	7.07070707070707	23.232323232323225	2.02020202020202	16.161616161616163	5.05050505050505	18.18181818181818
	4.04040404040404	3.0303030303030303	5.05050505050505	5.05050505050505	6.0606060606060606	7.070707070707071	2.02020202020202	4.04040404040404	5.05050505050505	1.01010101010101	11.11111111111111	2.02020202020202	3.0303030303030303	1.01010101010101	1.01010101010101	5.05050505050505	2.02020202020202	2.02020202020202	3.0303030303030303	5.05050505050505	12.121212121212121	1.01010101010101	0.0	1.01010101010101	3.0303030303030303	6.0606060606060606	1.01010101010101	2.02020202020202	1.01010101010101	0.0	2.02020202020202	3.0303030303030303	14.141414141414142	6.0606060606060606	4.04040404040404	5.05050505050505	13.131313131313131	4.04040404040404	1.01010101010101	5.05050505050505	6.0606060606060606	1.01010101010101	9.09090909090909	5.05050505050505	16.161616161616163	8.08080808080808	17.17171717171717	2.02020202020202	16.161616161616163
	6.0606060606060606	17.17171717171717	5.05050505050505	0.0	12.121212121212121	3.0303030303030303	3.0303030303030303	2.02020202020202	6.0606060606060606	3.0303030303030303	6.0606060606060606	11.11111111111111	7.070707070707071	10.1010101010101	12.121212121212121	0.0	2.02020202020202	4.04040404040404	1.01010101010101	5.05050505050505	10.101010101010102	1.01010101010101	0.0	14.141414141414144	3.0303030303030303	3.0303030303030303	6.0606060606060606	0.0	1.01010101010101	1.01010101010101	0.0	10.1010101010101	17.17171717171717	6.0606060606060606	6.0606060606060606	3.0303030303030303	11.11111111111111	3.0303030303030303	6.0606060606060606	8.08080808080808	5.05050505050505	4.04040404040404	20.2020202020202	3.0303030303030303	16.161616161616163	11.11111111111111	16.16161616161616	3.0303030303030303	14.14141414141414
	3.0303030303030303	11.11111111111111	3.0303030303030303	2.02020202020202	11.11111111111111	5.05050505050505	1.01010101010101	6.0606060606060606	6.0606060606060606	3.0303030303030303	8.080808080808081	10.101010101010102	8.080808080808081	3.0303030303030303	4.04040404040404	4.04040404040404	4.04040404040404	8.08080808080808	6.0606060606060606	5.05050505050505	11.111111111111112	3.0303030303030303	2.02020202020202	8.080808080808081	14.141414141414144	6.0606060606060606	1.01010101010101	1.01010101010101	3.0303030303030303	10.101010101010102	2.02020202020202	5.05050505050505	15.151515151515154	6.0606060606060606	7.07070707070707	4.04040404040404	13.131313131313133	5.05050505050505	5.05050505050505	17.17171717171717	4.04040404040404	3.0303030303030303	35.35353535353535	7.07070707070707	16.161616161616163	8.080808080808081	11.11111111111111	4.04040404040404	13.13131313131313
	9.090909090909092	7.070707070707071	6.0606060606060606	5.05050505050505	12.121212121212121	4.04040404040404	2.02020202020202	3.0303030303030303	11.111111111111112	10.101010101010102	24.242424242424242	17.17171717171717	2.02020202020202	20.2020202020202	8.08080808080808	2.02020202020202	3.0303030303030303	4.04040404040404	4.04040404040404	4.04040404040404	17.17171717171717	3.0303030303030303	1.01010101010101	5.05050505050505	12.121212121212123	9.09090909090909	8.08080808080808	6.0606060606060606	5.05050505050505	9.090909090909092	3.0303030303030303	7.070707070707071	8.080808080808081	7.070707070707071	5.05050505050505	2.02020202020202	18.18181818181818	11.11111111111111	6.0606060606060606	30.3030303030303	17.17171717171717	6.0606060606060606	51.51515151515151	5.05050505050505	19.191919191919187	9.090909090909092	13.131313131313133	8.080808080808081	15.15151515151515
	20.202020202020204	7.070707070707071	4.04040404040404	1.01010101010101	12.121212121212121	3.0303030303030303	6.0606060606060606	6.0606060606060606	8.08080808080808	7.070707070707071	8.08080808080808	8.08080808080808	9.090909090909092	4.04040404040404	8.080808080808081	5.05050505050505	6.0606060606060606	12.121212121212121	5.05050505050505	8.080808080808081	17.17171717171717	4.04040404040404	1.01010101010101	8.080808080808081	18.181818181818183	5.05050505050505	7.070707070707071	1.01010101010101	5.05050505050505	5.05050505050505	5.05050505050505	9.09090909090909	11.111111111111112	7.070707070707071	8.08080808080808	3.0303030303030303	14.141414141414142	9.09090909090909	9.090909090909092	27.27272727272726	8.080808080808081	11.11111111111111	39.393939393939384	4.04040404040404	22.22222222222222	21.21212121212121	22.222222222222218	7.070707070707071	21.21212121212121
	9.090909090909092	6.0606060606060606	1.01010101010101	5.05050505050505	8.08080808080808	2.02020202020202	3.0303030303030303	11.11111111111111	11.11111111111111	8.080808080808081	5.05050505050505	2.02020202020202	10.101010101010102	3.0303030303030303	11.111111111111112	9.090909090909092	6.0606060606060606	18.18181818181818	3.0303030303030303	8.080808080808081	30.3030303030303	4.04040404040404	4.04040404040404	10.101010101010102	17.17171717171717	12.121212121212123	4.04040404040404	3.0303030303030303	6.0606060606060606	8.08080808080808	3.0303030303030303	7.070707070707071	9.090909090909092	3.0303030303030303	5.05050505050505	4.04040404040404	29.29292929292929	3.0303030303030303	6.0606060606060606	9.090909090909092	17.17171717171717	7.070707070707071	25.252525252525245	21.212121212121207	20.2020202020202	17.171717171717173	18.181818181818183	3.0303030303030303	23.23232323232323
	7.070707070707071	2.02020202020202	2.02020202020202	3.0303030303030303	12.121212121212121	7.070707070707071	1.01010101010101	15.151515151515152	15.15151515151515	9.09090909090909	4.04040404040404	4.04040404040404	10.101010101010102	5.05050505050505	9.090909090909092	13.13131313131313	7.070707070707071	18.181818181818183	4.04040404040404	10.1010101010101	20.202020202020204	6.0606060606060606	1.01010101010101	8.080808080808081	15.151515151515154	10.101010101010102	6.0606060606060606	2.02020202020202	4.04040404040404	2.02020202020202	4.04040404040404	2.02020202020202	6.0606060606060606	3.0303030303030303	4.04040404040404	5.05050505050505	6.0606060606060606	7.07070707070707	6.0606060606060606	16.161616161616163	12.121212121212123	3.0303030303030303	8.08080808080808	6.0606060606060606	19.19191919191919	12.121212121212123	11.111111111111112	5.05050505050505	17.17171717171717
	5.05050505050505	2.02020202020202	3.0303030303030303	9.090909090909092	22.22222222222222	9.09090909090909	7.070707070707071	14.141414141414142	13.131313131313131	5.05050505050505	1.01010101010101	1.01010101010101	6.0606060606060606	8.080808080808081	8.08080808080808	10.101010101010102	9.090909090909092	24.24242424242424	8.080808080808081	13.131313131313133	22.22222222222222	4.04040404040404	3.0303030303030303	4.04040404040404	15.151515151515152	6.0606060606060606	5.05050505050505	4.04040404040404	5.05050505050505	4.04040404040404	1.01010101010101	2.02020202020202	9.090909090909092	6.0606060606060606	3.0303030303030303	6.0606060606060606	26.262626262626263	9.090909090909092	10.1010101010101	4.04040404040404	10.101010101010102	4.04040404040404	8.08080808080808	11.11111111111111	23.232323232323232	3.0303030303030303	20.2020202020202	6.0606060606060606	19.19191919191919
	2.02020202020202	8.080808080808081	4.04040404040404	10.101010101010102	28.28282828282828	4.04040404040404	6.0606060606060606	8.080808080808081	4.04040404040404	1.01010101010101	2.02020202020202	7.07070707070707	10.1010101010101	12.121212121212123	13.131313131313131	12.121212121212121	8.08080808080808	15.151515151515154	4.04040404040404	8.080808080808081	22.222222222222225	1.01010101010101	4.04040404040404	6.0606060606060606	12.121212121212123	8.080808080808081	4.04040404040404	5.05050505050505	3.0303030303030303	2.02020202020202	1.01010101010101	6.0606060606060606	5.05050505050505	4.04040404040404	3.0303030303030303	6.0606060606060606	13.131313131313133	7.070707070707071	1.01010101010101	3.0303030303030303	3.0303030303030303	6.0606060606060606	7.070707070707071	5.05050505050505	22.22222222222222	3.0303030303030303	18.181818181818183	10.1010101010101	19.19191919191919
	5.05050505050505	15.151515151515152	12.121212121212121	12.121212121212123	26.262626262626263	7.070707070707071	3.0303030303030303	5.05050505050505	4.04040404040404	1.01010101010101	4.04040404040404	9.09090909090909	9.09090909090909	14.141414141414142	19.19191919191919	3.0303030303030303	4.04040404040404	5.05050505050505	7.070707070707071	5.05050505050505	16.161616161616163	0.0	3.0303030303030303	9.09090909090909	7.070707070707071	7.07070707070707	3.0303030303030303	2.02020202020202	3.0303030303030303	7.07070707070707	3.0303030303030303	3.0303030303030303	3.0303030303030303	8.080808080808081	1.01010101010101	2.02020202020202	25.25252525252525	11.111111111111112	5.05050505050505	5.05050505050505	9.09090909090909	3.0303030303030303	17.17171717171717	14.141414141414142	26.262626262626267	6.0606060606060606	18.181818181818183	12.121212121212123	33.33333333333333
	5.05050505050505	15.151515151515152	12.121212121212123	16.161616161616163	30.303030303030305	4.04040404040404	5.05050505050505	3.0303030303030303	3.0303030303030303	2.02020202020202	9.09090909090909	13.131313131313133	5.05050505050505	12.121212121212121	9.090909090909092	2.02020202020202	4.04040404040404	6.0606060606060606	2.02020202020202	6.0606060606060606	20.2020202020202	3.0303030303030303	2.02020202020202	10.1010101010101	9.090909090909092	9.090909090909092	2.02020202020202	6.0606060606060606	1.01010101010101	7.07070707070707	5.05050505050505	3.0303030303030303	6.0606060606060606	10.101010101010102	8.08080808080808	5.05050505050505	17.17171717171717	7.070707070707071	2.02020202020202	10.101010101010102	21.212121212121207	1.01010101010101	29.292929292929287	15.151515151515152	23.232323232323225	16.161616161616163	30.303030303030305	16.161616161616163	29.29292929292929
	7.07070707070707	15.151515151515152	8.080808080808081	10.1010101010101	33.33333333333333	5.05050505050505	7.070707070707071	21.21212121212121	28.28282828282828	6.0606060606060606	13.131313131313131	12.121212121212123	8.080808080808081	17.17171717171717	8.080808080808081	5.05050505050505	6.0606060606060606	7.070707070707071	4.04040404040404	6.0606060606060606	13.13131313131313	1.01010101010101	0.0	13.131313131313131	6.0606060606060606	6.0606060606060606	2.02020202020202	2.02020202020202	0.0	8.080808080808081	3.0303030303030303	8.080808080808081	7.07070707070707	7.070707070707071	2.02020202020202	3.0303030303030303	27.272727272727273	8.080808080808081	11.111111111111112	24.24242424242424	23.23232323232323	6.0606060606060606	34.34343434343434	18.181818181818183	25.25252525252525	16.16161616161616	23.23232323232323	18.181818181818183	32.32323232323232
	8.080808080808081	12.121212121212123	9.090909090909092	10.101010101010102	25.25252525252525	6.0606060606060606	3.0303030303030303	20.2020202020202	27.272727272727266	6.0606060606060606	5.05050505050505	14.141414141414142	9.09090909090909	17.17171717171717	11.11111111111111	5.05050505050505	3.0303030303030303	9.090909090909092	7.07070707070707	3.0303030303030303	12.121212121212121	0.0	1.01010101010101	7.070707070707071	6.0606060606060606	6.0606060606060606	3.0303030303030303	3.0303030303030303	1.01010101010101	5.05050505050505	1.01010101010101	3.0303030303030303	10.101010101010102	9.090909090909092	4.04040404040404	4.04040404040404	11.11111111111111	11.11111111111111	9.09090909090909	13.131313131313131	20.2020202020202	8.080808080808081	22.22222222222222	13.131313131313133	29.292929292929287	8.080808080808081	27.27272727272727	7.070707070707071	34.34343434343434
	10.1010101010101	5.05050505050505	6.0606060606060606	12.121212121212123	17.171717171717173	3.0303030303030303	6.0606060606060606	13.131313131313133	15.151515151515152	8.08080808080808	4.04040404040404	6.0606060606060606	9.090909090909092	5.05050505050505	10.1010101010101	6.0606060606060606	8.080808080808081	5.05050505050505	8.080808080808081	7.070707070707071	10.1010101010101	0.0	1.01010101010101	5.05050505050505	6.0606060606060606	7.070707070707071	2.02020202020202	1.01010101010101	4.04040404040404	3.0303030303030303	1.01010101010101	9.090909090909092	8.080808080808081	7.070707070707071	4.04040404040404	3.0303030303030303	16.161616161616163	9.090909090909092	12.121212121212121	6.0606060606060606	17.17171717171717	3.0303030303030303	4.04040404040404	7.07070707070707	30.3030303030303	11.11111111111111	26.262626262626263	5.05050505050505	22.22222222222222
	6.0606060606060606	4.04040404040404	9.090909090909092	4.04040404040404	20.2020202020202	4.04040404040404	3.0303030303030303	12.121212121212123	15.15151515151515	3.0303030303030303	3.0303030303030303	6.0606060606060606	3.0303030303030303	5.05050505050505	10.1010101010101	6.0606060606060606	8.080808080808081	7.070707070707071	11.11111111111111	11.11111111111111	1.01010101010101	2.02020202020202	0.0	10.1010101010101	6.0606060606060606	4.04040404040404	1.01010101010101	1.01010101010101	1.01010101010101	3.0303030303030303	0.0	2.02020202020202	8.080808080808081	8.080808080808081	4.04040404040404	3.0303030303030303	9.090909090909092	7.070707070707071	1.01010101010101	7.07070707070707	2.02020202020202	3.0303030303030303	1.01010101010101	9.090909090909092	22.222222222222218	10.101010101010102	34.34343434343434	7.070707070707071	13.13131313131313
	4.04040404040404	2.02020202020202	6.0606060606060606	4.04040404040404	14.141414141414142	6.0606060606060606	6.0606060606060606	6.0606060606060606	11.11111111111111	1.01010101010101	2.02020202020202	4.04040404040404	4.04040404040404	4.04040404040404	10.1010101010101	8.080808080808081	12.121212121212123	7.070707070707071	8.08080808080808	5.05050505050505	2.02020202020202	0.0	0.0	5.05050505050505	4.04040404040404	1.01010101010101	0.0	2.02020202020202	1.01010101010101	1.01010101010101	1.01010101010101	7.070707070707071	4.04040404040404	7.070707070707071	2.02020202020202	3.0303030303030303	5.05050505050505	9.090909090909092	2.02020202020202	4.04040404040404	3.0303030303030303	3.0303030303030303	1.01010101010101	7.070707070707071	27.272727272727266	1.01010101010101	25.252525252525245	11.11111111111111	16.16161616161616
	4.04040404040404	2.02020202020202	6.0606060606060606	4.04040404040404	16.161616161616163	7.07070707070707	3.0303030303030303	4.04040404040404	6.0606060606060606	2.02020202020202	1.01010101010101	3.0303030303030303	3.0303030303030303	5.05050505050505	9.090909090909092	6.0606060606060606	3.0303030303030303	10.1010101010101	6.0606060606060606	8.08080808080808	6.0606060606060606	2.02020202020202	2.02020202020202	10.101010101010102	4.04040404040404	0.0	1.01010101010101	0.0	3.0303030303030303	1.01010101010101	0.0	4.04040404040404	6.0606060606060606	5.05050505050505	1.01010101010101	1.01010101010101	8.08080808080808	3.0303030303030303	1.01010101010101	1.01010101010101	8.08080808080808	2.02020202020202	1.01010101010101	0.0	24.242424242424242	2.02020202020202	26.26262626262626	11.11111111111111	13.131313131313131
	3.0303030303030303	4.04040404040404	5.05050505050505	4.04040404040404	8.08080808080808	5.05050505050505	4.04040404040404	2.02020202020202	2.02020202020202	3.0303030303030303	1.01010101010101	4.04040404040404	4.04040404040404	7.070707070707071	9.09090909090909	10.1010101010101	3.0303030303030303	13.131313131313131	3.0303030303030303	5.05050505050505	11.11111111111111	1.01010101010101	1.01010101010101	7.070707070707071	7.070707070707071	2.02020202020202	3.0303030303030303	0.0	3.0303030303030303	2.02020202020202	3.0303030303030303	5.05050505050505	12.121212121212121	10.101010101010102	2.02020202020202	2.02020202020202	16.161616161616163	2.02020202020202	3.0303030303030303	0.0	5.05050505050505	2.02020202020202	5.05050505050505	0.0	22.22222222222222	7.070707070707071	34.34343434343434	14.141414141414142	24.242424242424242
	1.01010101010101	2.02020202020202	7.070707070707071	3.0303030303030303	16.161616161616163	5.05050505050505	3.0303030303030303	1.01010101010101	7.070707070707071	1.01010101010101	3.0303030303030303	4.04040404040404	3.0303030303030303	6.0606060606060606	5.05050505050505	5.05050505050505	4.04040404040404	8.08080808080808	5.05050505050505	9.09090909090909	11.111111111111112	1.01010101010101	7.07070707070707	3.0303030303030303	16.161616161616163	7.070707070707071	9.090909090909092	2.02020202020202	4.04040404040404	10.1010101010101	3.0303030303030303	9.09090909090909	17.171717171717173	9.090909090909092	4.04040404040404	1.01010101010101	4.04040404040404	5.05050505050505	5.05050505050505	4.04040404040404	1.01010101010101	3.0303030303030303	4.04040404040404	5.05050505050505	17.17171717171717	4.04040404040404	33.333333333333336	12.121212121212123	21.21212121212121
	1.01010101010101	3.0303030303030303	8.08080808080808	1.01010101010101	13.131313131313133	8.08080808080808	1.01010101010101	2.02020202020202	9.090909090909092	5.05050505050505	2.02020202020202	7.070707070707071	8.080808080808081	6.0606060606060606	3.0303030303030303	3.0303030303030303	6.0606060606060606	18.181818181818183	8.08080808080808	9.090909090909092	17.17171717171717	1.01010101010101	8.080808080808081	1.01010101010101	18.18181818181818	9.090909090909092	6.0606060606060606	4.04040404040404	7.07070707070707	6.0606060606060606	3.0303030303030303	5.05050505050505	13.131313131313133	9.090909090909092	2.02020202020202	6.0606060606060606	3.0303030303030303	3.0303030303030303	3.0303030303030303	7.070707070707071	4.04040404040404	1.01010101010101	14.141414141414142	2.02020202020202	20.2020202020202	4.04040404040404	27.272727272727266	9.09090909090909	25.252525252525242
	0.0	4.04040404040404	6.0606060606060606	4.04040404040404	14.141414141414142	6.0606060606060606	2.02020202020202	4.04040404040404	8.08080808080808	6.0606060606060606	4.04040404040404	14.141414141414142	3.0303030303030303	6.0606060606060606	3.0303030303030303	10.1010101010101	10.1010101010101	13.131313131313131	8.080808080808081	8.08080808080808	21.212121212121207	1.01010101010101	7.070707070707071	4.04040404040404	14.141414141414144	19.19191919191919	17.17171717171717	3.0303030303030303	5.05050505050505	8.080808080808081	2.02020202020202	5.05050505050505	11.111111111111112	10.101010101010102	3.0303030303030303	5.05050505050505	5.05050505050505	2.02020202020202	2.02020202020202	3.0303030303030303	4.04040404040404	5.05050505050505	11.111111111111112	8.08080808080808	20.2020202020202	2.02020202020202	26.262626262626263	13.131313131313133	22.22222222222222
	4.04040404040404	3.0303030303030303	6.0606060606060606	3.0303030303030303	21.21212121212121	4.04040404040404	3.0303030303030303	2.02020202020202	8.08080808080808	1.01010101010101	5.05050505050505	8.08080808080808	3.0303030303030303	5.05050505050505	4.04040404040404	14.141414141414142	22.222222222222218	27.27272727272727	8.080808080808081	22.222222222222218	17.17171717171717	4.04040404040404	2.02020202020202	2.02020202020202	18.181818181818183	12.121212121212121	13.13131313131313	7.070707070707071	7.070707070707071	6.0606060606060606	4.04040404040404	12.121212121212123	12.121212121212123	10.101010101010102	1.01010101010101	5.05050505050505	6.0606060606060606	1.01010101010101	2.02020202020202	2.02020202020202	3.0303030303030303	3.0303030303030303	6.0606060606060606	1.01010101010101	15.151515151515154	2.02020202020202	28.28282828282828	15.15151515151515	29.292929292929283
	3.0303030303030303	3.0303030303030303	5.05050505050505	3.0303030303030303	21.212121212121207	6.0606060606060606	3.0303030303030303	3.0303030303030303	3.0303030303030303	3.0303030303030303	1.01010101010101	4.04040404040404	3.0303030303030303	3.0303030303030303	2.02020202020202	16.161616161616163	12.121212121212121	26.26262626262626	5.05050505050505	24.242424242424235	23.232323232323225	4.04040404040404	1.01010101010101	2.02020202020202	8.08080808080808	9.09090909090909	9.09090909090909	6.0606060606060606	2.02020202020202	6.0606060606060606	2.02020202020202	4.04040404040404	18.18181818181818	12.121212121212121	0.0	6.0606060606060606	10.1010101010101	8.080808080808081	3.0303030303030303	5.05050505050505	9.090909090909092	5.05050505050505	12.121212121212121	0.0	26.26262626262626	5.05050505050505	31.31313131313131	22.22222222222222	25.25252525252525
	7.070707070707071	1.01010101010101	5.05050505050505	6.0606060606060606	20.202020202020204	3.0303030303030303	4.04040404040404	4.04040404040404	5.05050505050505	7.070707070707071	2.02020202020202	3.0303030303030303	1.01010101010101	5.05050505050505	2.02020202020202	18.181818181818183	12.121212121212123	19.19191919191919	12.121212121212123	16.161616161616163	12.121212121212121	3.0303030303030303	1.01010101010101	7.070707070707071	8.08080808080808	5.05050505050505	3.0303030303030303	3.0303030303030303	3.0303030303030303	6.0606060606060606	1.01010101010101	4.04040404040404	15.151515151515154	7.070707070707071	0.0	4.04040404040404	1.01010101010101	3.0303030303030303	0.0	1.01010101010101	4.04040404040404	3.0303030303030303	4.04040404040404	6.0606060606060606	26.262626262626263	1.01010101010101	23.232323232323232	7.07070707070707	22.222222222222225
	3.0303030303030303	5.05050505050505	3.0303030303030303	6.0606060606060606	11.11111111111111	10.101010101010102	1.01010101010101	4.04040404040404	5.05050505050505	0.0	4.04040404040404	3.0303030303030303	4.04040404040404	5.05050505050505	9.09090909090909	10.1010101010101	4.04040404040404	12.121212121212121	8.080808080808081	15.151515151515154	16.16161616161616	1.01010101010101	0.0	6.0606060606060606	6.0606060606060606	6.0606060606060606	3.0303030303030303	2.02020202020202	0.0	2.02020202020202	0.0	9.090909090909092	17.171717171717173	11.11111111111111	2.02020202020202	1.01010101010101	5.05050505050505	5.05050505050505	5.05050505050505	6.0606060606060606	2.02020202020202	1.01010101010101	3.0303030303030303	1.01010101010101	21.21212121212121	9.090909090909092	23.232323232323232	6.0606060606060606	16.161616161616163
	4.04040404040404	2.02020202020202	7.070707070707071	6.0606060606060606	13.13131313131313	3.0303030303030303	1.01010101010101	5.05050505050505	0.0	4.04040404040404	1.01010101010101	3.0303030303030303	3.0303030303030303	8.08080808080808	8.080808080808081	9.09090909090909	4.04040404040404	9.09090909090909	7.07070707070707	10.101010101010102	8.080808080808081	2.02020202020202	0.0	3.0303030303030303	5.05050505050505	0.0	1.01010101010101	2.02020202020202	0.0	2.02020202020202	0.0	12.121212121212123	14.141414141414144	5.05050505050505	3.0303030303030303	2.02020202020202	4.04040404040404	5.05050505050505	1.01010101010101	9.090909090909092	4.04040404040404	3.0303030303030303	1.01010101010101	3.0303030303030303	14.141414141414144	1.01010101010101	17.17171717171717	6.0606060606060606	8.080808080808081
	1.01010101010101	3.0303030303030303	6.0606060606060606	8.080808080808081	16.161616161616163	7.07070707070707	0.0	4.04040404040404	7.07070707070707	3.0303030303030303	7.070707070707071	8.08080808080808	4.04040404040404	14.141414141414142	13.131313131313131	5.05050505050505	5.05050505050505	9.09090909090909	4.04040404040404	5.05050505050505	6.0606060606060606	1.01010101010101	1.01010101010101	8.08080808080808	4.04040404040404	4.04040404040404	0.0	2.02020202020202	2.02020202020202	1.01010101010101	1.01010101010101	7.070707070707071	10.1010101010101	8.08080808080808	2.02020202020202	4.04040404040404	3.0303030303030303	2.02020202020202	1.01010101010101	3.0303030303030303	4.04040404040404	1.01010101010101	6.0606060606060606	1.01010101010101	12.121212121212123	5.05050505050505	14.141414141414142	10.1010101010101	8.08080808080808
	4.04040404040404	4.04040404040404	5.05050505050505	3.0303030303030303	14.14141414141414	6.0606060606060606	0.0	4.04040404040404	6.0606060606060606	2.02020202020202	6.0606060606060606	8.080808080808081	3.0303030303030303	10.1010101010101	9.090909090909092	3.0303030303030303	1.01010101010101	3.0303030303030303	4.04040404040404	7.070707070707071	10.101010101010102	1.01010101010101	0.0	3.0303030303030303	12.121212121212121	5.05050505050505	3.0303030303030303	3.0303030303030303	3.0303030303030303	5.05050505050505	2.02020202020202	2.02020202020202	15.151515151515152	6.0606060606060606	4.04040404040404	1.01010101010101	5.05050505050505	9.090909090909092	6.0606060606060606	4.04040404040404	3.0303030303030303	4.04040404040404	12.121212121212123	0.0	12.121212121212123	5.05050505050505	19.19191919191919	4.04040404040404	7.070707070707071
	3.0303030303030303	2.02020202020202	6.0606060606060606	8.08080808080808	13.131313131313131	9.090909090909092	0.0	1.01010101010101	8.08080808080808	3.0303030303030303	5.05050505050505	1.01010101010101	2.02020202020202	6.0606060606060606	13.131313131313131	5.05050505050505	0.0	3.0303030303030303	3.0303030303030303	5.05050505050505	10.1010101010101	5.05050505050505	1.01010101010101	3.0303030303030303	10.1010101010101	0.0	1.01010101010101	3.0303030303030303	2.02020202020202	2.02020202020202	1.01010101010101	5.05050505050505	14.141414141414142	12.121212121212121	1.01010101010101	3.0303030303030303	16.161616161616163	9.090909090909092	4.04040404040404	10.101010101010102	11.11111111111111	5.05050505050505	8.08080808080808	2.02020202020202	7.070707070707071	2.02020202020202	18.18181818181818	7.070707070707071	7.070707070707071
	5.05050505050505	6.0606060606060606	4.04040404040404	4.04040404040404	9.09090909090909	2.02020202020202	0.0	3.0303030303030303	7.070707070707071	3.0303030303030303	3.0303030303030303	2.02020202020202	2.02020202020202	8.08080808080808	11.111111111111112	9.090909090909092	6.0606060606060606	2.02020202020202	3.0303030303030303	13.131313131313131	6.0606060606060606	4.04040404040404	0.0	4.04040404040404	10.101010101010102	7.070707070707071	3.0303030303030303	2.02020202020202	1.01010101010101	5.05050505050505	2.02020202020202	11.111111111111112	6.0606060606060606	12.121212121212123	5.05050505050505	2.02020202020202	17.17171717171717	5.05050505050505	6.0606060606060606	3.0303030303030303	9.090909090909092	9.090909090909092	11.11111111111111	2.02020202020202	11.11111111111111	7.07070707070707	13.131313131313131	5.05050505050505	10.1010101010101
	6.0606060606060606	3.0303030303030303	4.04040404040404	2.02020202020202	6.0606060606060606	0.0	2.02020202020202	2.02020202020202	7.07070707070707	3.0303030303030303	3.0303030303030303	5.05050505050505	6.0606060606060606	8.08080808080808	9.090909090909092	8.08080808080808	4.04040404040404	4.04040404040404	3.0303030303030303	7.070707070707071	8.08080808080808	2.02020202020202	1.01010101010101	5.05050505050505	7.070707070707071	7.070707070707071	2.02020202020202	3.0303030303030303	1.01010101010101	2.02020202020202	3.0303030303030303	5.05050505050505	14.141414141414144	5.05050505050505	2.02020202020202	4.04040404040404	11.11111111111111	5.05050505050505	7.070707070707071	3.0303030303030303	7.070707070707071	6.0606060606060606	4.04040404040404	3.0303030303030303	14.141414141414142	11.11111111111111	12.121212121212121	7.070707070707071	4.04040404040404
	6.0606060606060606	0.0	8.08080808080808	8.080808080808081	7.070707070707071	3.0303030303030303	4.04040404040404	0.0	6.0606060606060606	5.05050505050505	5.05050505050505	17.17171717171717	11.11111111111111	11.11111111111111	8.08080808080808	6.0606060606060606	4.04040404040404	13.131313131313131	5.05050505050505	9.090909090909092	6.0606060606060606	1.01010101010101	0.0	6.0606060606060606	8.080808080808081	5.05050505050505	2.02020202020202	3.0303030303030303	2.02020202020202	3.0303030303030303	1.01010101010101	5.05050505050505	10.1010101010101	10.101010101010102	5.05050505050505	4.04040404040404	10.1010101010101	6.0606060606060606	5.05050505050505	3.0303030303030303	6.0606060606060606	6.0606060606060606	7.070707070707071	1.01010101010101	13.131313131313131	4.04040404040404	9.090909090909092	14.141414141414142	11.11111111111111
	11.11111111111111	6.0606060606060606	3.0303030303030303	5.05050505050505	10.101010101010102	9.090909090909092	4.04040404040404	6.0606060606060606	7.070707070707071	5.05050505050505	3.0303030303030303	10.101010101010102	7.070707070707071	3.0303030303030303	5.05050505050505	4.04040404040404	5.05050505050505	8.080808080808081	3.0303030303030303	6.0606060606060606	4.04040404040404	2.02020202020202	2.02020202020202	6.0606060606060606	6.0606060606060606	5.05050505050505	2.02020202020202	2.02020202020202	5.05050505050505	7.07070707070707	2.02020202020202	7.070707070707071	13.131313131313131	10.1010101010101	10.101010101010102	3.0303030303030303	12.121212121212121	6.0606060606060606	5.05050505050505	2.02020202020202	7.07070707070707	5.05050505050505	6.0606060606060606	5.05050505050505	7.070707070707071	17.17171717171717	7.07070707070707	2.02020202020202	8.080808080808081
	7.070707070707071	2.02020202020202	8.080808080808081	5.05050505050505	14.14141414141414	2.02020202020202	4.04040404040404	5.05050505050505	6.0606060606060606	1.01010101010101	6.0606060606060606	10.101010101010102	6.0606060606060606	3.0303030303030303	4.04040404040404	3.0303030303030303	6.0606060606060606	9.09090909090909	5.05050505050505	4.04040404040404	11.111111111111112	5.05050505050505	1.01010101010101	14.141414141414144	6.0606060606060606	8.08080808080808	5.05050505050505	0.0	3.0303030303030303	3.0303030303030303	3.0303030303030303	9.09090909090909	19.191919191919187	4.04040404040404	5.05050505050505	1.01010101010101	10.1010101010101	3.0303030303030303	7.070707070707071	3.0303030303030303	6.0606060606060606	3.0303030303030303	11.11111111111111	5.05050505050505	11.11111111111111	6.0606060606060606	10.1010101010101	8.08080808080808	5.05050505050505
	10.101010101010102	4.04040404040404	5.05050505050505	8.080808080808081	14.141414141414142	6.0606060606060606	3.0303030303030303	2.02020202020202	5.05050505050505	4.04040404040404	3.0303030303030303	7.070707070707071	7.070707070707071	8.080808080808081	2.02020202020202	6.0606060606060606	6.0606060606060606	13.131313131313131	6.0606060606060606	10.1010101010101	9.09090909090909	0.0	2.02020202020202	7.070707070707071	8.08080808080808	8.08080808080808	1.01010101010101	6.0606060606060606	1.01010101010101	2.02020202020202	2.02020202020202	8.080808080808081	15.151515151515152	15.151515151515154	6.0606060606060606	2.02020202020202	6.0606060606060606	5.05050505050505	4.04040404040404	4.04040404040404	7.07070707070707	3.0303030303030303	8.08080808080808	2.02020202020202	14.141414141414142	8.08080808080808	14.141414141414142	5.05050505050505	6.0606060606060606
	8.080808080808081	2.02020202020202	5.05050505050505	5.05050505050505	12.121212121212121	3.0303030303030303	3.0303030303030303	2.02020202020202	8.080808080808081	1.01010101010101	12.121212121212121	8.08080808080808	5.05050505050505	13.131313131313133	14.141414141414142	7.070707070707071	5.05050505050505	16.161616161616163	8.08080808080808	7.070707070707071	9.090909090909092	0.0	0.0	8.080808080808081	17.17171717171717	11.11111111111111	3.0303030303030303	2.02020202020202	4.04040404040404	4.04040404040404	2.02020202020202	11.111111111111112	6.0606060606060606	6.0606060606060606	5.05050505050505	2.02020202020202	11.11111111111111	3.0303030303030303	2.02020202020202	4.04040404040404	5.05050505050505	6.0606060606060606	7.070707070707071	1.01010101010101	16.16161616161616	9.090909090909092	9.090909090909092	3.0303030303030303	8.080808080808081
	6.0606060606060606	4.04040404040404	5.05050505050505	8.080808080808081	9.090909090909092	1.01010101010101	3.0303030303030303	3.0303030303030303	10.1010101010101	3.0303030303030303	7.070707070707071	11.11111111111111	7.070707070707071	12.121212121212123	9.090909090909092	3.0303030303030303	3.0303030303030303	4.04040404040404	2.02020202020202	11.111111111111112	13.131313131313131	3.0303030303030303	5.05050505050505	8.080808080808081	12.121212121212121	8.08080808080808	10.1010101010101	2.02020202020202	3.0303030303030303	4.04040404040404	0.0	3.0303030303030303	9.090909090909092	7.07070707070707	2.02020202020202	2.02020202020202	8.080808080808081	7.070707070707071	3.0303030303030303	12.121212121212121	6.0606060606060606	5.05050505050505	9.09090909090909	3.0303030303030303	13.131313131313131	8.080808080808081	11.11111111111111	6.0606060606060606	11.11111111111111
	7.070707070707071	3.0303030303030303	4.04040404040404	2.02020202020202	9.090909090909092	5.05050505050505	2.02020202020202	3.0303030303030303	15.151515151515152	7.070707070707071	7.070707070707071	7.070707070707071	10.1010101010101	22.222222222222218	8.080808080808081	1.01010101010101	4.04040404040404	5.05050505050505	5.05050505050505	4.04040404040404	11.11111111111111	1.01010101010101	2.02020202020202	7.070707070707071	10.1010101010101	5.05050505050505	8.080808080808081	2.02020202020202	1.01010101010101	2.02020202020202	1.01010101010101	6.0606060606060606	12.121212121212123	6.0606060606060606	5.05050505050505	5.05050505050505	10.1010101010101	6.0606060606060606	8.080808080808081	5.05050505050505	10.101010101010102	4.04040404040404	8.08080808080808	4.04040404040404	19.191919191919187	8.080808080808081	16.16161616161616	6.0606060606060606	12.121212121212121
	4.04040404040404	5.05050505050505	2.02020202020202	6.0606060606060606	13.13131313131313	2.02020202020202	5.05050505050505	8.080808080808081	13.13131313131313	8.08080808080808	4.04040404040404	5.05050505050505	8.08080808080808	12.121212121212123	8.080808080808081	2.02020202020202	2.02020202020202	2.02020202020202	4.04040404040404	2.02020202020202	7.070707070707071	1.01010101010101	2.02020202020202	7.070707070707071	8.08080808080808	1.01010101010101	2.02020202020202	1.01010101010101	1.01010101010101	2.02020202020202	1.01010101010101	8.08080808080808	12.121212121212123	3.0303030303030303	4.04040404040404	3.0303030303030303	11.111111111111112	3.0303030303030303	7.070707070707071	8.080808080808081	8.080808080808081	6.0606060606060606	12.121212121212121	4.04040404040404	13.13131313131313	2.02020202020202	11.11111111111111	15.151515151515154	7.070707070707071
	4.04040404040404	16.161616161616163	5.05050505050505	9.09090909090909	13.131313131313133	7.07070707070707	9.09090909090909	10.1010101010101	14.141414141414144	6.0606060606060606	12.121212121212121	10.1010101010101	12.121212121212123	13.131313131313131	13.131313131313133	6.0606060606060606	4.04040404040404	11.11111111111111	6.0606060606060606	5.05050505050505	13.13131313131313	1.01010101010101	7.070707070707071	14.141414141414142	16.161616161616163	13.131313131313133	5.05050505050505	2.02020202020202	4.04040404040404	4.04040404040404	2.02020202020202	10.101010101010102	13.131313131313133	11.11111111111111	8.080808080808081	9.09090909090909	13.131313131313131	3.0303030303030303	5.05050505050505	7.070707070707071	12.121212121212121	5.05050505050505	9.090909090909092	9.09090909090909	18.18181818181818	9.090909090909092	11.11111111111111	36.36363636363636	15.151515151515152
	5.05050505050505	33.33333333333333	11.11111111111111	14.141414141414144	20.202020202020204	3.0303030303030303	6.0606060606060606	19.19191919191919	45.45454545454545	17.171717171717173	18.18181818181818	17.17171717171717	14.141414141414144	19.19191919191919	13.131313131313131	7.07070707070707	7.070707070707071	30.303030303030294	6.0606060606060606	12.121212121212123	15.151515151515152	4.04040404040404	12.121212121212123	9.09090909090909	34.34343434343433	18.18181818181818	12.121212121212121	3.0303030303030303	1.01010101010101	12.121212121212123	9.09090909090909	10.1010101010101	15.151515151515152	8.080808080808081	9.090909090909092	7.070707070707071	19.19191919191919	16.16161616161616	11.111111111111112	15.151515151515154	17.171717171717173	9.09090909090909	39.39393939393939	31.313131313131315	16.161616161616163	16.161616161616163	12.121212121212121	25.25252525252525	19.19191919191919
	6.0606060606060606	26.26262626262626	8.080808080808081	3.0303030303030303	25.25252525252525	9.09090909090909	8.08080808080808	33.33333333333332	56.56565656565655	27.27272727272726	18.181818181818183	18.181818181818183	9.090909090909092	17.17171717171717	13.131313131313133	6.0606060606060606	6.0606060606060606	34.34343434343433	5.05050505050505	9.090909090909092	19.19191919191919	1.01010101010101	13.131313131313133	13.131313131313131	27.27272727272726	17.171717171717173	14.141414141414144	3.0303030303030303	5.05050505050505	15.151515151515154	18.181818181818183	7.07070707070707	10.1010101010101	6.0606060606060606	7.070707070707071	12.121212121212121	17.17171717171717	8.080808080808081	15.151515151515154	25.25252525252525	25.252525252525245	11.111111111111112	60.606060606060595	39.39393939393939	22.22222222222222	24.242424242424242	15.151515151515154	23.232323232323232	28.282828282828284
	7.070707070707071	38.38383838383837	10.101010101010102	12.121212121212123	18.18181818181818	9.09090909090909	9.090909090909092	41.41414141414139	71.71717171717174	41.414141414141405	8.080808080808081	15.151515151515152	15.151515151515154	5.05050505050505	5.05050505050505	5.05050505050505	7.070707070707071	22.222222222222225	5.05050505050505	8.080808080808081	27.272727272727273	8.080808080808081	15.151515151515154	15.151515151515154	28.282828282828277	11.111111111111112	26.262626262626263	5.05050505050505	6.0606060606060606	20.2020202020202	9.09090909090909	6.0606060606060606	17.17171717171717	10.1010101010101	14.141414141414142	10.101010101010102	11.11111111111111	17.171717171717173	9.090909090909092	24.24242424242424	25.25252525252525	13.131313131313131	44.444444444444436	19.191919191919187	30.303030303030305	27.272727272727266	15.151515151515154	22.22222222222222	23.23232323232323
	14.141414141414144	24.24242424242424	10.101010101010102	5.05050505050505	28.28282828282828	14.141414141414142	7.070707070707071	23.232323232323232	60.606060606060595	43.434343434343425	5.05050505050505	12.121212121212121	14.141414141414142	5.05050505050505	5.05050505050505	7.070707070707071	10.101010101010102	15.151515151515152	7.07070707070707	13.131313131313131	28.28282828282828	13.131313131313133	10.101010101010102	9.09090909090909	25.25252525252525	23.23232323232323	16.161616161616163	5.05050505050505	7.070707070707071	12.121212121212121	3.0303030303030303	9.09090909090909	8.08080808080808	12.121212121212123	8.080808080808081	8.080808080808081	10.101010101010102	5.05050505050505	6.0606060606060606	10.1010101010101	19.191919191919194	10.101010101010102	15.151515151515152	14.141414141414144	25.25252525252525	8.08080808080808	17.171717171717173	10.1010101010101	29.292929292929287
	5.05050505050505	6.0606060606060606	15.151515151515152	9.090909090909092	34.34343434343433	11.111111111111112	6.0606060606060606	20.2020202020202	52.525252525252526	47.47474747474747	0.0	4.04040404040404	2.02020202020202	11.11111111111111	5.05050505050505	13.131313131313133	13.131313131313133	25.25252525252525	9.090909090909092	17.17171717171717	28.282828282828277	6.0606060606060606	4.04040404040404	5.05050505050505	15.151515151515154	13.131313131313131	15.151515151515152	9.090909090909092	3.0303030303030303	7.07070707070707	0.0	11.11111111111111	9.090909090909092	14.141414141414144	9.09090909090909	10.101010101010102	15.151515151515152	3.0303030303030303	7.070707070707071	9.090909090909092	13.131313131313131	11.111111111111112	11.11111111111111	2.02020202020202	14.141414141414142	5.05050505050505	16.161616161616163	13.131313131313131	13.13131313131313
	5.05050505050505	7.07070707070707	17.17171717171717	13.131313131313133	35.35353535353535	13.131313131313131	7.070707070707071	17.17171717171717	33.33333333333333	20.2020202020202	1.01010101010101	4.04040404040404	7.07070707070707	14.14141414141414	20.2020202020202	18.18181818181818	11.111111111111112	23.23232323232323	10.101010101010102	12.121212121212121	18.18181818181818	6.0606060606060606	1.01010101010101	6.0606060606060606	12.121212121212121	14.141414141414142	2.02020202020202	3.0303030303030303	3.0303030303030303	5.05050505050505	1.01010101010101	6.0606060606060606	12.121212121212121	7.070707070707071	5.05050505050505	7.070707070707071	8.080808080808081	7.070707070707071	7.070707070707071	4.04040404040404	8.08080808080808	4.04040404040404	5.05050505050505	2.02020202020202	20.2020202020202	5.05050505050505	14.141414141414142	17.171717171717173	17.17171717171717
	2.02020202020202	4.04040404040404	13.131313131313131	11.111111111111112	30.303030303030297	9.090909090909092	1.01010101010101	8.08080808080808	19.19191919191919	13.13131313131313	1.01010101010101	5.05050505050505	5.05050505050505	13.131313131313131	23.23232323232323	21.212121212121207	12.121212121212121	12.121212121212123	7.070707070707071	14.141414141414144	14.141414141414142	2.02020202020202	1.01010101010101	2.02020202020202	8.080808080808081	8.080808080808081	6.0606060606060606	5.05050505050505	7.070707070707071	6.0606060606060606	2.02020202020202	10.101010101010102	12.121212121212121	7.070707070707071	3.0303030303030303	7.070707070707071	9.09090909090909	5.05050505050505	2.02020202020202	4.04040404040404	4.04040404040404	7.070707070707071	17.17171717171717	4.04040404040404	23.23232323232323	5.05050505050505	16.161616161616163	10.101010101010102	31.31313131313131
	2.02020202020202	5.05050505050505	5.05050505050505	7.07070707070707	14.141414141414142	11.11111111111111	3.0303030303030303	8.08080808080808	8.08080808080808	7.070707070707071	2.02020202020202	4.04040404040404	3.0303030303030303	17.17171717171717	22.222222222222225	15.151515151515152	15.151515151515152	9.090909090909092	9.090909090909092	11.11111111111111	8.080808080808081	1.01010101010101	7.07070707070707	2.02020202020202	16.161616161616163	9.090909090909092	2.02020202020202	3.0303030303030303	3.0303030303030303	2.02020202020202	1.01010101010101	7.070707070707071	13.131313131313133	4.04040404040404	4.04040404040404	1.01010101010101	15.151515151515152	2.02020202020202	4.04040404040404	5.05050505050505	4.04040404040404	1.01010101010101	13.13131313131313	2.02020202020202	22.22222222222222	5.05050505050505	28.28282828282828	15.151515151515154	35.35353535353535
	3.0303030303030303	6.0606060606060606	6.0606060606060606	8.080808080808081	11.11111111111111	6.0606060606060606	2.02020202020202	2.02020202020202	5.05050505050505	5.05050505050505	2.02020202020202	5.05050505050505	5.05050505050505	12.121212121212121	20.202020202020204	7.07070707070707	8.08080808080808	17.17171717171717	6.0606060606060606	12.121212121212121	14.141414141414142	2.02020202020202	2.02020202020202	4.04040404040404	14.141414141414142	7.070707070707071	4.04040404040404	3.0303030303030303	6.0606060606060606	10.101010101010102	6.0606060606060606	3.0303030303030303	7.070707070707071	9.09090909090909	2.02020202020202	10.101010101010102	6.0606060606060606	6.0606060606060606	2.02020202020202	6.0606060606060606	4.04040404040404	5.05050505050505	14.141414141414142	1.01010101010101	18.181818181818183	4.04040404040404	23.23232323232323	19.191919191919187	40.4040404040404
	4.04040404040404	2.02020202020202	4.04040404040404	5.05050505050505	15.151515151515154	9.090909090909092	3.0303030303030303	3.0303030303030303	7.070707070707071	5.05050505050505	4.04040404040404	9.090909090909092	1.01010101010101	7.070707070707071	16.161616161616163	9.09090909090909	6.0606060606060606	11.11111111111111	8.08080808080808	11.111111111111112	25.25252525252525	1.01010101010101	1.01010101010101	1.01010101010101	14.141414141414142	11.111111111111112	7.07070707070707	4.04040404040404	3.0303030303030303	6.0606060606060606	3.0303030303030303	7.070707070707071	11.11111111111111	5.05050505050505	3.0303030303030303	9.090909090909092	13.131313131313131	7.070707070707071	6.0606060606060606	7.070707070707071	11.111111111111112	4.04040404040404	17.171717171717173	3.0303030303030303	21.21212121212121	7.070707070707071	21.21212121212121	23.232323232323232	32.323232323232325
	3.0303030303030303	2.02020202020202	9.09090909090909	10.101010101010102	13.131313131313131	1.01010101010101	4.04040404040404	6.0606060606060606	9.090909090909092	7.070707070707071	6.0606060606060606	7.07070707070707	3.0303030303030303	5.05050505050505	6.0606060606060606	4.04040404040404	4.04040404040404	11.11111111111111	11.111111111111112	13.131313131313131	20.2020202020202	0.0	1.01010101010101	3.0303030303030303	11.111111111111112	7.07070707070707	7.070707070707071	2.02020202020202	3.0303030303030303	4.04040404040404	2.02020202020202	5.05050505050505	8.08080808080808	8.08080808080808	0.0	3.0303030303030303	10.101010101010102	6.0606060606060606	2.02020202020202	10.101010101010102	10.1010101010101	2.02020202020202	21.21212121212121	6.0606060606060606	18.18181818181818	4.04040404040404	23.23232323232323	19.19191919191919	32.323232323232325
	3.0303030303030303	3.0303030303030303	10.101010101010102	7.07070707070707	19.19191919191919	7.070707070707071	6.0606060606060606	8.08080808080808	11.11111111111111	8.08080808080808	1.01010101010101	3.0303030303030303	4.04040404040404	4.04040404040404	1.01010101010101	4.04040404040404	4.04040404040404	4.04040404040404	7.070707070707071	8.080808080808081	24.242424242424242	2.02020202020202	1.01010101010101	5.05050505050505	19.19191919191919	14.141414141414142	7.07070707070707	6.0606060606060606	5.05050505050505	3.0303030303030303	3.0303030303030303	3.0303030303030303	7.07070707070707	0.0	3.0303030303030303	6.0606060606060606	11.11111111111111	1.01010101010101	5.05050505050505	9.090909090909092	10.101010101010102	7.070707070707071	9.090909090909092	6.0606060606060606	27.27272727272727	10.1010101010101	20.202020202020204	23.23232323232323	27.27272727272727
	7.070707070707071	2.02020202020202	10.101010101010102	7.070707070707071	19.19191919191919	12.121212121212121	0.0	1.01010101010101	8.08080808080808	3.0303030303030303	6.0606060606060606	8.08080808080808	2.02020202020202	5.05050505050505	4.04040404040404	4.04040404040404	7.070707070707071	13.131313131313131	11.11111111111111	8.08080808080808	23.23232323232323	3.0303030303030303	4.04040404040404	2.02020202020202	8.080808080808081	7.070707070707071	10.1010101010101	4.04040404040404	2.02020202020202	5.05050505050505	5.05050505050505	5.05050505050505	10.101010101010102	7.070707070707071	2.02020202020202	8.08080808080808	4.04040404040404	6.0606060606060606	2.02020202020202	6.0606060606060606	7.07070707070707	2.02020202020202	24.242424242424242	8.08080808080808	25.252525252525253	6.0606060606060606	14.141414141414142	10.101010101010102	22.22222222222222
	5.05050505050505	5.05050505050505	9.09090909090909	10.101010101010102	12.121212121212121	5.05050505050505	3.0303030303030303	1.01010101010101	4.04040404040404	0.0	4.04040404040404	11.111111111111112	3.0303030303030303	10.101010101010102	7.07070707070707	6.0606060606060606	4.04040404040404	12.121212121212121	5.05050505050505	6.0606060606060606	18.18181818181818	2.02020202020202	7.070707070707071	4.04040404040404	11.11111111111111	13.13131313131313	10.1010101010101	3.0303030303030303	5.05050505050505	4.04040404040404	0.0	3.0303030303030303	11.111111111111112	2.02020202020202	5.05050505050505	5.05050505050505	4.04040404040404	10.101010101010102	4.04040404040404	7.07070707070707	11.111111111111112	4.04040404040404	41.41414141414142	10.101010101010102	21.212121212121207	9.09090909090909	23.23232323232323	17.17171717171717	24.242424242424242
	6.0606060606060606	6.0606060606060606	3.0303030303030303	7.07070707070707	13.131313131313133	3.0303030303030303	2.02020202020202	1.01010101010101	3.0303030303030303	1.01010101010101	4.04040404040404	2.02020202020202	5.05050505050505	4.04040404040404	10.1010101010101	2.02020202020202	8.08080808080808	7.07070707070707	4.04040404040404	10.1010101010101	18.18181818181818	8.080808080808081	6.0606060606060606	2.02020202020202	13.131313131313133	10.1010101010101	5.05050505050505	3.0303030303030303	5.05050505050505	4.04040404040404	2.02020202020202	7.070707070707071	10.101010101010102	11.111111111111112	5.05050505050505	5.05050505050505	18.18181818181818	6.0606060606060606	9.090909090909092	15.151515151515154	14.141414141414142	1.01010101010101	64.64646464646464	11.11111111111111	17.17171717171717	8.08080808080808	22.222222222222225	9.090909090909092	15.151515151515152
	11.111111111111112	6.0606060606060606	2.02020202020202	6.0606060606060606	8.080808080808081	0.0	1.01010101010101	2.02020202020202	1.01010101010101	0.0	4.04040404040404	11.111111111111112	7.070707070707071	5.05050505050505	4.04040404040404	11.111111111111112	1.01010101010101	22.22222222222222	1.01010101010101	2.02020202020202	20.2020202020202	18.181818181818183	9.090909090909092	5.05050505050505	18.181818181818183	13.131313131313131	16.16161616161616	9.090909090909092	14.141414141414142	2.02020202020202	1.01010101010101	3.0303030303030303	4.04040404040404	6.0606060606060606	7.070707070707071	5.05050505050505	17.17171717171717	4.04040404040404	6.0606060606060606	8.080808080808081	6.0606060606060606	9.090909090909092	32.32323232323232	7.070707070707071	22.22222222222222	11.11111111111111	28.282828282828287	12.121212121212123	17.17171717171717
	8.080808080808081	3.0303030303030303	4.04040404040404	2.02020202020202	10.1010101010101	7.07070707070707	4.04040404040404	0.0	0.0	0.0	0.0	3.0303030303030303	6.0606060606060606	14.141414141414142	3.0303030303030303	9.090909090909092	1.01010101010101	24.242424242424242	6.0606060606060606	3.0303030303030303	25.25252525252525	16.161616161616163	13.131313131313131	6.0606060606060606	23.232323232323232	10.1010101010101	12.121212121212123	9.09090909090909	12.121212121212123	6.0606060606060606	2.02020202020202	4.04040404040404	9.09090909090909	9.090909090909092	8.080808080808081	6.0606060606060606	12.121212121212123	8.080808080808081	8.080808080808081	8.080808080808081	7.070707070707071	6.0606060606060606	13.131313131313131	7.070707070707071	17.171717171717166	8.08080808080808	19.191919191919187	16.161616161616163	14.141414141414142
	5.05050505050505	1.01010101010101	1.01010101010101	7.070707070707071	13.131313131313131	4.04040404040404	0.0	0.0	1.01010101010101	1.01010101010101	2.02020202020202	2.02020202020202	6.0606060606060606	8.08080808080808	14.141414141414142	6.0606060606060606	4.04040404040404	15.15151515151515	6.0606060606060606	7.07070707070707	32.32323232323231	22.22222222222222	6.0606060606060606	6.0606060606060606	27.272727272727266	17.171717171717173	15.151515151515154	5.05050505050505	10.101010101010102	15.151515151515152	7.07070707070707	7.07070707070707	8.080808080808081	6.0606060606060606	2.02020202020202	5.05050505050505	11.11111111111111	6.0606060606060606	4.04040404040404	2.02020202020202	3.0303030303030303	6.0606060606060606	11.11111111111111	7.070707070707071	15.15151515151515	1.01010101010101	19.191919191919187	10.101010101010102	7.070707070707071
	6.0606060606060606	9.09090909090909	3.0303030303030303	5.05050505050505	16.16161616161616	4.04040404040404	4.04040404040404	1.01010101010101	6.0606060606060606	2.02020202020202	12.121212121212121	10.1010101010101	4.04040404040404	6.0606060606060606	10.1010101010101	6.0606060606060606	7.070707070707071	10.101010101010102	8.080808080808081	8.08080808080808	31.313131313131308	15.151515151515152	27.272727272727266	2.02020202020202	37.37373737373736	17.171717171717173	30.303030303030297	18.181818181818183	15.151515151515152	22.22222222222222	9.090909090909092	6.0606060606060606	10.101010101010102	8.080808080808081	7.07070707070707	5.05050505050505	6.0606060606060606	2.02020202020202	2.02020202020202	6.0606060606060606	7.070707070707071	3.0303030303030303	13.13131313131313	3.0303030303030303	16.161616161616163	9.090909090909092	19.19191919191919	13.13131313131313	8.08080808080808
	10.101010101010102	19.19191919191919	3.0303030303030303	2.02020202020202	18.18181818181818	4.04040404040404	4.04040404040404	7.070707070707071	5.05050505050505	4.04040404040404	13.131313131313131	18.18181818181818	7.070707070707071	17.17171717171717	15.15151515151515	2.02020202020202	4.04040404040404	8.08080808080808	3.0303030303030303	3.0303030303030303	40.4040404040404	2.02020202020202	27.272727272727266	6.0606060606060606	34.34343434343434	33.33333333333333	60.606060606060616	13.131313131313131	18.18181818181818	25.252525252525253	24.242424242424242	12.121212121212123	14.141414141414142	6.0606060606060606	11.11111111111111	2.02020202020202	6.0606060606060606	1.01010101010101	5.05050505050505	9.090909090909092	14.141414141414142	6.0606060606060606	31.31313131313131	7.070707070707071	9.090909090909092	15.151515151515154	23.23232323232323	28.28282828282828	12.121212121212123
	6.0606060606060606	23.23232323232323	3.0303030303030303	6.0606060606060606	8.08080808080808	3.0303030303030303	16.16161616161616	7.070707070707071	12.121212121212121	2.02020202020202	16.161616161616163	19.19191919191919	8.080808080808081	13.131313131313131	2.02020202020202	1.01010101010101	2.02020202020202	13.131313131313133	2.02020202020202	3.0303030303030303	34.34343434343434	0.0	19.191919191919194	13.131313131313131	36.36363636363635	20.2020202020202	47.47474747474747	10.101010101010102	10.101010101010102	23.23232323232323	14.141414141414144	8.080808080808081	12.121212121212123	4.04040404040404	8.080808080808081	7.070707070707071	14.141414141414142	7.070707070707071	12.121212121212123	20.2020202020202	18.181818181818183	7.070707070707071	50.5050505050505	13.131313131313131	29.292929292929287	14.141414141414144	32.32323232323232	38.38383838383837	22.222222222222218
	9.090909090909092	8.08080808080808	6.0606060606060606	6.0606060606060606	8.080808080808081	10.1010101010101	9.090909090909092	7.07070707070707	7.070707070707071	4.04040404040404	14.141414141414142	7.070707070707071	12.121212121212121	11.11111111111111	9.09090909090909	2.02020202020202	1.01010101010101	12.121212121212121	1.01010101010101	5.05050505050505	14.141414141414144	0.0	9.090909090909092	9.09090909090909	16.161616161616163	9.090909090909092	12.121212121212123	4.04040404040404	1.01010101010101	4.04040404040404	5.05050505050505	4.04040404040404	7.070707070707071	7.070707070707071	4.04040404040404	2.02020202020202	16.161616161616163	11.111111111111112	9.09090909090909	15.151515151515154	11.11111111111111	10.101010101010102	25.25252525252525	25.252525252525245	28.28282828282828	6.0606060606060606	28.282828282828284	34.34343434343434	14.141414141414142
	13.131313131313131	7.070707070707071	11.11111111111111	11.11111111111111	20.2020202020202	9.09090909090909	9.090909090909092	8.080808080808081	7.070707070707071	3.0303030303030303	2.02020202020202	7.070707070707071	8.080808080808081	17.17171717171717	6.0606060606060606	6.0606060606060606	3.0303030303030303	16.161616161616163	5.05050505050505	9.09090909090909	9.090909090909092	0.0	0.0	10.1010101010101	5.05050505050505	6.0606060606060606	9.090909090909092	0.0	2.02020202020202	2.02020202020202	2.02020202020202	13.131313131313133	17.171717171717173	7.070707070707071	2.02020202020202	6.0606060606060606	6.0606060606060606	7.070707070707071	3.0303030303030303	2.02020202020202	4.04040404040404	5.05050505050505	6.0606060606060606	17.17171717171717	25.25252525252525	11.11111111111111	24.24242424242424	13.131313131313131	11.11111111111111
	2.02020202020202	4.04040404040404	7.070707070707071	5.05050505050505	24.242424242424242	8.080808080808081	3.0303030303030303	5.05050505050505	9.090909090909092	3.0303030303030303	2.02020202020202	1.01010101010101	9.090909090909092	3.0303030303030303	6.0606060606060606	7.07070707070707	7.070707070707071	19.19191919191919	5.05050505050505	14.141414141414142	3.0303030303030303	1.01010101010101	9.090909090909092	7.07070707070707	8.08080808080808	3.0303030303030303	11.111111111111112	3.0303030303030303	1.01010101010101	6.0606060606060606	9.09090909090909	9.09090909090909	8.080808080808081	13.131313131313131	4.04040404040404	7.070707070707071	9.090909090909092	4.04040404040404	2.02020202020202	4.04040404040404	5.05050505050505	4.04040404040404	7.070707070707071	5.05050505050505	21.21212121212121	7.070707070707071	19.19191919191919	3.0303030303030303	9.090909090909092
	2.02020202020202	2.02020202020202	3.0303030303030303	5.05050505050505	27.27272727272727	3.0303030303030303	4.04040404040404	7.07070707070707	16.16161616161616	8.08080808080808	1.01010101010101	2.02020202020202	5.05050505050505	6.0606060606060606	2.02020202020202	12.121212121212121	4.04040404040404	27.272727272727266	7.070707070707071	16.161616161616163	16.161616161616163	4.04040404040404	6.0606060606060606	8.080808080808081	16.161616161616163	14.141414141414142	15.151515151515152	1.01010101010101	7.070707070707071	19.191919191919187	7.070707070707071	4.04040404040404	7.070707070707071	4.04040404040404	4.04040404040404	9.090909090909092	9.09090909090909	5.05050505050505	4.04040404040404	1.01010101010101	1.01010101010101	3.0303030303030303	11.11111111111111	11.111111111111112	20.202020202020197	7.07070707070707	22.22222222222222	8.080808080808081	15.15151515151515
	4.04040404040404	3.0303030303030303	9.09090909090909	4.04040404040404	18.181818181818183	5.05050505050505	3.0303030303030303	4.04040404040404	7.07070707070707	2.02020202020202	0.0	4.04040404040404	10.101010101010102	8.080808080808081	5.05050505050505	2.02020202020202	7.070707070707071	10.101010101010102	5.05050505050505	6.0606060606060606	17.17171717171717	0.0	7.070707070707071	10.1010101010101	18.181818181818183	10.1010101010101	9.09090909090909	4.04040404040404	6.0606060606060606	9.090909090909092	6.0606060606060606	5.05050505050505	8.08080808080808	13.131313131313131	4.04040404040404	5.05050505050505	10.1010101010101	6.0606060606060606	1.01010101010101	3.0303030303030303	6.0606060606060606	2.02020202020202	13.13131313131313	6.0606060606060606	18.18181818181818	13.131313131313131	24.242424242424242	1.01010101010101	17.17171717171717
	4.04040404040404	9.09090909090909	5.05050505050505	6.0606060606060606	14.141414141414142	7.07070707070707	5.05050505050505	2.02020202020202	12.121212121212121	1.01010101010101	2.02020202020202	4.04040404040404	4.04040404040404	15.151515151515152	13.131313131313131	7.070707070707071	4.04040404040404	11.11111111111111	6.0606060606060606	9.090909090909092	24.24242424242424	7.070707070707071	6.0606060606060606	4.04040404040404	9.090909090909092	12.121212121212121	5.05050505050505	3.0303030303030303	4.04040404040404	5.05050505050505	1.01010101010101	8.08080808080808	15.151515151515154	9.09090909090909	3.0303030303030303	10.101010101010102	4.04040404040404	4.04040404040404	6.0606060606060606	5.05050505050505	7.07070707070707	2.02020202020202	4.04040404040404	8.08080808080808	23.23232323232323	6.0606060606060606	18.181818181818183	13.131313131313131	27.272727272727273
	0.0	6.0606060606060606	1.01010101010101	10.101010101010102	12.121212121212123	5.05050505050505	1.01010101010101	3.0303030303030303	4.04040404040404	2.02020202020202	3.0303030303030303	14.141414141414142	6.0606060606060606	11.111111111111112	17.17171717171717	4.04040404040404	6.0606060606060606	8.080808080808081	2.02020202020202	5.05050505050505	13.131313131313131	4.04040404040404	3.0303030303030303	7.070707070707071	7.070707070707071	3.0303030303030303	3.0303030303030303	2.02020202020202	3.0303030303030303	3.0303030303030303	4.04040404040404	8.080808080808081	18.181818181818183	5.05050505050505	6.0606060606060606	8.080808080808081	11.11111111111111	1.01010101010101	2.02020202020202	3.0303030303030303	3.0303030303030303	3.0303030303030303	14.141414141414142	1.01010101010101	16.16161616161616	15.15151515151515	22.222222222222218	20.2020202020202	19.191919191919187
	5.05050505050505	21.21212121212121	5.05050505050505	9.090909090909092	7.070707070707071	8.08080808080808	5.05050505050505	2.02020202020202	5.05050505050505	2.02020202020202	9.09090909090909	4.04040404040404	12.121212121212123	13.131313131313131	15.15151515151515	9.090909090909092	3.0303030303030303	5.05050505050505	4.04040404040404	4.04040404040404	21.212121212121207	4.04040404040404	0.0	11.111111111111112	10.101010101010102	6.0606060606060606	6.0606060606060606	0.0	9.090909090909092	10.1010101010101	9.09090909090909	4.04040404040404	17.171717171717173	6.0606060606060606	5.05050505050505	8.080808080808081	9.090909090909092	2.02020202020202	6.0606060606060606	3.0303030303030303	6.0606060606060606	5.05050505050505	24.242424242424242	7.07070707070707	24.242424242424242	24.242424242424242	23.232323232323232	25.25252525252525	30.303030303030305
	11.111111111111112	26.262626262626263	16.161616161616163	8.080808080808081	16.16161616161616	11.11111111111111	4.04040404040404	7.070707070707071	13.131313131313133	7.07070707070707	11.111111111111112	16.161616161616163	11.111111111111112	12.121212121212123	15.151515151515152	5.05050505050505	3.0303030303030303	8.08080808080808	3.0303030303030303	6.0606060606060606	12.121212121212123	3.0303030303030303	4.04040404040404	19.191919191919187	13.131313131313131	10.1010101010101	10.101010101010102	2.02020202020202	9.090909090909092	7.070707070707071	7.070707070707071	7.07070707070707	10.101010101010102	14.141414141414144	9.090909090909092	2.02020202020202	8.08080808080808	3.0303030303030303	4.04040404040404	9.09090909090909	10.1010101010101	4.04040404040404	32.32323232323232	15.151515151515152	27.272727272727266	20.2020202020202	32.32323232323232	20.2020202020202	31.313131313131308
	16.161616161616163	16.161616161616163	18.181818181818183	14.141414141414144	20.202020202020197	7.070707070707071	8.08080808080808	19.19191919191919	19.19191919191919	11.11111111111111	18.18181818181818	28.28282828282828	16.161616161616163	12.121212121212123	20.2020202020202	4.04040404040404	4.04040404040404	11.11111111111111	3.0303030303030303	11.111111111111112	22.222222222222225	0.0	1.01010101010101	12.121212121212123	18.181818181818183	15.151515151515152	11.111111111111112	5.05050505050505	5.05050505050505	5.05050505050505	5.05050505050505	4.04040404040404	6.0606060606060606	1.01010101010101	11.111111111111112	4.04040404040404	9.090909090909092	5.05050505050505	16.16161616161616	19.191919191919187	14.141414141414144	11.111111111111112	46.464646464646464	29.292929292929287	47.47474747474747	19.19191919191919	32.32323232323232	7.070707070707071	41.41414141414141
	15.151515151515152	8.080808080808081	17.17171717171717	9.090909090909092	22.22222222222222	4.04040404040404	7.070707070707071	19.19191919191919	26.26262626262626	25.252525252525253	7.070707070707071	10.1010101010101	8.080808080808081	4.04040404040404	6.0606060606060606	9.09090909090909	10.101010101010102	7.070707070707071	8.080808080808081	8.080808080808081	29.29292929292929	0.0	4.04040404040404	13.131313131313131	20.202020202020204	4.04040404040404	5.05050505050505	3.0303030303030303	8.08080808080808	5.05050505050505	1.01010101010101	3.0303030303030303	8.080808080808081	7.070707070707071	8.08080808080808	5.05050505050505	16.161616161616163	11.111111111111112	16.161616161616163	22.22222222222222	14.141414141414144	5.05050505050505	29.292929292929283	19.191919191919194	45.454545454545446	13.131313131313133	32.32323232323232	14.141414141414144	29.292929292929287
	10.101010101010102	9.090909090909092	22.222222222222218	15.151515151515152	22.22222222222222	10.1010101010101	7.070707070707071	27.272727272727273	28.282828282828287	20.2020202020202	0.0	4.04040404040404	5.05050505050505	3.0303030303030303	3.0303030303030303	14.141414141414144	8.08080808080808	25.25252525252525	10.101010101010102	8.080808080808081	20.2020202020202	1.01010101010101	5.05050505050505	6.0606060606060606	17.17171717171717	11.11111111111111	10.101010101010102	2.02020202020202	15.15151515151515	7.070707070707071	0.0	4.04040404040404	8.08080808080808	2.02020202020202	7.07070707070707	2.02020202020202	18.181818181818183	16.161616161616163	9.090909090909092	18.18181818181818	16.161616161616163	11.111111111111112	25.252525252525245	13.131313131313131	38.38383838383837	9.09090909090909	31.313131313131308	18.181818181818183	20.2020202020202
	8.080808080808081	7.07070707070707	16.161616161616163	16.161616161616163	29.29292929292929	5.05050505050505	9.09090909090909	11.11111111111111	25.25252525252525	12.121212121212121	4.04040404040404	3.0303030303030303	12.121212121212121	4.04040404040404	6.0606060606060606	5.05050505050505	12.121212121212121	11.11111111111111	5.05050505050505	12.121212121212121	12.121212121212121	0.0	9.090909090909092	9.090909090909092	25.25252525252525	13.131313131313133	29.292929292929287	2.02020202020202	13.131313131313131	7.07070707070707	3.0303030303030303	10.101010101010102	8.08080808080808	10.101010101010102	5.05050505050505	3.0303030303030303	13.13131313131313	10.101010101010102	12.121212121212121	9.090909090909092	11.111111111111112	7.070707070707071	19.191919191919194	1.01010101010101	32.32323232323232	13.131313131313131	23.232323232323232	7.07070707070707	18.181818181818183
	4.04040404040404	11.11111111111111	12.121212121212123	12.121212121212121	17.17171717171717	8.08080808080808	5.05050505050505	4.04040404040404	10.1010101010101	2.02020202020202	2.02020202020202	1.01010101010101	7.07070707070707	4.04040404040404	16.16161616161616	8.08080808080808	5.05050505050505	2.02020202020202	7.070707070707071	6.0606060606060606	13.131313131313131	7.070707070707071	14.141414141414144	7.070707070707071	20.202020202020204	14.141414141414144	27.272727272727266	9.09090909090909	29.292929292929283	18.18181818181818	10.1010101010101	10.101010101010102	8.08080808080808	9.090909090909092	7.070707070707071	5.05050505050505	9.090909090909092	6.0606060606060606	3.0303030303030303	10.101010101010102	3.0303030303030303	4.04040404040404	14.141414141414142	11.11111111111111	27.27272727272727	4.04040404040404	23.23232323232323	12.121212121212121	19.19191919191919
	2.02020202020202	14.141414141414142	8.08080808080808	10.101010101010102	15.151515151515152	5.05050505050505	6.0606060606060606	9.09090909090909	8.08080808080808	2.02020202020202	4.04040404040404	7.070707070707071	9.090909090909092	9.09090909090909	29.292929292929294	8.080808080808081	6.0606060606060606	5.05050505050505	4.04040404040404	6.0606060606060606	28.282828282828284	6.0606060606060606	17.171717171717173	1.01010101010101	33.33333333333333	19.19191919191919	37.37373737373737	6.0606060606060606	33.33333333333333	25.25252525252525	11.11111111111111	8.08080808080808	17.171717171717173	11.111111111111112	3.0303030303030303	6.0606060606060606	15.151515151515152	2.02020202020202	6.0606060606060606	7.070707070707071	3.0303030303030303	5.05050505050505	15.151515151515152	6.0606060606060606	29.292929292929287	13.131313131313133	27.27272727272727	8.08080808080808	19.191919191919187
	3.0303030303030303	11.11111111111111	9.090909090909092	12.121212121212123	15.151515151515152	3.0303030303030303	5.05050505050505	2.02020202020202	5.05050505050505	6.0606060606060606	11.11111111111111	8.080808080808081	7.070707070707071	19.191919191919194	31.313131313131308	6.0606060606060606	6.0606060606060606	8.08080808080808	4.04040404040404	13.131313131313131	35.35353535353535	20.2020202020202	25.25252525252525	3.0303030303030303	37.37373737373737	26.26262626262626	56.56565656565655	12.121212121212121	24.24242424242424	20.202020202020204	17.171717171717173	10.1010101010101	13.131313131313131	10.101010101010102	5.05050505050505	9.090909090909092	12.121212121212121	3.0303030303030303	2.02020202020202	6.0606060606060606	11.111111111111112	5.05050505050505	18.181818181818183	3.0303030303030303	30.303030303030297	11.11111111111111	18.18181818181818	6.0606060606060606	18.181818181818183
	5.05050505050505	4.04040404040404	9.09090909090909	11.11111111111111	12.121212121212121	11.111111111111112	6.0606060606060606	9.09090909090909	9.090909090909092	3.0303030303030303	14.141414141414144	20.2020202020202	8.08080808080808	18.18181818181818	26.26262626262626	9.090909090909092	8.080808080808081	7.070707070707071	2.02020202020202	7.070707070707071	52.525252525252526	16.161616161616163	11.111111111111112	8.080808080808081	42.42424242424241	19.19191919191919	55.55555555555553	9.090909090909092	15.151515151515152	23.23232323232323	13.131313131313133	16.161616161616163	18.181818181818183	9.09090909090909	5.05050505050505	13.131313131313131	10.101010101010102	6.0606060606060606	5.05050505050505	10.101010101010102	10.101010101010102	6.0606060606060606	16.161616161616163	3.0303030303030303	38.38383838383838	13.13131313131313	18.18181818181818	11.111111111111112	23.232323232323232
	9.09090909090909	7.070707070707071	6.0606060606060606	9.090909090909092	19.19191919191919	7.07070707070707	2.02020202020202	4.04040404040404	12.121212121212121	3.0303030303030303	13.131313131313131	19.191919191919187	8.080808080808081	16.161616161616163	28.28282828282828	1.01010101010101	5.05050505050505	12.121212121212121	9.090909090909092	9.090909090909092	66.66666666666666	10.1010101010101	8.08080808080808	7.07070707070707	35.35353535353534	22.22222222222222	45.454545454545446	12.121212121212121	11.111111111111112	21.212121212121207	9.090909090909092	16.161616161616163	9.090909090909092	10.1010101010101	6.0606060606060606	9.090909090909092	8.08080808080808	5.05050505050505	2.02020202020202	6.0606060606060606	5.05050505050505	13.131313131313131	12.121212121212121	6.0606060606060606	30.303030303030305	15.151515151515152	22.222222222222218	17.17171717171717	31.313131313131308
	2.02020202020202	6.0606060606060606	9.09090909090909	7.07070707070707	13.131313131313131	2.02020202020202	3.0303030303030303	5.05050505050505	19.19191919191919	5.05050505050505	12.121212121212121	17.17171717171717	2.02020202020202	15.151515151515152	29.29292929292929	5.05050505050505	4.04040404040404	25.252525252525253	6.0606060606060606	8.08080808080808	46.46464646464645	11.111111111111112	8.080808080808081	5.05050505050505	32.32323232323232	17.17171717171717	28.282828282828277	5.05050505050505	8.080808080808081	18.181818181818183	5.05050505050505	9.090909090909092	15.151515151515154	8.080808080808081	3.0303030303030303	8.080808080808081	14.141414141414142	7.070707070707071	2.02020202020202	4.04040404040404	6.0606060606060606	9.090909090909092	17.171717171717173	5.05050505050505	29.29292929292929	7.070707070707071	23.232323232323225	13.131313131313131	18.18181818181818
	5.05050505050505	10.101010101010102	9.09090909090909	8.080808080808081	16.161616161616163	14.141414141414142	4.04040404040404	1.01010101010101	7.070707070707071	5.05050505050505	9.090909090909092	10.1010101010101	9.090909090909092	11.111111111111112	31.313131313131308	6.0606060606060606	6.0606060606060606	19.19191919191919	5.05050505050505	6.0606060606060606	52.52525252525251	7.070707070707071	13.131313131313133	6.0606060606060606	24.24242424242424	15.151515151515154	18.18181818181818	11.111111111111112	9.09090909090909	6.0606060606060606	0.0	6.0606060606060606	9.090909090909092	9.09090909090909	6.0606060606060606	10.101010101010102	10.101010101010102	4.04040404040404	9.090909090909092	10.101010101010102	11.11111111111111	7.070707070707071	26.262626262626263	6.0606060606060606	29.29292929292929	12.121212121212121	23.23232323232323	22.222222222222225	40.4040404040404
	5.05050505050505	7.070707070707071	12.121212121212121	12.121212121212121	19.19191919191919	12.121212121212123	4.04040404040404	10.101010101010102	4.04040404040404	1.01010101010101	5.05050505050505	7.070707070707071	4.04040404040404	7.070707070707071	18.181818181818183	7.07070707070707	4.04040404040404	25.252525252525245	4.04040404040404	5.05050505050505	54.54545454545453	3.0303030303030303	9.090909090909092	6.0606060606060606	29.29292929292929	10.101010101010102	16.161616161616163	5.05050505050505	5.05050505050505	2.02020202020202	0.0	7.070707070707071	15.151515151515154	15.151515151515154	1.01010101010101	11.111111111111112	5.05050505050505	8.080808080808081	5.05050505050505	8.080808080808081	10.101010101010102	6.0606060606060606	30.303030303030294	12.121212121212121	25.25252525252525	16.161616161616163	26.26262626262626	15.151515151515152	35.35353535353535
	3.0303030303030303	5.05050505050505	9.09090909090909	10.1010101010101	23.232323232323232	21.21212121212121	7.070707070707071	6.0606060606060606	6.0606060606060606	2.02020202020202	6.0606060606060606	6.0606060606060606	7.070707070707071	14.141414141414142	16.161616161616163	7.070707070707071	2.02020202020202	10.1010101010101	9.09090909090909	13.131313131313133	43.43434343434342	2.02020202020202	5.05050505050505	6.0606060606060606	24.242424242424246	11.111111111111112	8.08080808080808	3.0303030303030303	4.04040404040404	2.02020202020202	0.0	5.05050505050505	12.121212121212121	11.111111111111112	6.0606060606060606	10.101010101010102	8.080808080808081	6.0606060606060606	7.070707070707071	22.222222222222225	16.161616161616163	7.07070707070707	38.38383838383838	12.121212121212121	33.33333333333333	18.18181818181818	38.38383838383837	11.11111111111111	41.41414141414141
	8.080808080808081	7.070707070707071	10.1010101010101	13.131313131313131	29.29292929292929	15.151515151515154	22.22222222222222	3.0303030303030303	6.0606060606060606	3.0303030303030303	11.111111111111112	9.090909090909092	15.151515151515154	14.141414141414142	17.17171717171717	5.05050505050505	6.0606060606060606	7.070707070707071	9.090909090909092	6.0606060606060606	28.28282828282828	2.02020202020202	9.090909090909092	6.0606060606060606	22.22222222222222	10.101010101010102	9.09090909090909	3.0303030303030303	3.0303030303030303	1.01010101010101	3.0303030303030303	5.05050505050505	17.171717171717173	13.131313131313133	3.0303030303030303	10.101010101010102	12.121212121212123	9.090909090909092	15.151515151515152	6.0606060606060606	13.131313131313131	9.090909090909092	39.39393939393939	4.04040404040404	34.34343434343434	10.101010101010102	29.292929292929287	16.161616161616163	33.333333333333336
	2.02020202020202	8.080808080808081	12.121212121212121	9.090909090909092	41.41414141414141	8.080808080808081	12.121212121212123	4.04040404040404	8.08080808080808	7.070707070707071	14.141414141414142	6.0606060606060606	5.05050505050505	7.07070707070707	15.151515151515152	3.0303030303030303	4.04040404040404	8.08080808080808	2.02020202020202	10.101010101010102	29.29292929292929	0.0	4.04040404040404	16.161616161616163	9.090909090909092	12.121212121212123	7.070707070707071	1.01010101010101	7.070707070707071	5.05050505050505	2.02020202020202	4.04040404040404	16.161616161616163	6.0606060606060606	5.05050505050505	4.04040404040404	14.141414141414142	9.090909090909092	8.080808080808081	12.121212121212121	17.17171717171717	5.05050505050505	11.111111111111112	9.090909090909092	28.28282828282828	14.141414141414142	19.19191919191919	11.11111111111111	47.47474747474747
	5.05050505050505	9.090909090909092	11.11111111111111	8.080808080808081	42.42424242424242	11.111111111111112	16.16161616161616	13.131313131313133	10.101010101010102	10.101010101010102	4.04040404040404	3.0303030303030303	6.0606060606060606	2.02020202020202	15.15151515151515	7.070707070707071	1.01010101010101	0.0	7.070707070707071	6.0606060606060606	15.15151515151515	0.0	2.02020202020202	7.07070707070707	6.0606060606060606	9.09090909090909	6.0606060606060606	2.02020202020202	15.151515151515154	2.02020202020202	2.02020202020202	8.080808080808081	9.090909090909092	9.090909090909092	7.070707070707071	2.02020202020202	21.212121212121207	11.11111111111111	11.111111111111112	8.08080808080808	13.131313131313131	8.080808080808081	16.161616161616163	3.0303030303030303	29.292929292929287	26.262626262626256	22.22222222222222	11.11111111111111	18.18181818181818
	4.04040404040404	16.161616161616163	7.07070707070707	7.07070707070707	24.242424242424242	5.05050505050505	12.121212121212121	8.080808080808081	23.23232323232323	10.1010101010101	1.01010101010101	8.080808080808081	9.090909090909092	6.0606060606060606	8.08080808080808	6.0606060606060606	1.01010101010101	19.19191919191919	10.1010101010101	4.04040404040404	1.01010101010101	0.0	0.0	7.070707070707071	4.04040404040404	10.1010101010101	16.161616161616163	6.0606060606060606	19.19191919191919	2.02020202020202	6.0606060606060606	7.070707070707071	14.141414141414142	8.08080808080808	5.05050505050505	4.04040404040404	16.16161616161616	5.05050505050505	10.101010101010102	15.151515151515154	11.111111111111112	8.080808080808081	28.282828282828284	7.07070707070707	25.252525252525245	16.161616161616163	25.252525252525245	7.070707070707071	7.070707070707071
	6.0606060606060606	13.131313131313133	8.080808080808081	7.070707070707071	15.151515151515152	2.02020202020202	7.070707070707071	7.070707070707071	17.17171717171717	6.0606060606060606	8.08080808080808	16.161616161616163	7.070707070707071	9.090909090909092	9.09090909090909	3.0303030303030303	5.05050505050505	10.101010101010102	3.0303030303030303	1.01010101010101	3.0303030303030303	0.0	3.0303030303030303	6.0606060606060606	9.09090909090909	7.07070707070707	17.17171717171717	11.111111111111112	14.141414141414144	7.070707070707071	2.02020202020202	8.080808080808081	7.07070707070707	7.070707070707071	3.0303030303030303	1.01010101010101	16.161616161616163	4.04040404040404	10.101010101010102	20.2020202020202	17.171717171717173	18.181818181818183	33.33333333333333	8.08080808080808	26.26262626262626	12.121212121212123	21.21212121212121	7.070707070707071	11.11111111111111
	7.070707070707071	5.05050505050505	6.0606060606060606	9.090909090909092	9.090909090909092	6.0606060606060606	11.111111111111112	3.0303030303030303	8.080808080808081	3.0303030303030303	3.0303030303030303	3.0303030303030303	10.101010101010102	17.171717171717173	5.05050505050505	2.02020202020202	2.02020202020202	14.141414141414142	6.0606060606060606	2.02020202020202	4.04040404040404	2.02020202020202	2.02020202020202	7.070707070707071	12.121212121212123	12.121212121212121	12.121212121212121	11.111111111111112	12.121212121212121	5.05050505050505	2.02020202020202	5.05050505050505	9.090909090909092	8.080808080808081	6.0606060606060606	1.01010101010101	26.26262626262626	4.04040404040404	13.131313131313133	19.19191919191919	24.242424242424242	12.121212121212123	21.212121212121207	8.080808080808081	25.252525252525253	8.080808080808081	18.18181818181818	10.1010101010101	11.11111111111111
	2.02020202020202	3.0303030303030303	5.05050505050505	11.111111111111112	8.08080808080808	2.02020202020202	6.0606060606060606	5.05050505050505	10.1010101010101	2.02020202020202	5.05050505050505	10.101010101010102	4.04040404040404	11.11111111111111	4.04040404040404	14.141414141414142	6.0606060606060606	14.141414141414144	7.070707070707071	10.1010101010101	4.04040404040404	2.02020202020202	0.0	4.04040404040404	8.080808080808081	5.05050505050505	7.070707070707071	3.0303030303030303	8.08080808080808	2.02020202020202	2.02020202020202	9.09090909090909	9.090909090909092	9.090909090909092	0.0	2.02020202020202	11.111111111111112	8.080808080808081	10.1010101010101	9.090909090909092	8.08080808080808	9.090909090909092	16.161616161616163	11.111111111111112	28.28282828282828	2.02020202020202	21.21212121212121	12.121212121212121	20.2020202020202
	6.0606060606060606	0.0	4.04040404040404	7.070707070707071	7.07070707070707	1.01010101010101	5.05050505050505	4.04040404040404	10.101010101010102	1.01010101010101	3.0303030303030303	6.0606060606060606	5.05050505050505	11.111111111111112	12.121212121212123	9.090909090909092	8.080808080808081	7.070707070707071	8.08080808080808	6.0606060606060606	9.09090909090909	1.01010101010101	4.04040404040404	6.0606060606060606	8.080808080808081	8.08080808080808	4.04040404040404	6.0606060606060606	2.02020202020202	12.121212121212121	7.070707070707071	5.05050505050505	15.15151515151515	10.101010101010102	2.02020202020202	2.02020202020202	13.131313131313133	6.0606060606060606	2.02020202020202	8.080808080808081	11.111111111111112	9.09090909090909	13.131313131313131	5.05050505050505	13.131313131313131	4.04040404040404	19.19191919191919	10.101010101010102	10.1010101010101
	3.0303030303030303	4.04040404040404	2.02020202020202	3.0303030303030303	10.1010101010101	5.05050505050505	4.04040404040404	3.0303030303030303	5.05050505050505	3.0303030303030303	0.0	2.02020202020202	1.01010101010101	8.08080808080808	14.141414141414142	10.101010101010102	3.0303030303030303	6.0606060606060606	5.05050505050505	8.08080808080808	13.13131313131313	1.01010101010101	6.0606060606060606	4.04040404040404	14.141414141414142	7.07070707070707	26.262626262626263	4.04040404040404	9.090909090909092	15.151515151515154	10.1010101010101	11.111111111111112	14.141414141414144	6.0606060606060606	0.0	6.0606060606060606	18.18181818181818	9.090909090909092	7.070707070707071	4.04040404040404	11.11111111111111	14.141414141414142	8.08080808080808	2.02020202020202	17.17171717171717	2.02020202020202	18.18181818181818	10.101010101010102	8.08080808080808
	2.02020202020202	3.0303030303030303	3.0303030303030303	4.04040404040404	9.090909090909092	1.01010101010101	2.02020202020202	3.0303030303030303	4.04040404040404	4.04040404040404	2.02020202020202	4.04040404040404	2.02020202020202	12.121212121212121	8.08080808080808	10.1010101010101	7.070707070707071	7.070707070707071	4.04040404040404	14.141414141414144	21.21212121212121	1.01010101010101	2.02020202020202	4.04040404040404	22.22222222222222	9.09090909090909	24.242424242424242	9.09090909090909	8.080808080808081	19.19191919191919	5.05050505050505	5.05050505050505	16.161616161616163	8.08080808080808	2.02020202020202	7.070707070707071	20.202020202020204	3.0303030303030303	5.05050505050505	9.090909090909092	12.121212121212123	6.0606060606060606	11.111111111111112	2.02020202020202	11.11111111111111	0.0	17.17171717171717	9.09090909090909	17.17171717171717
	6.0606060606060606	1.01010101010101	5.05050505050505	4.04040404040404	6.0606060606060606	4.04040404040404	3.0303030303030303	1.01010101010101	7.070707070707071	1.01010101010101	2.02020202020202	1.01010101010101	3.0303030303030303	5.05050505050505	10.101010101010102	2.02020202020202	12.121212121212123	17.17171717171717	1.01010101010101	14.141414141414142	19.19191919191919	4.04040404040404	10.101010101010102	3.0303030303030303	36.36363636363636	11.111111111111112	25.25252525252525	6.0606060606060606	10.101010101010102	17.17171717171717	7.070707070707071	2.02020202020202	18.181818181818183	7.070707070707071	1.01010101010101	3.0303030303030303	14.141414141414142	8.080808080808081	6.0606060606060606	11.111111111111112	14.141414141414142	6.0606060606060606	13.131313131313133	3.0303030303030303	12.121212121212123	5.05050505050505	18.181818181818183	5.05050505050505	25.25252525252525
	1.01010101010101	0.0	3.0303030303030303	4.04040404040404	7.07070707070707	3.0303030303030303	1.01010101010101	3.0303030303030303	6.0606060606060606	2.02020202020202	1.01010101010101	5.05050505050505	2.02020202020202	6.0606060606060606	10.101010101010102	7.07070707070707	8.08080808080808	10.1010101010101	4.04040404040404	6.0606060606060606	19.19191919191919	6.0606060606060606	10.101010101010102	5.05050505050505	32.32323232323232	13.131313131313133	29.29292929292929	10.1010101010101	17.17171717171717	10.1010101010101	18.18181818181818	9.090909090909092	9.090909090909092	5.05050505050505	1.01010101010101	1.01010101010101	17.17171717171717	8.080808080808081	6.0606060606060606	8.080808080808081	13.131313131313133	6.0606060606060606	32.32323232323231	6.0606060606060606	11.11111111111111	0.0	17.17171717171717	2.02020202020202	13.131313131313131
	4.04040404040404	1.01010101010101	9.090909090909092	7.070707070707071	12.121212121212121	4.04040404040404	2.02020202020202	2.02020202020202	13.131313131313131	4.04040404040404	4.04040404040404	14.141414141414142	1.01010101010101	5.05050505050505	8.080808080808081	5.05050505050505	3.0303030303030303	13.131313131313131	6.0606060606060606	6.0606060606060606	13.131313131313131	6.0606060606060606	6.0606060606060606	0.0	25.252525252525256	17.171717171717173	23.232323232323232	9.090909090909092	6.0606060606060606	5.05050505050505	6.0606060606060606	7.07070707070707	12.121212121212121	8.080808080808081	3.0303030303030303	2.02020202020202	13.131313131313131	6.0606060606060606	10.101010101010102	10.1010101010101	16.161616161616163	4.04040404040404	22.222222222222225	2.02020202020202	12.121212121212121	6.0606060606060606	12.121212121212121	0.0	11.11111111111111
	2.02020202020202	1.01010101010101	7.070707070707071	4.04040404040404	15.15151515151515	9.09090909090909	2.02020202020202	9.090909090909092	11.111111111111112	3.0303030303030303	14.141414141414144	15.151515151515152	3.0303030303030303	9.09090909090909	1.01010101010101	4.04040404040404	0.0	12.121212121212121	2.02020202020202	8.08080808080808	22.22222222222222	8.080808080808081	9.090909090909092	9.090909090909092	22.22222222222222	10.1010101010101	14.141414141414144	9.09090909090909	9.090909090909092	4.04040404040404	3.0303030303030303	10.101010101010102	10.1010101010101	2.02020202020202	13.131313131313131	4.04040404040404	9.09090909090909	7.070707070707071	8.08080808080808	25.25252525252525	25.25252525252525	3.0303030303030303	23.232323232323232	2.02020202020202	19.191919191919187	15.15151515151515	10.1010101010101	2.02020202020202	10.1010101010101
	12.121212121212121	1.01010101010101	5.05050505050505	3.0303030303030303	12.121212121212121	2.02020202020202	4.04040404040404	10.1010101010101	11.11111111111111	2.02020202020202	9.09090909090909	26.262626262626263	5.05050505050505	7.070707070707071	5.05050505050505	6.0606060606060606	1.01010101010101	8.080808080808081	7.070707070707071	3.0303030303030303	14.141414141414142	7.070707070707071	5.05050505050505	3.0303030303030303	15.151515151515154	15.151515151515152	11.111111111111112	6.0606060606060606	6.0606060606060606	5.05050505050505	3.0303030303030303	8.080808080808081	14.141414141414142	4.04040404040404	7.070707070707071	0.0	20.202020202020204	8.08080808080808	6.0606060606060606	14.141414141414142	18.18181818181818	6.0606060606060606	13.131313131313133	2.02020202020202	21.212121212121207	8.08080808080808	13.131313131313131	10.1010101010101	5.05050505050505
	8.080808080808081	1.01010101010101	7.07070707070707	4.04040404040404	15.15151515151515	11.11111111111111	0.0	8.08080808080808	15.15151515151515	3.0303030303030303	3.0303030303030303	13.131313131313131	9.09090909090909	14.141414141414142	9.090909090909092	4.04040404040404	3.0303030303030303	11.111111111111112	4.04040404040404	6.0606060606060606	13.131313131313131	11.111111111111112	7.070707070707071	3.0303030303030303	20.202020202020197	16.161616161616163	14.141414141414142	12.121212121212121	14.141414141414144	6.0606060606060606	5.05050505050505	4.04040404040404	13.131313131313131	8.08080808080808	6.0606060606060606	5.05050505050505	10.101010101010102	7.070707070707071	8.080808080808081	8.080808080808081	13.131313131313133	7.070707070707071	7.070707070707071	0.0	19.191919191919187	9.090909090909092	12.121212121212121	8.08080808080808	13.131313131313131
	5.05050505050505	1.01010101010101	6.0606060606060606	9.090909090909092	22.22222222222222	7.070707070707071	1.01010101010101	5.05050505050505	16.161616161616163	2.02020202020202	3.0303030303030303	9.090909090909092	9.090909090909092	15.15151515151515	22.22222222222222	8.08080808080808	6.0606060606060606	12.121212121212121	4.04040404040404	9.09090909090909	11.11111111111111	8.080808080808081	11.111111111111112	6.0606060606060606	28.28282828282828	18.181818181818183	11.11111111111111	14.141414141414144	13.131313131313133	10.101010101010102	6.0606060606060606	4.04040404040404	10.101010101010102	10.1010101010101	5.05050505050505	4.04040404040404	32.32323232323232	10.1010101010101	6.0606060606060606	9.090909090909092	5.05050505050505	8.080808080808081	4.04040404040404	1.01010101010101	10.1010101010101	8.080808080808081	18.18181818181818	4.04040404040404	9.09090909090909
	4.04040404040404	2.02020202020202	5.05050505050505	6.0606060606060606	21.21212121212121	6.0606060606060606	2.02020202020202	7.070707070707071	9.09090909090909	3.0303030303030303	4.04040404040404	5.05050505050505	10.101010101010102	7.070707070707071	13.131313131313133	6.0606060606060606	5.05050505050505	4.04040404040404	5.05050505050505	7.07070707070707	16.16161616161616	14.141414141414144	6.0606060606060606	4.04040404040404	24.242424242424235	8.080808080808081	23.232323232323232	9.090909090909092	13.131313131313133	12.121212121212123	9.090909090909092	9.090909090909092	9.09090909090909	6.0606060606060606	5.05050505050505	4.04040404040404	8.08080808080808	6.0606060606060606	4.04040404040404	5.05050505050505	8.08080808080808	5.05050505050505	4.04040404040404	1.01010101010101	13.131313131313131	18.181818181818183	9.090909090909092	6.0606060606060606	6.0606060606060606
	12.121212121212123	5.05050505050505	13.131313131313131	11.11111111111111	25.25252525252525	8.08080808080808	1.01010101010101	1.01010101010101	5.05050505050505	2.02020202020202	3.0303030303030303	2.02020202020202	16.161616161616163	19.19191919191919	12.121212121212123	18.18181818181818	11.111111111111112	15.15151515151515	6.0606060606060606	10.101010101010102	26.26262626262626	19.19191919191919	6.0606060606060606	7.070707070707071	21.21212121212121	17.17171717171717	14.141414141414144	8.08080808080808	10.1010101010101	17.17171717171717	13.131313131313133	5.05050505050505	11.111111111111112	5.05050505050505	8.080808080808081	3.0303030303030303	4.04040404040404	8.080808080808081	6.0606060606060606	4.04040404040404	6.0606060606060606	5.05050505050505	11.111111111111112	2.02020202020202	10.1010101010101	9.09090909090909	16.161616161616163	8.08080808080808	7.070707070707071
	9.090909090909092	6.0606060606060606	9.090909090909092	8.080808080808081	24.242424242424242	5.05050505050505	7.070707070707071	0.0	3.0303030303030303	3.0303030303030303	6.0606060606060606	10.1010101010101	6.0606060606060606	12.121212121212121	14.141414141414142	10.101010101010102	5.05050505050505	19.19191919191919	9.090909090909092	9.090909090909092	15.151515151515152	4.04040404040404	4.04040404040404	5.05050505050505	15.151515151515154	10.101010101010102	16.161616161616163	9.09090909090909	3.0303030303030303	25.252525252525242	11.111111111111112	4.04040404040404	18.181818181818183	5.05050505050505	8.080808080808081	5.05050505050505	9.090909090909092	3.0303030303030303	3.0303030303030303	8.080808080808081	6.0606060606060606	8.08080808080808	27.272727272727266	5.05050505050505	10.1010101010101	14.141414141414142	10.1010101010101	12.121212121212121	6.0606060606060606
	10.1010101010101	10.1010101010101	5.05050505050505	11.111111111111112	19.19191919191919	5.05050505050505	11.11111111111111	6.0606060606060606	13.13131313131313	7.070707070707071	7.07070707070707	13.131313131313133	9.090909090909092	10.101010101010102	3.0303030303030303	7.07070707070707	5.05050505050505	17.17171717171717	7.07070707070707	10.101010101010102	8.08080808080808	4.04040404040404	4.04040404040404	10.101010101010102	9.090909090909092	6.0606060606060606	7.070707070707071	3.0303030303030303	0.0	10.1010101010101	2.02020202020202	10.101010101010102	20.202020202020204	8.080808080808081	11.111111111111112	5.05050505050505	5.05050505050505	4.04040404040404	3.0303030303030303	9.09090909090909	9.090909090909092	8.080808080808081	35.35353535353535	4.04040404040404	9.090909090909092	18.181818181818183	10.101010101010102	14.141414141414142	11.11111111111111
	12.121212121212123	17.17171717171717	11.11111111111111	10.1010101010101	21.212121212121207	4.04040404040404	10.101010101010102	13.131313131313131	17.17171717171717	9.090909090909092	10.101010101010102	15.151515151515152	11.111111111111112	21.212121212121215	9.09090909090909	6.0606060606060606	5.05050505050505	14.141414141414142	8.080808080808081	7.070707070707071	5.05050505050505	0.0	3.0303030303030303	10.101010101010102	3.0303030303030303	3.0303030303030303	6.0606060606060606	4.04040404040404	1.01010101010101	3.0303030303030303	5.05050505050505	4.04040404040404	15.151515151515152	7.070707070707071	5.05050505050505	1.01010101010101	4.04040404040404	9.090909090909092	6.0606060606060606	9.09090909090909	5.05050505050505	10.101010101010102	36.36363636363636	7.070707070707071	20.2020202020202	26.26262626262626	20.202020202020204	15.151515151515152	16.161616161616163
	12.121212121212123	14.141414141414142	15.151515151515154	18.181818181818183	28.282828282828287	5.05050505050505	8.080808080808081	11.11111111111111	15.15151515151515	4.04040404040404	5.05050505050505	8.08080808080808	11.111111111111112	17.17171717171717	6.0606060606060606	7.070707070707071	9.090909090909092	16.161616161616163	8.08080808080808	4.04040404040404	9.09090909090909	1.01010101010101	1.01010101010101	13.131313131313133	7.070707070707071	4.04040404040404	2.02020202020202	2.02020202020202	2.02020202020202	4.04040404040404	0.0	8.080808080808081	15.151515151515152	7.070707070707071	15.151515151515154	6.0606060606060606	11.111111111111112	4.04040404040404	12.121212121212123	8.080808080808081	4.04040404040404	7.070707070707071	32.323232323232325	12.121212121212123	42.424242424242415	25.25252525252525	28.28282828282828	11.11111111111111	18.181818181818183
	9.090909090909092	11.11111111111111	16.161616161616163	16.161616161616163	23.23232323232323	6.0606060606060606	8.080808080808081	18.18181818181818	5.05050505050505	3.0303030303030303	13.131313131313131	10.1010101010101	16.161616161616163	14.141414141414142	11.11111111111111	7.070707070707071	3.0303030303030303	12.121212121212123	2.02020202020202	1.01010101010101	8.080808080808081	1.01010101010101	4.04040404040404	11.111111111111112	10.1010101010101	9.090909090909092	11.11111111111111	0.0	4.04040404040404	7.07070707070707	5.05050505050505	8.08080808080808	9.09090909090909	7.070707070707071	6.0606060606060606	13.131313131313133	9.09090909090909	5.05050505050505	7.07070707070707	4.04040404040404	7.070707070707071	7.070707070707071	25.252525252525245	16.161616161616163	39.39393939393939	10.1010101010101	27.27272727272727	9.09090909090909	18.181818181818183
	9.09090909090909	10.101010101010102	14.141414141414142	20.2020202020202	19.19191919191919	9.090909090909092	9.090909090909092	11.111111111111112	19.191919191919187	2.02020202020202	7.070707070707071	4.04040404040404	13.131313131313133	11.11111111111111	11.111111111111112	5.05050505050505	1.01010101010101	12.121212121212121	1.01010101010101	4.04040404040404	14.141414141414142	1.01010101010101	12.121212121212121	10.1010101010101	23.23232323232323	15.151515151515154	15.151515151515152	6.0606060606060606	6.0606060606060606	9.09090909090909	5.05050505050505	7.070707070707071	7.070707070707071	6.0606060606060606	7.070707070707071	11.111111111111112	3.0303030303030303	3.0303030303030303	7.070707070707071	7.070707070707071	6.0606060606060606	8.080808080808081	18.181818181818183	8.080808080808081	39.393939393939384	15.151515151515154	13.131313131313131	9.090909090909092	13.131313131313133
	5.05050505050505	9.090909090909092	13.131313131313131	11.111111111111112	27.272727272727266	5.05050505050505	6.0606060606060606	15.151515151515152	15.151515151515152	7.07070707070707	4.04040404040404	6.0606060606060606	13.131313131313131	19.19191919191919	15.151515151515152	6.0606060606060606	12.121212121212121	7.070707070707071	10.1010101010101	5.05050505050505	16.161616161616163	3.0303030303030303	21.21212121212121	7.070707070707071	43.43434343434343	19.19191919191919	40.404040404040394	10.101010101010102	10.101010101010102	15.151515151515154	7.07070707070707	5.05050505050505	3.0303030303030303	10.101010101010102	2.02020202020202	7.070707070707071	9.09090909090909	4.04040404040404	6.0606060606060606	9.090909090909092	11.111111111111112	2.02020202020202	9.090909090909092	5.05050505050505	31.313131313131308	14.141414141414142	11.11111111111111	20.2020202020202	16.16161616161616
	9.090909090909092	12.121212121212121	11.11111111111111	9.090909090909092	25.252525252525253	12.121212121212123	5.05050505050505	10.1010101010101	24.24242424242424	7.07070707070707	1.01010101010101	2.02020202020202	7.070707070707071	16.161616161616163	18.18181818181818	4.04040404040404	7.07070707070707	13.131313131313131	3.0303030303030303	4.04040404040404	27.27272727272727	3.0303030303030303	14.141414141414144	10.1010101010101	38.383838383838366	31.313131313131304	39.393939393939384	12.121212121212123	18.181818181818183	18.181818181818183	14.141414141414144	4.04040404040404	9.09090909090909	9.09090909090909	5.05050505050505	4.04040404040404	18.181818181818183	8.080808080808081	3.0303030303030303	6.0606060606060606	8.080808080808081	5.05050505050505	7.070707070707071	3.0303030303030303	29.292929292929287	9.090909090909092	17.17171717171717	19.19191919191919	34.34343434343434
	6.0606060606060606	9.090909090909092	13.131313131313133	7.070707070707071	29.292929292929287	7.070707070707071	3.0303030303030303	11.11111111111111	30.303030303030294	10.101010101010102	2.02020202020202	4.04040404040404	6.0606060606060606	11.111111111111112	14.141414141414142	2.02020202020202	5.05050505050505	12.121212121212121	4.04040404040404	15.151515151515152	29.292929292929287	1.01010101010101	10.1010101010101	4.04040404040404	26.262626262626256	14.141414141414144	41.414141414141405	7.070707070707071	13.131313131313133	10.101010101010102	7.07070707070707	8.080808080808081	9.090909090909092	9.090909090909092	4.04040404040404	5.05050505050505	16.16161616161616	5.05050505050505	6.0606060606060606	5.05050505050505	8.080808080808081	4.04040404040404	7.07070707070707	16.161616161616163	26.262626262626263	14.141414141414144	17.17171717171717	21.212121212121207	23.23232323232323
	5.05050505050505	8.080808080808081	13.131313131313131	6.0606060606060606	28.28282828282828	9.09090909090909	5.05050505050505	17.171717171717173	19.19191919191919	16.161616161616163	1.01010101010101	4.04040404040404	6.0606060606060606	10.101010101010102	13.131313131313133	3.0303030303030303	6.0606060606060606	4.04040404040404	6.0606060606060606	16.161616161616163	25.25252525252525	2.02020202020202	13.131313131313133	5.05050505050505	29.29292929292929	14.141414141414142	24.24242424242424	12.121212121212123	16.16161616161616	15.151515151515154	1.01010101010101	8.080808080808081	12.121212121212121	8.080808080808081	7.070707070707071	3.0303030303030303	17.171717171717173	4.04040404040404	2.02020202020202	3.0303030303030303	5.05050505050505	2.02020202020202	6.0606060606060606	11.111111111111112	30.303030303030297	5.05050505050505	28.282828282828277	20.2020202020202	31.313131313131308
	6.0606060606060606	8.08080808080808	8.080808080808081	5.05050505050505	26.26262626262626	2.02020202020202	2.02020202020202	9.090909090909092	18.18181818181818	4.04040404040404	2.02020202020202	0.0	2.02020202020202	6.0606060606060606	7.070707070707071	9.090909090909092	11.11111111111111	6.0606060606060606	12.121212121212123	10.101010101010102	36.36363636363635	4.04040404040404	4.04040404040404	6.0606060606060606	15.151515151515154	17.17171717171717	17.171717171717173	5.05050505050505	10.101010101010102	6.0606060606060606	5.05050505050505	11.11111111111111	13.131313131313133	10.101010101010102	4.04040404040404	2.02020202020202	11.11111111111111	3.0303030303030303	3.0303030303030303	6.0606060606060606	6.0606060606060606	4.04040404040404	6.0606060606060606	8.08080808080808	42.424242424242415	3.0303030303030303	36.36363636363636	16.161616161616163	37.37373737373738
	4.04040404040404	4.04040404040404	6.0606060606060606	12.121212121212123	15.151515151515152	7.070707070707071	3.0303030303030303	6.0606060606060606	22.22222222222222	15.151515151515154	4.04040404040404	7.07070707070707	8.08080808080808	11.11111111111111	6.0606060606060606	14.14141414141414	11.11111111111111	14.141414141414142	9.09090909090909	13.131313131313131	25.25252525252525	5.05050505050505	3.0303030303030303	8.080808080808081	19.19191919191919	14.141414141414142	12.121212121212123	8.08080808080808	9.090909090909092	9.090909090909092	0.0	8.080808080808081	15.151515151515152	11.111111111111112	4.04040404040404	1.01010101010101	6.0606060606060606	4.04040404040404	1.01010101010101	3.0303030303030303	7.070707070707071	3.0303030303030303	4.04040404040404	7.070707070707071	44.444444444444436	4.04040404040404	29.29292929292929	10.1010101010101	35.35353535353535
	2.02020202020202	2.02020202020202	3.0303030303030303	6.0606060606060606	9.09090909090909	7.070707070707071	3.0303030303030303	9.09090909090909	31.31313131313131	16.161616161616163	4.04040404040404	8.080808080808081	9.09090909090909	15.151515151515152	2.02020202020202	24.24242424242424	9.090909090909092	19.19191919191919	12.121212121212121	4.04040404040404	33.33333333333333	6.0606060606060606	2.02020202020202	3.0303030303030303	13.131313131313133	8.08080808080808	11.11111111111111	4.04040404040404	10.1010101010101	3.0303030303030303	1.01010101010101	8.080808080808081	10.101010101010102	12.121212121212123	1.01010101010101	4.04040404040404	1.01010101010101	1.01010101010101	0.0	2.02020202020202	1.01010101010101	0.0	7.070707070707071	3.0303030303030303	30.3030303030303	12.121212121212121	38.38383838383837	10.1010101010101	23.23232323232323
	3.0303030303030303	4.04040404040404	7.070707070707071	3.0303030303030303	11.111111111111112	2.02020202020202	0.0	7.07070707070707	31.313131313131308	21.21212121212121	6.0606060606060606	4.04040404040404	3.0303030303030303	18.181818181818183	3.0303030303030303	18.181818181818183	1.01010101010101	22.22222222222222	3.0303030303030303	9.09090909090909	28.282828282828284	3.0303030303030303	1.01010101010101	5.05050505050505	14.141414141414144	10.1010101010101	9.09090909090909	4.04040404040404	3.0303030303030303	6.0606060606060606	1.01010101010101	9.090909090909092	20.202020202020204	13.131313131313131	2.02020202020202	12.121212121212123	1.01010101010101	1.01010101010101	3.0303030303030303	1.01010101010101	2.02020202020202	0.0	8.08080808080808	10.101010101010102	22.22222222222222	9.09090909090909	23.232323232323232	12.121212121212121	14.141414141414142
	2.02020202020202	3.0303030303030303	2.02020202020202	6.0606060606060606	7.07070707070707	2.02020202020202	0.0	6.0606060606060606	20.2020202020202	11.111111111111112	8.08080808080808	12.121212121212121	7.070707070707071	6.0606060606060606	13.131313131313133	16.16161616161616	14.141414141414142	14.14141414141414	12.121212121212123	9.09090909090909	29.29292929292929	8.080808080808081	2.02020202020202	7.070707070707071	12.121212121212123	8.08080808080808	8.08080808080808	5.05050505050505	5.05050505050505	6.0606060606060606	0.0	9.090909090909092	23.232323232323232	10.101010101010102	3.0303030303030303	6.0606060606060606	5.05050505050505	0.0	2.02020202020202	3.0303030303030303	1.01010101010101	2.02020202020202	14.141414141414142	0.0	16.161616161616163	6.0606060606060606	23.232323232323232	5.05050505050505	27.272727272727273
	2.02020202020202	9.09090909090909	2.02020202020202	5.05050505050505	3.0303030303030303	2.02020202020202	0.0	4.04040404040404	10.101010101010102	3.0303030303030303	2.02020202020202	14.141414141414142	8.08080808080808	4.04040404040404	5.05050505050505	10.1010101010101	7.070707070707071	15.15151515151515	4.04040404040404	8.080808080808081	10.1010101010101	4.04040404040404	1.01010101010101	5.05050505050505	11.11111111111111	11.111111111111112	5.05050505050505	4.04040404040404	5.05050505050505	7.07070707070707	5.05050505050505	5.05050505050505	24.242424242424242	5.05050505050505	3.0303030303030303	6.0606060606060606	6.0606060606060606	4.04040404040404	1.01010101010101	2.02020202020202	1.01010101010101	1.01010101010101	6.0606060606060606	4.04040404040404	15.15151515151515	8.080808080808081	17.171717171717173	17.17171717171717	21.212121212121207
	5.05050505050505	7.070707070707071	0.0	1.01010101010101	4.04040404040404	3.0303030303030303	0.0	2.02020202020202	10.101010101010102	3.0303030303030303	6.0606060606060606	7.070707070707071	7.070707070707071	3.0303030303030303	11.11111111111111	8.080808080808081	6.0606060606060606	11.11111111111111	6.0606060606060606	7.07070707070707	18.181818181818183	5.05050505050505	1.01010101010101	5.05050505050505	9.090909090909092	6.0606060606060606	4.04040404040404	5.05050505050505	5.05050505050505	10.101010101010102	3.0303030303030303	6.0606060606060606	15.151515151515152	7.070707070707071	3.0303030303030303	4.04040404040404	3.0303030303030303	4.04040404040404	0.0	3.0303030303030303	1.01010101010101	0.0	5.05050505050505	3.0303030303030303	20.2020202020202	1.01010101010101	24.24242424242424	18.18181818181818	20.2020202020202
	2.02020202020202	10.101010101010102	1.01010101010101	5.05050505050505	6.0606060606060606	3.0303030303030303	2.02020202020202	3.0303030303030303	10.1010101010101	6.0606060606060606	10.101010101010102	10.101010101010102	11.111111111111112	4.04040404040404	6.0606060606060606	7.07070707070707	8.080808080808081	17.17171717171717	3.0303030303030303	10.1010101010101	10.101010101010102	2.02020202020202	0.0	6.0606060606060606	9.090909090909092	2.02020202020202	2.02020202020202	3.0303030303030303	1.01010101010101	7.07070707070707	4.04040404040404	2.02020202020202	14.141414141414142	4.04040404040404	3.0303030303030303	4.04040404040404	6.0606060606060606	4.04040404040404	6.0606060606060606	7.07070707070707	5.05050505050505	2.02020202020202	6.0606060606060606	8.08080808080808	20.2020202020202	10.101010101010102	21.212121212121207	14.141414141414142	14.141414141414144
	4.04040404040404	5.05050505050505	1.01010101010101	1.01010101010101	3.0303030303030303	3.0303030303030303	2.02020202020202	4.04040404040404	7.070707070707071	1.01010101010101	4.04040404040404	13.131313131313133	5.05050505050505	12.121212121212123	8.08080808080808	7.070707070707071	12.121212121212121	20.2020202020202	5.05050505050505	5.05050505050505	3.0303030303030303	8.08080808080808	2.02020202020202	10.1010101010101	7.07070707070707	5.05050505050505	1.01010101010101	3.0303030303030303	1.01010101010101	10.101010101010102	2.02020202020202	11.11111111111111	10.101010101010102	8.08080808080808	6.0606060606060606	4.04040404040404	8.080808080808081	5.05050505050505	9.090909090909092	11.111111111111112	13.131313131313133	4.04040404040404	12.121212121212121	2.02020202020202	17.17171717171717	7.070707070707071	15.151515151515152	7.070707070707071	14.141414141414142
	2.02020202020202	8.080808080808081	1.01010101010101	3.0303030303030303	6.0606060606060606	2.02020202020202	2.02020202020202	5.05050505050505	13.131313131313131	4.04040404040404	5.05050505050505	5.05050505050505	8.080808080808081	10.101010101010102	11.111111111111112	8.080808080808081	11.11111111111111	9.09090909090909	4.04040404040404	9.090909090909092	9.09090909090909	2.02020202020202	1.01010101010101	4.04040404040404	8.08080808080808	7.070707070707071	2.02020202020202	3.0303030303030303	4.04040404040404	6.0606060606060606	6.0606060606060606	5.05050505050505	7.070707070707071	9.090909090909092	3.0303030303030303	3.0303030303030303	15.15151515151515	4.04040404040404	4.04040404040404	20.202020202020204	17.17171717171717	9.090909090909092	17.17171717171717	6.0606060606060606	18.181818181818176	8.080808080808081	15.151515151515152	5.05050505050505	13.131313131313131
	6.0606060606060606	7.07070707070707	4.04040404040404	7.070707070707071	10.1010101010101	1.01010101010101	2.02020202020202	5.05050505050505	14.141414141414142	2.02020202020202	2.02020202020202	9.090909090909092	9.090909090909092	15.151515151515152	19.19191919191919	6.0606060606060606	3.0303030303030303	8.080808080808081	3.0303030303030303	9.090909090909092	8.08080808080808	2.02020202020202	2.02020202020202	4.04040404040404	8.080808080808081	9.09090909090909	0.0	5.05050505050505	8.08080808080808	4.04040404040404	5.05050505050505	6.0606060606060606	9.09090909090909	8.080808080808081	6.0606060606060606	6.0606060606060606	4.04040404040404	3.0303030303030303	6.0606060606060606	21.21212121212121	9.09090909090909	6.0606060606060606	14.141414141414142	9.090909090909092	20.2020202020202	17.17171717171717	18.181818181818183	2.02020202020202	8.08080808080808
	4.04040404040404	3.0303030303030303	4.04040404040404	12.121212121212121	14.14141414141414	8.080808080808081	3.0303030303030303	15.151515151515152	12.121212121212121	7.070707070707071	6.0606060606060606	8.08080808080808	10.1010101010101	14.141414141414142	16.161616161616163	4.04040404040404	5.05050505050505	11.11111111111111	11.111111111111112	7.070707070707071	8.08080808080808	3.0303030303030303	2.02020202020202	6.0606060606060606	15.151515151515154	9.090909090909092	4.04040404040404	6.0606060606060606	4.04040404040404	4.04040404040404	1.01010101010101	7.070707070707071	12.121212121212121	12.121212121212121	2.02020202020202	4.04040404040404	4.04040404040404	5.05050505050505	8.08080808080808	12.121212121212121	4.04040404040404	7.070707070707071	24.242424242424242	3.0303030303030303	26.262626262626263	14.141414141414142	21.212121212121207	4.04040404040404	11.11111111111111
	5.05050505050505	6.0606060606060606	9.09090909090909	4.04040404040404	17.17171717171717	5.05050505050505	6.0606060606060606	14.141414141414142	13.131313131313131	6.0606060606060606	3.0303030303030303	4.04040404040404	10.101010101010102	14.141414141414144	9.09090909090909	8.080808080808081	6.0606060606060606	8.08080808080808	4.04040404040404	3.0303030303030303	10.1010101010101	8.08080808080808	1.01010101010101	5.05050505050505	18.181818181818183	12.121212121212121	4.04040404040404	9.090909090909092	6.0606060606060606	5.05050505050505	4.04040404040404	7.070707070707071	9.090909090909092	8.080808080808081	6.0606060606060606	6.0606060606060606	4.04040404040404	4.04040404040404	2.02020202020202	4.04040404040404	8.080808080808081	2.02020202020202	19.19191919191919	5.05050505050505	32.32323232323232	17.171717171717173	23.23232323232323	2.02020202020202	18.18181818181818
	9.090909090909092	6.0606060606060606	7.070707070707071	12.121212121212121	26.262626262626256	9.090909090909092	5.05050505050505	18.181818181818183	15.151515151515152	19.191919191919187	6.0606060606060606	5.05050505050505	9.090909090909092	7.070707070707071	9.090909090909092	5.05050505050505	5.05050505050505	2.02020202020202	7.070707070707071	5.05050505050505	13.13131313131313	7.070707070707071	1.01010101010101	8.08080808080808	17.171717171717173	13.131313131313131	6.0606060606060606	4.04040404040404	6.0606060606060606	7.070707070707071	1.01010101010101	4.04040404040404	9.090909090909092	10.101010101010102	7.070707070707071	4.04040404040404	5.05050505050505	5.05050505050505	4.04040404040404	4.04040404040404	3.0303030303030303	6.0606060606060606	21.21212121212121	6.0606060606060606	30.3030303030303	8.080808080808081	24.242424242424246	3.0303030303030303	23.23232323232323
	9.09090909090909	9.090909090909092	4.04040404040404	17.171717171717173	23.23232323232323	6.0606060606060606	2.02020202020202	8.08080808080808	7.070707070707071	9.090909090909092	7.070707070707071	8.08080808080808	12.121212121212123	7.070707070707071	6.0606060606060606	12.121212121212121	7.070707070707071	7.070707070707071	9.090909090909092	6.0606060606060606	11.11111111111111	8.080808080808081	5.05050505050505	4.04040404040404	12.121212121212123	18.181818181818183	6.0606060606060606	4.04040404040404	10.1010101010101	4.04040404040404	1.01010101010101	7.070707070707071	13.13131313131313	7.070707070707071	7.070707070707071	2.02020202020202	5.05050505050505	3.0303030303030303	2.02020202020202	3.0303030303030303	6.0606060606060606	4.04040404040404	17.17171717171717	1.01010101010101	24.24242424242424	15.151515151515154	23.232323232323232	7.070707070707071	12.121212121212121
	10.101010101010102	9.090909090909092	3.0303030303030303	10.101010101010102	28.282828282828277	5.05050505050505	4.04040404040404	3.0303030303030303	3.0303030303030303	4.04040404040404	4.04040404040404	11.11111111111111	6.0606060606060606	7.07070707070707	5.05050505050505	17.17171717171717	5.05050505050505	11.111111111111112	8.080808080808081	6.0606060606060606	8.08080808080808	3.0303030303030303	2.02020202020202	5.05050505050505	3.0303030303030303	7.070707070707071	2.02020202020202	2.02020202020202	3.0303030303030303	7.070707070707071	2.02020202020202	5.05050505050505	11.11111111111111	8.08080808080808	5.05050505050505	2.02020202020202	8.08080808080808	1.01010101010101	3.0303030303030303	8.080808080808081	5.05050505050505	1.01010101010101	11.11111111111111	5.05050505050505	18.18181818181818	5.05050505050505	25.252525252525253	3.0303030303030303	11.11111111111111
	5.05050505050505	6.0606060606060606	13.131313131313131	10.1010101010101	30.3030303030303	11.111111111111112	0.0	4.04040404040404	2.02020202020202	3.0303030303030303	9.09090909090909	7.070707070707071	12.121212121212123	12.121212121212121	4.04040404040404	8.08080808080808	10.1010101010101	12.121212121212123	6.0606060606060606	17.17171717171717	8.08080808080808	0.0	6.0606060606060606	8.080808080808081	9.090909090909092	5.05050505050505	6.0606060606060606	2.02020202020202	3.0303030303030303	9.090909090909092	2.02020202020202	9.090909090909092	15.151515151515152	9.090909090909092	5.05050505050505	5.05050505050505	6.0606060606060606	6.0606060606060606	7.070707070707071	6.0606060606060606	4.04040404040404	2.02020202020202	1.01010101010101	4.04040404040404	13.131313131313131	14.141414141414144	16.16161616161616	9.090909090909092	20.202020202020204
	8.080808080808081	4.04040404040404	16.161616161616163	8.080808080808081	40.4040404040404	18.181818181818183	1.01010101010101	2.02020202020202	1.01010101010101	0.0	1.01010101010101	5.05050505050505	7.070707070707071	7.070707070707071	3.0303030303030303	8.080808080808081	5.05050505050505	12.121212121212123	4.04040404040404	10.1010101010101	9.090909090909092	3.0303030303030303	3.0303030303030303	4.04040404040404	8.08080808080808	5.05050505050505	5.05050505050505	1.01010101010101	4.04040404040404	5.05050505050505	3.0303030303030303	9.09090909090909	18.18181818181818	10.101010101010102	2.02020202020202	0.0	6.0606060606060606	1.01010101010101	1.01010101010101	2.02020202020202	3.0303030303030303	4.04040404040404	3.0303030303030303	3.0303030303030303	17.17171717171717	10.101010101010102	17.17171717171717	9.090909090909092	13.131313131313131
	6.0606060606060606	5.05050505050505	16.161616161616163	9.090909090909092	34.34343434343433	9.090909090909092	7.070707070707071	2.02020202020202	1.01010101010101	3.0303030303030303	2.02020202020202	1.01010101010101	8.080808080808081	6.0606060606060606	6.0606060606060606	9.09090909090909	6.0606060606060606	20.2020202020202	4.04040404040404	15.151515151515152	7.070707070707071	3.0303030303030303	2.02020202020202	6.0606060606060606	6.0606060606060606	7.070707070707071	2.02020202020202	0.0	5.05050505050505	4.04040404040404	1.01010101010101	3.0303030303030303	19.19191919191919	12.121212121212123	5.05050505050505	1.01010101010101	3.0303030303030303	2.02020202020202	5.05050505050505	4.04040404040404	4.04040404040404	3.0303030303030303	5.05050505050505	2.02020202020202	21.21212121212121	5.05050505050505	23.232323232323232	9.09090909090909	22.22222222222222
	2.02020202020202	5.05050505050505	11.111111111111112	6.0606060606060606	36.36363636363636	13.131313131313131	8.080808080808081	7.070707070707071	4.04040404040404	4.04040404040404	0.0	2.02020202020202	1.01010101010101	3.0303030303030303	4.04040404040404	11.111111111111112	10.101010101010102	7.070707070707071	11.11111111111111	12.121212121212123	10.1010101010101	0.0	0.0	3.0303030303030303	6.0606060606060606	2.02020202020202	1.01010101010101	2.02020202020202	0.0	2.02020202020202	1.01010101010101	5.05050505050505	11.111111111111112	7.070707070707071	1.01010101010101	1.01010101010101	4.04040404040404	0.0	4.04040404040404	1.01010101010101	1.01010101010101	2.02020202020202	1.01010101010101	4.04040404040404	22.22222222222222	8.08080808080808	22.22222222222222	4.04040404040404	14.141414141414144
	3.0303030303030303	6.0606060606060606	3.0303030303030303	3.0303030303030303	20.2020202020202	5.05050505050505	7.07070707070707	6.0606060606060606	4.04040404040404	9.090909090909092	6.0606060606060606	2.02020202020202	3.0303030303030303	4.04040404040404	5.05050505050505	10.101010101010102	8.080808080808081	7.07070707070707	5.05050505050505	11.111111111111112	7.070707070707071	0.0	0.0	4.04040404040404	3.0303030303030303	3.0303030303030303	0.0	0.0	0.0	1.01010101010101	2.02020202020202	5.05050505050505	18.181818181818183	6.0606060606060606	3.0303030303030303	0.0	1.01010101010101	1.01010101010101	2.02020202020202	2.02020202020202	0.0	3.0303030303030303	2.02020202020202	2.02020202020202	17.17171717171717	3.0303030303030303	21.212121212121207	3.0303030303030303	18.18181818181818
	2.02020202020202	4.04040404040404	9.090909090909092	7.070707070707071	26.26262626262626	12.121212121212121	1.01010101010101	8.080808080808081	5.05050505050505	12.121212121212121	2.02020202020202	9.090909090909092	11.111111111111112	5.05050505050505	5.05050505050505	14.141414141414142	4.04040404040404	16.16161616161616	14.141414141414142	6.0606060606060606	12.121212121212121	1.01010101010101	0.0	3.0303030303030303	6.0606060606060606	1.01010101010101	1.01010101010101	0.0	0.0	0.0	1.01010101010101	11.111111111111112	22.22222222222222	9.090909090909092	6.0606060606060606	0.0	11.11111111111111	3.0303030303030303	4.04040404040404	3.0303030303030303	1.01010101010101	1.01010101010101	3.0303030303030303	0.0	11.11111111111111	5.05050505050505	22.22222222222222	0.0	10.1010101010101
	3.0303030303030303	2.02020202020202	5.05050505050505	2.02020202020202	25.252525252525253	4.04040404040404	2.02020202020202	7.070707070707071	14.141414141414142	6.0606060606060606	5.05050505050505	9.090909090909092	2.02020202020202	4.04040404040404	7.07070707070707	14.141414141414142	12.121212121212123	18.18181818181818	17.17171717171717	15.151515151515154	16.161616161616163	0.0	0.0	2.02020202020202	4.04040404040404	4.04040404040404	0.0	3.0303030303030303	0.0	0.0	0.0	6.0606060606060606	19.19191919191919	5.05050505050505	4.04040404040404	3.0303030303030303	7.070707070707071	5.05050505050505	3.0303030303030303	3.0303030303030303	6.0606060606060606	3.0303030303030303	4.04040404040404	4.04040404040404	13.131313131313131	4.04040404040404	19.19191919191919	2.02020202020202	8.08080808080808
	7.070707070707071	4.04040404040404	2.02020202020202	4.04040404040404	18.18181818181818	2.02020202020202	3.0303030303030303	8.08080808080808	15.151515151515152	6.0606060606060606	4.04040404040404	8.08080808080808	2.02020202020202	17.17171717171717	9.09090909090909	17.17171717171717	19.19191919191919	17.17171717171717	16.161616161616163	6.0606060606060606	10.1010101010101	2.02020202020202	0.0	4.04040404040404	2.02020202020202	5.05050505050505	4.04040404040404	2.02020202020202	0.0	2.02020202020202	0.0	8.080808080808081	22.22222222222222	6.0606060606060606	1.01010101010101	4.04040404040404	8.08080808080808	3.0303030303030303	1.01010101010101	3.0303030303030303	1.01010101010101	0.0	6.0606060606060606	2.02020202020202	11.11111111111111	5.05050505050505	15.151515151515154	7.070707070707071	12.121212121212121
	1.01010101010101	0.0	5.05050505050505	1.01010101010101	14.141414141414142	2.02020202020202	1.01010101010101	3.0303030303030303	4.04040404040404	1.01010101010101	4.04040404040404	14.141414141414142	8.08080808080808	14.141414141414142	9.09090909090909	15.151515151515154	10.101010101010102	12.121212121212123	9.090909090909092	12.121212121212121	1.01010101010101	1.01010101010101	0.0	0.0	3.0303030303030303	1.01010101010101	0.0	1.01010101010101	2.02020202020202	0.0	0.0	5.05050505050505	23.232323232323232	3.0303030303030303	4.04040404040404	2.02020202020202	4.04040404040404	1.01010101010101	4.04040404040404	4.04040404040404	3.0303030303030303	4.04040404040404	4.04040404040404	2.02020202020202	16.161616161616163	8.08080808080808	17.17171717171717	12.121212121212123	5.05050505050505
	1.01010101010101	1.01010101010101	6.0606060606060606	10.101010101010102	9.090909090909092	2.02020202020202	0.0	3.0303030303030303	5.05050505050505	3.0303030303030303	8.08080808080808	14.141414141414144	6.0606060606060606	16.161616161616163	7.070707070707071	7.070707070707071	12.121212121212121	24.242424242424246	9.09090909090909	10.1010101010101	8.08080808080808	0.0	0.0	6.0606060606060606	7.070707070707071	2.02020202020202	0.0	1.01010101010101	0.0	1.01010101010101	3.0303030303030303	3.0303030303030303	16.161616161616163	2.02020202020202	2.02020202020202	3.0303030303030303	3.0303030303030303	1.01010101010101	4.04040404040404	7.070707070707071	5.05050505050505	5.05050505050505	14.141414141414142	4.04040404040404	17.17171717171717	4.04040404040404	19.19191919191919	31.313131313131304	6.0606060606060606
	9.090909090909092	7.070707070707071	4.04040404040404	3.0303030303030303	5.05050505050505	2.02020202020202	1.01010101010101	6.0606060606060606	10.1010101010101	4.04040404040404	12.121212121212123	23.23232323232323	16.161616161616163	21.21212121212121	8.08080808080808	17.17171717171717	3.0303030303030303	25.252525252525253	9.09090909090909	9.09090909090909	11.11111111111111	2.02020202020202	3.0303030303030303	11.111111111111112	7.070707070707071	6.0606060606060606	11.11111111111111	3.0303030303030303	2.02020202020202	16.16161616161616	8.08080808080808	6.0606060606060606	15.151515151515152	5.05050505050505	7.070707070707071	3.0303030303030303	7.070707070707071	5.05050505050505	8.080808080808081	12.121212121212121	16.161616161616163	2.02020202020202	32.32323232323232	7.07070707070707	32.32323232323232	14.141414141414144	21.21212121212121	28.282828282828277	14.141414141414144
	5.05050505050505	5.05050505050505	6.0606060606060606	4.04040404040404	10.1010101010101	1.01010101010101	5.05050505050505	15.151515151515152	18.181818181818183	12.121212121212123	23.23232323232323	36.36363636363636	9.09090909090909	23.232323232323232	20.2020202020202	5.05050505050505	8.08080808080808	11.11111111111111	4.04040404040404	12.121212121212121	12.121212121212121	0.0	4.04040404040404	14.141414141414142	13.131313131313133	8.08080808080808	18.181818181818183	4.04040404040404	0.0	22.22222222222222	10.1010101010101	12.121212121212123	6.0606060606060606	6.0606060606060606	5.05050505050505	3.0303030303030303	13.131313131313131	6.0606060606060606	11.111111111111112	12.121212121212121	15.151515151515152	7.070707070707071	44.44444444444443	20.202020202020197	36.36363636363635	14.141414141414144	25.252525252525253	12.121212121212121	23.23232323232323
	3.0303030303030303	11.11111111111111	9.090909090909092	5.05050505050505	11.11111111111111	5.05050505050505	7.070707070707071	24.24242424242424	31.31313131313131	15.151515151515152	13.131313131313133	15.151515151515154	12.121212121212123	12.121212121212123	16.16161616161616	5.05050505050505	1.01010101010101	9.090909090909092	5.05050505050505	8.080808080808081	10.1010101010101	0.0	3.0303030303030303	13.131313131313131	13.131313131313131	13.131313131313133	16.161616161616163	7.070707070707071	5.05050505050505	10.101010101010102	17.17171717171717	11.111111111111112	9.09090909090909	3.0303030303030303	8.080808080808081	8.080808080808081	28.28282828282828	5.05050505050505	11.111111111111112	21.21212121212121	23.23232323232323	15.151515151515154	29.29292929292929	17.17171717171717	46.46464646464646	10.101010101010102	25.25252525252525	7.070707070707071	30.303030303030305
	12.121212121212123	7.070707070707071	4.04040404040404	3.0303030303030303	13.131313131313133	5.05050505050505	7.070707070707071	18.181818181818183	37.37373737373736	23.23232323232323	9.090909090909092	10.101010101010102	16.161616161616163	6.0606060606060606	22.22222222222222	11.11111111111111	6.0606060606060606	10.1010101010101	5.05050505050505	9.09090909090909	15.151515151515152	1.01010101010101	8.080808080808081	9.09090909090909	20.2020202020202	15.151515151515152	14.141414141414144	4.04040404040404	5.05050505050505	14.141414141414142	11.111111111111112	6.0606060606060606	8.08080808080808	7.070707070707071	6.0606060606060606	1.01010101010101	24.242424242424242	14.141414141414144	16.161616161616163	25.25252525252525	16.161616161616163	10.101010101010102	20.202020202020197	15.151515151515154	44.44444444444444	9.090909090909092	21.21212121212121	6.0606060606060606	15.15151515151515
	12.121212121212123	8.08080808080808	6.0606060606060606	4.04040404040404	13.131313131313133	3.0303030303030303	2.02020202020202	22.222222222222218	28.282828282828277	15.15151515151515	1.01010101010101	6.0606060606060606	18.18181818181818	6.0606060606060606	6.0606060606060606	5.05050505050505	6.0606060606060606	7.070707070707071	2.02020202020202	8.080808080808081	31.31313131313131	5.05050505050505	11.11111111111111	12.121212121212123	20.202020202020197	13.131313131313131	18.181818181818183	11.11111111111111	11.111111111111112	15.151515151515154	6.0606060606060606	9.090909090909092	13.131313131313131	5.05050505050505	8.080808080808081	10.101010101010102	22.222222222222225	7.070707070707071	16.161616161616163	12.121212121212123	19.19191919191919	17.17171717171717	14.141414141414142	6.0606060606060606	32.32323232323232	8.080808080808081	21.21212121212121	14.141414141414142	18.18181818181818
	12.121212121212123	10.1010101010101	8.08080808080808	4.04040404040404	13.131313131313131	7.070707070707071	3.0303030303030303	8.080808080808081	23.23232323232323	14.141414141414144	5.05050505050505	8.08080808080808	12.121212121212123	10.101010101010102	8.08080808080808	19.19191919191919	9.090909090909092	31.313131313131308	8.080808080808081	11.11111111111111	25.25252525252525	9.090909090909092	7.070707070707071	8.080808080808081	21.21212121212121	15.151515151515154	17.17171717171717	7.070707070707071	12.121212121212123	6.0606060606060606	6.0606060606060606	8.080808080808081	7.070707070707071	6.0606060606060606	7.070707070707071	4.04040404040404	17.171717171717173	12.121212121212121	10.1010101010101	12.121212121212123	18.181818181818183	14.141414141414144	16.161616161616163	8.08080808080808	23.232323232323225	18.181818181818183	19.19191919191919	14.141414141414142	21.212121212121207
	7.070707070707071	14.141414141414142	4.04040404040404	4.04040404040404	15.151515151515152	7.070707070707071	5.05050505050505	5.05050505050505	22.22222222222222	11.111111111111112	6.0606060606060606	7.07070707070707	7.070707070707071	8.080808080808081	11.11111111111111	18.181818181818183	13.131313131313131	35.35353535353535	10.101010101010102	13.131313131313131	16.161616161616163	7.070707070707071	5.05050505050505	10.101010101010102	17.171717171717173	28.282828282828273	17.17171717171717	6.0606060606060606	12.121212121212123	9.090909090909092	7.070707070707071	9.090909090909092	9.090909090909092	6.0606060606060606	5.05050505050505	4.04040404040404	22.22222222222222	10.101010101010102	10.1010101010101	9.090909090909092	15.151515151515152	10.1010101010101	18.18181818181818	4.04040404040404	22.22222222222222	8.080808080808081	21.21212121212121	16.161616161616163	12.121212121212121
	6.0606060606060606	13.131313131313133	3.0303030303030303	8.08080808080808	18.18181818181818	6.0606060606060606	3.0303030303030303	3.0303030303030303	18.18181818181818	11.111111111111112	5.05050505050505	8.080808080808081	11.11111111111111	8.08080808080808	13.131313131313131	19.191919191919187	13.131313131313133	28.282828282828284	8.080808080808081	1.01010101010101	24.242424242424242	4.04040404040404	3.0303030303030303	8.080808080808081	19.19191919191919	12.121212121212121	18.181818181818183	2.02020202020202	9.090909090909092	11.11111111111111	8.080808080808081	3.0303030303030303	10.101010101010102	5.05050505050505	3.0303030303030303	4.04040404040404	18.181818181818183	6.0606060606060606	3.0303030303030303	18.181818181818183	14.141414141414142	9.09090909090909	31.31313131313131	10.1010101010101	15.151515151515154	15.15151515151515	13.131313131313131	3.0303030303030303	12.121212121212121
	5.05050505050505	9.09090909090909	6.0606060606060606	7.070707070707071	20.202020202020204	9.090909090909092	6.0606060606060606	11.111111111111112	18.18181818181818	10.101010101010102	2.02020202020202	3.0303030303030303	7.07070707070707	4.04040404040404	13.131313131313133	15.15151515151515	7.070707070707071	9.09090909090909	8.080808080808081	9.090909090909092	15.151515151515152	8.080808080808081	6.0606060606060606	4.04040404040404	20.2020202020202	15.151515151515154	10.1010101010101	4.04040404040404	7.070707070707071	10.1010101010101	4.04040404040404	6.0606060606060606	8.080808080808081	4.04040404040404	3.0303030303030303	5.05050505050505	15.151515151515152	9.090909090909092	7.070707070707071	5.05050505050505	12.121212121212123	10.1010101010101	32.323232323232325	6.0606060606060606	25.25252525252525	11.111111111111112	19.19191919191919	2.02020202020202	20.2020202020202
	10.101010101010102	11.111111111111112	3.0303030303030303	9.09090909090909	19.191919191919187	2.02020202020202	4.04040404040404	8.080808080808081	7.070707070707071	9.090909090909092	9.090909090909092	9.090909090909092	8.08080808080808	14.141414141414142	16.161616161616163	17.171717171717173	2.02020202020202	8.08080808080808	7.070707070707071	10.1010101010101	20.202020202020204	7.070707070707071	2.02020202020202	7.070707070707071	18.181818181818183	9.09090909090909	7.070707070707071	2.02020202020202	1.01010101010101	5.05050505050505	0.0	3.0303030303030303	12.121212121212123	5.05050505050505	3.0303030303030303	5.05050505050505	8.08080808080808	5.05050505050505	3.0303030303030303	12.121212121212121	15.151515151515152	12.121212121212123	24.242424242424242	2.02020202020202	23.23232323232323	7.07070707070707	17.17171717171717	9.090909090909092	19.191919191919187
	5.05050505050505	8.08080808080808	5.05050505050505	6.0606060606060606	27.27272727272727	5.05050505050505	3.0303030303030303	8.080808080808081	13.131313131313131	5.05050505050505	0.0	7.070707070707071	8.08080808080808	8.080808080808081	10.1010101010101	11.111111111111112	6.0606060606060606	8.080808080808081	8.080808080808081	8.08080808080808	18.181818181818183	3.0303030303030303	2.02020202020202	5.05050505050505	15.151515151515154	8.080808080808081	7.07070707070707	7.070707070707071	3.0303030303030303	2.02020202020202	0.0	7.070707070707071	14.141414141414144	10.101010101010102	5.05050505050505	4.04040404040404	9.090909090909092	2.02020202020202	12.121212121212121	10.101010101010102	10.101010101010102	4.04040404040404	11.111111111111112	7.070707070707071	16.161616161616163	8.080808080808081	17.17171717171717	4.04040404040404	13.131313131313131
	1.01010101010101	2.02020202020202	3.0303030303030303	4.04040404040404	23.232323232323225	2.02020202020202	3.0303030303030303	9.09090909090909	10.1010101010101	5.05050505050505	0.0	4.04040404040404	2.02020202020202	8.08080808080808	5.05050505050505	5.05050505050505	5.05050505050505	2.02020202020202	4.04040404040404	7.070707070707071	16.161616161616163	2.02020202020202	1.01010101010101	2.02020202020202	11.111111111111112	8.080808080808081	7.07070707070707	0.0	3.0303030303030303	4.04040404040404	2.02020202020202	7.070707070707071	13.131313131313133	11.111111111111112	4.04040404040404	5.05050505050505	11.111111111111112	4.04040404040404	11.111111111111112	6.0606060606060606	8.080808080808081	6.0606060606060606	5.05050505050505	6.0606060606060606	13.131313131313131	5.05050505050505	13.13131313131313	6.0606060606060606	15.15151515151515
	3.0303030303030303	4.04040404040404	2.02020202020202	3.0303030303030303	8.08080808080808	4.04040404040404	3.0303030303030303	5.05050505050505	10.1010101010101	6.0606060606060606	1.01010101010101	1.01010101010101	7.070707070707071	5.05050505050505	3.0303030303030303	9.090909090909092	7.070707070707071	7.070707070707071	6.0606060606060606	6.0606060606060606	15.151515151515152	8.080808080808081	5.05050505050505	2.02020202020202	16.161616161616163	5.05050505050505	9.090909090909092	5.05050505050505	3.0303030303030303	4.04040404040404	8.080808080808081	10.101010101010102	16.161616161616163	5.05050505050505	2.02020202020202	2.02020202020202	14.14141414141414	5.05050505050505	6.0606060606060606	5.05050505050505	10.1010101010101	1.01010101010101	6.0606060606060606	12.121212121212121	9.09090909090909	4.04040404040404	17.17171717171717	7.07070707070707	12.121212121212121
	0.0	5.05050505050505	6.0606060606060606	3.0303030303030303	9.090909090909092	3.0303030303030303	6.0606060606060606	1.01010101010101	2.02020202020202	0.0	1.01010101010101	3.0303030303030303	6.0606060606060606	4.04040404040404	5.05050505050505	10.101010101010102	4.04040404040404	8.08080808080808	1.01010101010101	13.131313131313131	13.131313131313131	1.01010101010101	1.01010101010101	6.0606060606060606	16.161616161616163	6.0606060606060606	15.151515151515152	4.04040404040404	2.02020202020202	7.070707070707071	1.01010101010101	7.07070707070707	14.141414141414144	11.111111111111112	2.02020202020202	6.0606060606060606	16.16161616161616	4.04040404040404	2.02020202020202	9.09090909090909	8.080808080808081	6.0606060606060606	13.131313131313133	2.02020202020202	12.121212121212121	3.0303030303030303	11.11111111111111	4.04040404040404	6.0606060606060606
	2.02020202020202	5.05050505050505	6.0606060606060606	5.05050505050505	10.1010101010101	5.05050505050505	2.02020202020202	4.04040404040404	2.02020202020202	1.01010101010101	2.02020202020202	7.070707070707071	3.0303030303030303	7.070707070707071	2.02020202020202	10.1010101010101	3.0303030303030303	9.090909090909092	7.07070707070707	10.1010101010101	15.15151515151515	4.04040404040404	3.0303030303030303	3.0303030303030303	23.232323232323232	2.02020202020202	12.121212121212121	6.0606060606060606	3.0303030303030303	6.0606060606060606	2.02020202020202	5.05050505050505	7.070707070707071	8.080808080808081	7.070707070707071	4.04040404040404	4.04040404040404	6.0606060606060606	7.070707070707071	7.070707070707071	6.0606060606060606	4.04040404040404	15.151515151515152	0.0	15.15151515151515	5.05050505050505	10.1010101010101	2.02020202020202	7.07070707070707
	1.01010101010101	4.04040404040404	8.08080808080808	4.04040404040404	14.141414141414142	3.0303030303030303	5.05050505050505	2.02020202020202	3.0303030303030303	2.02020202020202	5.05050505050505	3.0303030303030303	3.0303030303030303	5.05050505050505	8.08080808080808	4.04040404040404	4.04040404040404	26.262626262626256	6.0606060606060606	8.080808080808081	11.111111111111112	3.0303030303030303	8.08080808080808	3.0303030303030303	13.131313131313131	6.0606060606060606	15.15151515151515	6.0606060606060606	5.05050505050505	9.090909090909092	2.02020202020202	7.070707070707071	12.121212121212123	10.1010101010101	7.07070707070707	2.02020202020202	7.070707070707071	6.0606060606060606	4.04040404040404	7.070707070707071	12.121212121212121	7.070707070707071	15.151515151515152	4.04040404040404	21.21212121212121	5.05050505050505	15.151515151515152	5.05050505050505	17.17171717171717
	5.05050505050505	2.02020202020202	7.070707070707071	5.05050505050505	12.121212121212121	7.07070707070707	7.07070707070707	1.01010101010101	2.02020202020202	2.02020202020202	5.05050505050505	7.07070707070707	5.05050505050505	7.070707070707071	14.141414141414142	3.0303030303030303	3.0303030303030303	23.232323232323232	4.04040404040404	8.080808080808081	13.131313131313131	3.0303030303030303	7.07070707070707	5.05050505050505	10.1010101010101	11.11111111111111	12.121212121212123	4.04040404040404	6.0606060606060606	7.070707070707071	1.01010101010101	6.0606060606060606	12.121212121212123	7.070707070707071	4.04040404040404	5.05050505050505	9.090909090909092	2.02020202020202	5.05050505050505	6.0606060606060606	9.090909090909092	4.04040404040404	15.151515151515154	4.04040404040404	19.191919191919187	11.111111111111112	14.141414141414142	11.111111111111112	5.05050505050505
	5.05050505050505	3.0303030303030303	6.0606060606060606	5.05050505050505	10.1010101010101	7.070707070707071	3.0303030303030303	4.04040404040404	3.0303030303030303	0.0	7.070707070707071	8.08080808080808	10.1010101010101	20.2020202020202	13.131313131313131	5.05050505050505	4.04040404040404	13.131313131313131	8.080808080808081	7.070707070707071	12.121212121212121	0.0	8.08080808080808	8.080808080808081	11.11111111111111	12.121212121212121	7.070707070707071	0.0	5.05050505050505	13.13131313131313	6.0606060606060606	10.1010101010101	10.1010101010101	5.05050505050505	6.0606060606060606	6.0606060606060606	9.090909090909092	5.05050505050505	6.0606060606060606	3.0303030303030303	8.08080808080808	5.05050505050505	17.17171717171717	9.09090909090909	18.18181818181818	16.161616161616163	16.16161616161616	34.34343434343434	18.181818181818183
	7.070707070707071	1.01010101010101	14.141414141414142	3.0303030303030303	10.1010101010101	2.02020202020202	2.02020202020202	5.05050505050505	6.0606060606060606	4.04040404040404	12.121212121212121	10.101010101010102	6.0606060606060606	13.131313131313133	11.11111111111111	5.05050505050505	4.04040404040404	10.1010101010101	5.05050505050505	8.08080808080808	18.181818181818183	0.0	1.01010101010101	11.111111111111112	12.121212121212123	14.141414141414144	11.11111111111111	5.05050505050505	6.0606060606060606	10.1010101010101	3.0303030303030303	6.0606060606060606	10.1010101010101	2.02020202020202	4.04040404040404	3.0303030303030303	6.0606060606060606	6.0606060606060606	4.04040404040404	6.0606060606060606	6.0606060606060606	3.0303030303030303	15.151515151515154	9.09090909090909	19.19191919191919	11.111111111111112	18.181818181818183	22.22222222222222	18.18181818181818
	7.070707070707071	4.04040404040404	2.02020202020202	6.0606060606060606	15.15151515151515	4.04040404040404	3.0303030303030303	6.0606060606060606	8.08080808080808	2.02020202020202	9.09090909090909	7.070707070707071	12.121212121212123	5.05050505050505	4.04040404040404	5.05050505050505	2.02020202020202	12.121212121212121	1.01010101010101	7.070707070707071	13.131313131313131	3.0303030303030303	10.101010101010102	12.121212121212121	20.202020202020197	9.090909090909092	9.09090909090909	7.070707070707071	5.05050505050505	11.111111111111112	5.05050505050505	5.05050505050505	14.141414141414142	6.0606060606060606	8.08080808080808	4.04040404040404	17.17171717171717	7.070707070707071	9.09090909090909	11.111111111111112	11.111111111111112	3.0303030303030303	12.121212121212121	10.101010101010102	18.18181818181818	14.141414141414142	14.14141414141414	11.111111111111112	25.25252525252525
	8.08080808080808	4.04040404040404	3.0303030303030303	1.01010101010101	8.08080808080808	7.07070707070707	1.01010101010101	6.0606060606060606	12.121212121212123	5.05050505050505	6.0606060606060606	9.090909090909092	10.101010101010102	2.02020202020202	3.0303030303030303	5.05050505050505	5.05050505050505	21.21212121212121	5.05050505050505	4.04040404040404	17.17171717171717	3.0303030303030303	11.11111111111111	9.090909090909092	14.141414141414142	7.070707070707071	9.090909090909092	4.04040404040404	5.05050505050505	4.04040404040404	5.05050505050505	11.11111111111111	12.121212121212121	11.111111111111112	4.04040404040404	4.04040404040404	12.121212121212121	10.101010101010102	12.121212121212123	8.080808080808081	19.19191919191919	6.0606060606060606	14.141414141414142	4.04040404040404	20.202020202020197	6.0606060606060606	25.25252525252525	19.19191919191919	18.181818181818183
	5.05050505050505	1.01010101010101	4.04040404040404	5.05050505050505	6.0606060606060606	8.08080808080808	3.0303030303030303	4.04040404040404	9.09090909090909	5.05050505050505	5.05050505050505	5.05050505050505	5.05050505050505	6.0606060606060606	12.121212121212121	8.08080808080808	4.04040404040404	13.131313131313131	4.04040404040404	8.080808080808081	14.141414141414144	2.02020202020202	2.02020202020202	6.0606060606060606	12.121212121212121	11.11111111111111	10.101010101010102	3.0303030303030303	4.04040404040404	7.070707070707071	0.0	5.05050505050505	22.22222222222222	9.090909090909092	4.04040404040404	3.0303030303030303	23.232323232323235	8.08080808080808	9.09090909090909	12.121212121212123	5.05050505050505	3.0303030303030303	7.07070707070707	5.05050505050505	20.202020202020197	7.070707070707071	19.19191919191919	19.19191919191919	19.191919191919187
	10.101010101010102	5.05050505050505	5.05050505050505	9.090909090909092	22.222222222222225	16.161616161616163	7.070707070707071	8.08080808080808	9.090909090909092	2.02020202020202	9.09090909090909	17.17171717171717	3.0303030303030303	17.17171717171717	21.21212121212121	3.0303030303030303	4.04040404040404	16.161616161616163	14.141414141414144	10.101010101010102	17.17171717171717	3.0303030303030303	10.1010101010101	4.04040404040404	9.09090909090909	12.121212121212123	9.090909090909092	3.0303030303030303	4.04040404040404	4.04040404040404	2.02020202020202	7.07070707070707	14.14141414141414	2.02020202020202	4.04040404040404	5.05050505050505	10.101010101010102	11.111111111111112	10.1010101010101	12.121212121212123	15.151515151515152	6.0606060606060606	12.121212121212123	5.05050505050505	19.19191919191919	11.111111111111112	18.18181818181818	15.15151515151515	17.17171717171717
	4.04040404040404	6.0606060606060606	6.0606060606060606	8.08080808080808	41.41414141414141	13.131313131313131	8.08080808080808	12.121212121212121	17.17171717171717	3.0303030303030303	12.121212121212123	9.09090909090909	6.0606060606060606	16.161616161616163	21.212121212121207	6.0606060606060606	2.02020202020202	15.151515151515154	5.05050505050505	4.04040404040404	16.161616161616163	3.0303030303030303	3.0303030303030303	3.0303030303030303	22.222222222222225	9.09090909090909	12.121212121212121	5.05050505050505	3.0303030303030303	5.05050505050505	3.0303030303030303	7.070707070707071	9.09090909090909	6.0606060606060606	6.0606060606060606	8.08080808080808	7.07070707070707	8.080808080808081	11.111111111111112	10.1010101010101	10.1010101010101	9.090909090909092	19.19191919191919	7.07070707070707	13.131313131313133	18.181818181818183	11.111111111111112	11.11111111111111	24.24242424242424
	14.141414141414144	3.0303030303030303	11.11111111111111	8.080808080808081	41.41414141414141	8.08080808080808	15.151515151515152	15.151515151515154	22.222222222222218	12.121212121212121	10.101010101010102	14.141414141414142	2.02020202020202	7.070707070707071	21.212121212121204	4.04040404040404	4.04040404040404	13.131313131313133	10.101010101010102	9.090909090909092	18.181818181818183	3.0303030303030303	7.07070707070707	4.04040404040404	20.2020202020202	12.121212121212121	8.080808080808081	7.070707070707071	11.111111111111112	9.090909090909092	5.05050505050505	3.0303030303030303	6.0606060606060606	5.05050505050505	7.07070707070707	10.101010101010102	4.04040404040404	4.04040404040404	4.04040404040404	6.0606060606060606	4.04040404040404	5.05050505050505	21.212121212121204	7.070707070707071	19.191919191919187	22.22222222222222	22.222222222222225	28.28282828282828	32.32323232323232
	11.111111111111112	6.0606060606060606	13.131313131313131	12.121212121212121	38.38383838383838	12.121212121212121	16.161616161616163	18.18181818181818	18.18181818181818	5.05050505050505	6.0606060606060606	10.101010101010102	8.08080808080808	9.090909090909092	19.19191919191919	6.0606060606060606	5.05050505050505	7.070707070707071	3.0303030303030303	4.04040404040404	17.17171717171717	1.01010101010101	8.08080808080808	9.090909090909092	27.272727272727266	12.121212121212121	9.09090909090909	9.090909090909092	6.0606060606060606	13.131313131313133	8.08080808080808	5.05050505050505	8.08080808080808	11.11111111111111	12.121212121212123	8.080808080808081	2.02020202020202	4.04040404040404	5.05050505050505	10.101010101010102	15.151515151515152	8.08080808080808	39.39393939393939	8.080808080808081	30.303030303030297	23.232323232323232	32.32323232323232	18.181818181818183	39.3939393939394
	14.141414141414144	3.0303030303030303	14.141414141414144	12.121212121212123	29.292929292929287	9.090909090909092	11.111111111111112	15.151515151515152	20.2020202020202	3.0303030303030303	7.07070707070707	11.11111111111111	11.11111111111111	10.101010101010102	14.141414141414144	4.04040404040404	3.0303030303030303	5.05050505050505	6.0606060606060606	8.080808080808081	14.141414141414144	7.070707070707071	5.05050505050505	5.05050505050505	27.27272727272727	10.101010101010102	18.18181818181818	9.090909090909092	15.151515151515154	20.2020202020202	7.07070707070707	9.090909090909092	13.131313131313133	8.080808080808081	8.080808080808081	6.0606060606060606	1.01010101010101	5.05050505050505	10.1010101010101	12.121212121212123	16.161616161616163	5.05050505050505	41.41414141414141	6.0606060606060606	36.36363636363636	22.22222222222222	22.222222222222225	10.1010101010101	47.47474747474747
	10.101010101010102	10.101010101010102	12.121212121212121	11.111111111111112	31.313131313131304	5.05050505050505	7.07070707070707	12.121212121212121	23.232323232323225	13.131313131313131	4.04040404040404	6.0606060606060606	14.141414141414144	17.17171717171717	17.17171717171717	3.0303030303030303	2.02020202020202	9.09090909090909	4.04040404040404	9.090909090909092	24.24242424242424	5.05050505050505	7.070707070707071	7.070707070707071	34.34343434343434	17.171717171717173	21.212121212121207	9.090909090909092	17.17171717171717	17.171717171717173	6.0606060606060606	3.0303030303030303	8.08080808080808	9.090909090909092	2.02020202020202	9.090909090909092	7.07070707070707	2.02020202020202	8.080808080808081	9.090909090909092	13.131313131313133	5.05050505050505	23.232323232323232	4.04040404040404	24.24242424242424	6.0606060606060606	22.22222222222222	8.080808080808081	36.36363636363636
	9.090909090909092	8.08080808080808	13.131313131313133	15.151515151515154	29.29292929292929	9.09090909090909	6.0606060606060606	12.121212121212121	23.232323232323225	5.05050505050505	4.04040404040404	1.01010101010101	4.04040404040404	16.16161616161616	16.161616161616163	8.08080808080808	4.04040404040404	7.070707070707071	11.111111111111112	7.070707070707071	19.191919191919187	4.04040404040404	10.101010101010102	3.0303030303030303	31.313131313131308	15.151515151515152	20.2020202020202	21.212121212121207	10.101010101010102	29.292929292929283	10.101010101010102	6.0606060606060606	10.1010101010101	9.09090909090909	3.0303030303030303	8.080808080808081	3.0303030303030303	2.02020202020202	6.0606060606060606	20.202020202020204	15.151515151515152	1.01010101010101	9.090909090909092	13.131313131313133	19.19191919191919	14.141414141414144	17.17171717171717	7.070707070707071	27.272727272727266
	3.0303030303030303	2.02020202020202	14.141414141414142	16.161616161616163	19.19191919191919	7.070707070707071	6.0606060606060606	8.080808080808081	16.16161616161616	9.090909090909092	1.01010101010101	7.070707070707071	4.04040404040404	20.2020202020202	19.19191919191919	7.070707070707071	7.070707070707071	10.101010101010102	7.070707070707071	10.101010101010102	33.33333333333333	8.08080808080808	6.0606060606060606	4.04040404040404	42.42424242424241	16.161616161616163	23.232323232323225	11.111111111111112	26.26262626262626	24.24242424242424	7.070707070707071	8.08080808080808	12.121212121212123	7.070707070707071	5.05050505050505	13.131313131313131	6.0606060606060606	6.0606060606060606	8.08080808080808	10.1010101010101	10.101010101010102	2.02020202020202	2.02020202020202	14.141414141414142	19.19191919191919	8.080808080808081	30.3030303030303	6.0606060606060606	28.28282828282828
	3.0303030303030303	5.05050505050505	10.1010101010101	10.101010101010102	21.21212121212121	11.111111111111112	4.04040404040404	2.02020202020202	16.16161616161616	7.070707070707071	5.05050505050505	4.04040404040404	6.0606060606060606	9.090909090909092	11.111111111111112	3.0303030303030303	4.04040404040404	6.0606060606060606	7.070707070707071	9.09090909090909	29.292929292929287	6.0606060606060606	12.121212121212121	8.08080808080808	37.37373737373737	15.15151515151515	16.161616161616163	14.141414141414142	16.161616161616163	15.151515151515152	4.04040404040404	5.05050505050505	11.111111111111112	9.090909090909092	3.0303030303030303	10.1010101010101	4.04040404040404	4.04040404040404	11.11111111111111	11.111111111111112	9.09090909090909	3.0303030303030303	5.05050505050505	22.22222222222222	20.202020202020197	9.09090909090909	25.25252525252525	7.070707070707071	16.161616161616163
	4.04040404040404	3.0303030303030303	9.09090909090909	11.11111111111111	16.161616161616163	14.14141414141414	4.04040404040404	4.04040404040404	10.1010101010101	3.0303030303030303	6.0606060606060606	9.090909090909092	3.0303030303030303	11.111111111111112	9.090909090909092	3.0303030303030303	4.04040404040404	2.02020202020202	9.090909090909092	11.111111111111112	28.282828282828277	9.090909090909092	5.05050505050505	3.0303030303030303	30.303030303030297	17.17171717171717	7.070707070707071	6.0606060606060606	13.131313131313131	18.18181818181818	4.04040404040404	8.080808080808081	20.202020202020204	8.080808080808081	5.05050505050505	5.05050505050505	6.0606060606060606	8.080808080808081	2.02020202020202	8.08080808080808	6.0606060606060606	4.04040404040404	5.05050505050505	6.0606060606060606	22.22222222222222	9.09090909090909	22.222222222222218	9.09090909090909	18.18181818181818
	5.05050505050505	6.0606060606060606	6.0606060606060606	12.121212121212123	20.2020202020202	8.080808080808081	6.0606060606060606	5.05050505050505	9.09090909090909	3.0303030303030303	6.0606060606060606	10.101010101010102	3.0303030303030303	9.090909090909092	8.08080808080808	4.04040404040404	5.05050505050505	11.11111111111111	4.04040404040404	12.121212121212121	17.17171717171717	6.0606060606060606	5.05050505050505	4.04040404040404	23.232323232323225	9.090909090909092	8.080808080808081	14.141414141414144	7.070707070707071	12.121212121212121	6.0606060606060606	7.07070707070707	7.070707070707071	7.070707070707071	5.05050505050505	5.05050505050505	4.04040404040404	6.0606060606060606	2.02020202020202	3.0303030303030303	3.0303030303030303	3.0303030303030303	7.07070707070707	7.07070707070707	20.202020202020197	13.131313131313133	28.282828282828287	10.1010101010101	14.141414141414142
	7.070707070707071	8.08080808080808	11.111111111111112	17.171717171717173	21.212121212121207	9.090909090909092	4.04040404040404	2.02020202020202	4.04040404040404	2.02020202020202	3.0303030303030303	4.04040404040404	8.08080808080808	5.05050505050505	12.121212121212121	2.02020202020202	3.0303030303030303	12.121212121212123	6.0606060606060606	6.0606060606060606	15.15151515151515	7.070707070707071	3.0303030303030303	4.04040404040404	19.191919191919187	8.08080808080808	7.070707070707071	8.080808080808081	4.04040404040404	13.131313131313133	11.11111111111111	7.070707070707071	4.04040404040404	8.080808080808081	4.04040404040404	4.04040404040404	6.0606060606060606	2.02020202020202	2.02020202020202	2.02020202020202	4.04040404040404	4.04040404040404	9.09090909090909	8.080808080808081	19.191919191919187	6.0606060606060606	21.21212121212121	13.131313131313133	20.2020202020202
	7.07070707070707	4.04040404040404	14.141414141414144	12.121212121212123	27.272727272727266	10.101010101010102	11.11111111111111	1.01010101010101	3.0303030303030303	4.04040404040404	2.02020202020202	7.070707070707071	5.05050505050505	4.04040404040404	14.141414141414142	3.0303030303030303	2.02020202020202	17.17171717171717	2.02020202020202	6.0606060606060606	18.18181818181818	11.111111111111112	12.121212121212121	7.07070707070707	18.181818181818183	9.09090909090909	7.070707070707071	6.0606060606060606	7.070707070707071	10.101010101010102	4.04040404040404	7.07070707070707	18.18181818181818	17.171717171717173	3.0303030303030303	4.04040404040404	7.070707070707071	4.04040404040404	6.0606060606060606	8.080808080808081	2.02020202020202	1.01010101010101	8.080808080808081	3.0303030303030303	22.22222222222222	11.11111111111111	10.1010101010101	10.1010101010101	16.161616161616163
	4.04040404040404	6.0606060606060606	9.09090909090909	8.080808080808081	19.19191919191919	1.01010101010101	15.151515151515154	1.01010101010101	6.0606060606060606	3.0303030303030303	6.0606060606060606	6.0606060606060606	3.0303030303030303	7.07070707070707	18.181818181818183	6.0606060606060606	3.0303030303030303	24.24242424242424	2.02020202020202	1.01010101010101	27.272727272727273	10.1010101010101	14.141414141414142	7.070707070707071	25.25252525252525	5.05050505050505	16.161616161616163	14.141414141414142	4.04040404040404	16.161616161616163	14.141414141414142	13.131313131313131	18.18181818181818	12.121212121212121	3.0303030303030303	6.0606060606060606	11.11111111111111	6.0606060606060606	2.02020202020202	3.0303030303030303	3.0303030303030303	2.02020202020202	21.212121212121207	5.05050505050505	17.17171717171717	4.04040404040404	18.181818181818183	11.11111111111111	16.161616161616163
	9.09090909090909	8.080808080808081	7.070707070707071	9.09090909090909	14.14141414141414	3.0303030303030303	21.212121212121215	4.04040404040404	10.1010101010101	2.02020202020202	6.0606060606060606	12.121212121212123	11.11111111111111	8.08080808080808	13.131313131313133	10.1010101010101	2.02020202020202	23.23232323232323	9.090909090909092	2.02020202020202	34.34343434343434	9.090909090909092	12.121212121212123	3.0303030303030303	24.242424242424235	14.141414141414144	12.121212121212123	6.0606060606060606	7.070707070707071	15.151515151515154	10.1010101010101	12.121212121212123	13.131313131313133	6.0606060606060606	6.0606060606060606	7.07070707070707	5.05050505050505	3.0303030303030303	2.02020202020202	7.070707070707071	5.05050505050505	6.0606060606060606	33.33333333333333	7.07070707070707	15.151515151515152	13.131313131313131	20.202020202020204	6.0606060606060606	17.17171717171717
	8.080808080808081	13.131313131313131	6.0606060606060606	7.070707070707071	12.121212121212121	6.0606060606060606	18.181818181818183	3.0303030303030303	9.090909090909092	4.04040404040404	8.08080808080808	12.121212121212121	6.0606060606060606	10.101010101010102	8.08080808080808	13.131313131313133	4.04040404040404	32.323232323232325	4.04040404040404	5.05050505050505	28.28282828282828	2.02020202020202	13.131313131313133	16.161616161616163	33.33333333333332	14.141414141414144	13.131313131313131	7.07070707070707	8.080808080808081	10.101010101010102	7.070707070707071	12.121212121212121	10.1010101010101	6.0606060606060606	10.101010101010102	6.0606060606060606	7.070707070707071	2.02020202020202	9.090909090909092	13.13131313131313	5.05050505050505	7.070707070707071	37.37373737373736	3.0303030303030303	15.15151515151515	14.141414141414142	24.242424242424246	8.08080808080808	15.151515151515152
	9.090909090909092	15.151515151515154	7.070707070707071	10.101010101010102	12.121212121212121	12.121212121212121	11.111111111111112	4.04040404040404	11.111111111111112	3.0303030303030303	8.08080808080808	12.121212121212123	11.111111111111112	18.181818181818183	8.080808080808081	5.05050505050505	5.05050505050505	10.1010101010101	2.02020202020202	6.0606060606060606	37.37373737373737	4.04040404040404	8.080808080808081	7.070707070707071	27.272727272727263	16.161616161616163	10.1010101010101	8.08080808080808	7.070707070707071	14.141414141414142	3.0303030303030303	9.090909090909092	20.202020202020204	7.070707070707071	3.0303030303030303	6.0606060606060606	13.131313131313131	6.0606060606060606	9.090909090909092	14.141414141414142	11.11111111111111	8.080808080808081	49.49494949494949	13.131313131313133	11.111111111111112	8.080808080808081	21.212121212121207	13.131313131313133	23.232323232323232
	7.070707070707071	12.121212121212123	13.131313131313131	8.08080808080808	12.121212121212123	10.101010101010102	11.11111111111111	3.0303030303030303	3.0303030303030303	2.02020202020202	4.04040404040404	8.08080808080808	7.070707070707071	11.111111111111112	15.151515151515152	2.02020202020202	9.09090909090909	20.2020202020202	4.04040404040404	7.070707070707071	27.272727272727266	7.070707070707071	12.121212121212123	10.1010101010101	23.232323232323232	7.070707070707071	10.101010101010102	5.05050505050505	11.111111111111112	8.080808080808081	6.0606060606060606	9.09090909090909	21.21212121212121	5.05050505050505	9.090909090909092	10.101010101010102	10.101010101010102	9.09090909090909	11.111111111111112	15.15151515151515	17.171717171717173	13.131313131313131	47.474747474747474	27.27272727272727	19.191919191919187	12.121212121212121	25.252525252525253	13.131313131313131	25.252525252525253
	5.05050505050505	9.09090909090909	12.121212121212121	12.121212121212123	23.23232323232323	11.111111111111112	4.04040404040404	3.0303030303030303	6.0606060606060606	2.02020202020202	6.0606060606060606	5.05050505050505	6.0606060606060606	6.0606060606060606	16.161616161616163	4.04040404040404	7.070707070707071	12.121212121212121	7.070707070707071	15.151515151515154	10.1010101010101	5.05050505050505	9.090909090909092	9.090909090909092	16.161616161616163	10.101010101010102	5.05050505050505	3.0303030303030303	7.070707070707071	5.05050505050505	3.0303030303030303	6.0606060606060606	13.131313131313133	2.02020202020202	4.04040404040404	7.070707070707071	6.0606060606060606	10.101010101010102	17.17171717171717	19.19191919191919	16.161616161616163	12.121212121212123	38.38383838383837	17.17171717171717	17.17171717171717	11.111111111111112	20.2020202020202	17.171717171717173	21.212121212121207
	7.070707070707071	7.070707070707071	13.131313131313131	10.1010101010101	23.232323232323235	11.111111111111112	3.0303030303030303	11.111111111111112	15.15151515151515	5.05050505050505	7.07070707070707	3.0303030303030303	12.121212121212123	8.080808080808081	10.1010101010101	11.111111111111112	5.05050505050505	8.080808080808081	9.090909090909092	6.0606060606060606	18.18181818181818	4.04040404040404	7.070707070707071	9.090909090909092	14.141414141414144	11.111111111111112	9.09090909090909	6.0606060606060606	14.141414141414144	3.0303030303030303	1.01010101010101	7.070707070707071	13.131313131313133	7.07070707070707	3.0303030303030303	3.0303030303030303	8.080808080808081	13.131313131313131	6.0606060606060606	16.161616161616163	19.19191919191919	10.101010101010102	11.111111111111112	12.121212121212121	24.24242424242424	9.090909090909092	20.202020202020204	16.161616161616163	27.272727272727266
	3.0303030303030303	8.08080808080808	13.131313131313131	6.0606060606060606	24.242424242424242	10.101010101010102	4.04040404040404	25.25252525252525	18.18181818181818	11.11111111111111	15.151515151515152	13.131313131313131	5.05050505050505	5.05050505050505	9.09090909090909	11.11111111111111	8.08080808080808	8.080808080808081	6.0606060606060606	18.181818181818183	17.171717171717173	6.0606060606060606	4.04040404040404	7.070707070707071	14.141414141414144	8.080808080808081	11.11111111111111	3.0303030303030303	10.101010101010102	9.090909090909092	2.02020202020202	10.1010101010101	9.09090909090909	13.131313131313131	5.05050505050505	6.0606060606060606	18.181818181818183	14.141414141414144	6.0606060606060606	8.080808080808081	13.131313131313133	5.05050505050505	5.05050505050505	8.08080808080808	29.292929292929287	6.0606060606060606	25.25252525252525	11.11111111111111	26.262626262626263
	7.070707070707071	3.0303030303030303	9.09090909090909	7.070707070707071	15.151515151515152	8.08080808080808	2.02020202020202	22.22222222222222	38.38383838383837	18.181818181818183	12.121212121212121	7.07070707070707	4.04040404040404	3.0303030303030303	2.02020202020202	12.121212121212121	10.1010101010101	16.161616161616163	6.0606060606060606	10.1010101010101	17.17171717171717	7.07070707070707	1.01010101010101	12.121212121212121	13.131313131313131	13.131313131313131	9.09090909090909	6.0606060606060606	6.0606060606060606	8.08080808080808	4.04040404040404	5.05050505050505	21.21212121212121	2.02020202020202	5.05050505050505	1.01010101010101	12.121212121212121	9.09090909090909	7.070707070707071	7.070707070707071	11.111111111111112	7.070707070707071	6.0606060606060606	3.0303030303030303	23.232323232323225	9.09090909090909	23.232323232323235	18.181818181818183	22.222222222222218
	5.05050505050505	6.0606060606060606	2.02020202020202	3.0303030303030303	7.07070707070707	3.0303030303030303	1.01010101010101	28.28282828282828	32.32323232323232	17.17171717171717	9.09090909090909	6.0606060606060606	7.070707070707071	9.09090909090909	6.0606060606060606	13.131313131313131	17.171717171717173	19.191919191919194	9.09090909090909	9.090909090909092	11.11111111111111	3.0303030303030303	4.04040404040404	9.09090909090909	14.141414141414142	10.1010101010101	6.0606060606060606	4.04040404040404	12.121212121212123	11.111111111111112	4.04040404040404	8.080808080808081	16.16161616161616	7.070707070707071	3.0303030303030303	3.0303030303030303	7.070707070707071	5.05050505050505	7.070707070707071	10.101010101010102	12.121212121212121	9.09090909090909	5.05050505050505	5.05050505050505	24.24242424242424	4.04040404040404	25.25252525252525	18.181818181818183	23.232323232323225
	3.0303030303030303	3.0303030303030303	4.04040404040404	2.02020202020202	4.04040404040404	0.0	0.0	10.101010101010102	24.24242424242424	8.08080808080808	3.0303030303030303	3.0303030303030303	9.090909090909092	7.070707070707071	4.04040404040404	15.151515151515152	8.08080808080808	19.19191919191919	9.090909090909092	11.11111111111111	21.21212121212121	3.0303030303030303	2.02020202020202	5.05050505050505	16.161616161616163	11.111111111111112	10.1010101010101	3.0303030303030303	5.05050505050505	12.121212121212121	9.090909090909092	5.05050505050505	15.15151515151515	2.02020202020202	3.0303030303030303	2.02020202020202	8.08080808080808	4.04040404040404	6.0606060606060606	6.0606060606060606	9.090909090909092	4.04040404040404	10.101010101010102	7.070707070707071	22.222222222222218	4.04040404040404	27.27272727272727	19.19191919191919	24.242424242424242
	4.04040404040404	5.05050505050505	2.02020202020202	1.01010101010101	0.0	0.0	4.04040404040404	6.0606060606060606	9.090909090909092	3.0303030303030303	2.02020202020202	7.07070707070707	3.0303030303030303	11.11111111111111	13.131313131313133	13.131313131313131	20.2020202020202	21.212121212121207	15.151515151515154	7.070707070707071	14.14141414141414	2.02020202020202	4.04040404040404	5.05050505050505	9.09090909090909	8.08080808080808	3.0303030303030303	5.05050505050505	7.070707070707071	7.070707070707071	4.04040404040404	4.04040404040404	7.070707070707071	2.02020202020202	3.0303030303030303	3.0303030303030303	9.09090909090909	7.070707070707071	4.04040404040404	6.0606060606060606	7.070707070707071	5.05050505050505	11.11111111111111	6.0606060606060606	18.18181818181818	7.070707070707071	24.242424242424242	24.242424242424242	24.24242424242424
	3.0303030303030303	3.0303030303030303	0.0	0.0	0.0	0.0	0.0	2.02020202020202	3.0303030303030303	0.0	1.01010101010101	7.070707070707071	11.111111111111112	13.131313131313131	11.11111111111111	20.2020202020202	4.04040404040404	19.191919191919187	5.05050505050505	6.0606060606060606	12.121212121212121	1.01010101010101	5.05050505050505	4.04040404040404	8.08080808080808	8.080808080808081	9.090909090909092	1.01010101010101	7.07070707070707	10.1010101010101	7.070707070707071	5.05050505050505	9.090909090909092	7.070707070707071	4.04040404040404	4.04040404040404	9.09090909090909	6.0606060606060606	4.04040404040404	4.04040404040404	5.05050505050505	2.02020202020202	23.232323232323225	1.01010101010101	14.141414141414144	4.04040404040404	27.272727272727266	23.23232323232323	23.23232323232323
	2.02020202020202	6.0606060606060606	5.05050505050505	1.01010101010101	2.02020202020202	6.0606060606060606	0.0	1.01010101010101	8.08080808080808	5.05050505050505	2.02020202020202	4.04040404040404	2.02020202020202	13.131313131313131	9.09090909090909	5.05050505050505	5.05050505050505	19.19191919191919	5.05050505050505	6.0606060606060606	12.121212121212121	0.0	4.04040404040404	9.090909090909092	8.080808080808081	14.141414141414142	16.161616161616163	2.02020202020202	9.09090909090909	14.141414141414142	11.11111111111111	7.070707070707071	5.05050505050505	5.05050505050505	0.0	6.0606060606060606	3.0303030303030303	2.02020202020202	3.0303030303030303	7.070707070707071	4.04040404040404	6.0606060606060606	29.29292929292929	6.0606060606060606	20.2020202020202	10.101010101010102	21.21212121212121	19.191919191919187	28.28282828282828
	6.0606060606060606	14.141414141414142	4.04040404040404	4.04040404040404	3.0303030303030303	7.070707070707071	3.0303030303030303	7.070707070707071	8.08080808080808	3.0303030303030303	2.02020202020202	4.04040404040404	2.02020202020202	7.07070707070707	5.05050505050505	9.090909090909092	1.01010101010101	28.28282828282828	2.02020202020202	6.0606060606060606	15.151515151515154	0.0	6.0606060606060606	5.05050505050505	18.18181818181818	8.08080808080808	16.161616161616163	5.05050505050505	3.0303030303030303	14.141414141414142	11.11111111111111	4.04040404040404	9.090909090909092	7.070707070707071	2.02020202020202	3.0303030303030303	8.08080808080808	2.02020202020202	6.0606060606060606	8.08080808080808	6.0606060606060606	5.05050505050505	34.34343434343434	5.05050505050505	24.24242424242424	8.080808080808081	29.29292929292929	34.34343434343434	24.242424242424242
	5.05050505050505	18.181818181818183	4.04040404040404	8.08080808080808	5.05050505050505	5.05050505050505	5.05050505050505	6.0606060606060606	14.141414141414142	7.070707070707071	9.09090909090909	13.131313131313131	7.070707070707071	3.0303030303030303	0.0	9.090909090909092	8.080808080808081	18.181818181818183	5.05050505050505	10.1010101010101	19.19191919191919	2.02020202020202	5.05050505050505	10.101010101010102	15.151515151515154	16.161616161616163	21.21212121212121	7.070707070707071	6.0606060606060606	13.131313131313131	11.11111111111111	3.0303030303030303	8.080808080808081	2.02020202020202	6.0606060606060606	1.01010101010101	7.070707070707071	4.04040404040404	6.0606060606060606	9.090909090909092	10.101010101010102	6.0606060606060606	31.313131313131308	18.181818181818183	26.26262626262626	5.05050505050505	24.242424242424242	19.191919191919194	19.19191919191919
	10.101010101010102	25.25252525252525	6.0606060606060606	4.04040404040404	10.1010101010101	3.0303030303030303	5.05050505050505	5.05050505050505	20.2020202020202	11.111111111111112	9.09090909090909	23.23232323232323	4.04040404040404	2.02020202020202	1.01010101010101	4.04040404040404	3.0303030303030303	13.131313131313131	2.02020202020202	9.09090909090909	8.08080808080808	1.01010101010101	2.02020202020202	10.101010101010102	7.070707070707071	3.0303030303030303	11.11111111111111	8.080808080808081	3.0303030303030303	5.05050505050505	1.01010101010101	3.0303030303030303	5.05050505050505	8.08080808080808	8.080808080808081	4.04040404040404	13.131313131313133	5.05050505050505	9.090909090909092	11.11111111111111	8.080808080808081	7.070707070707071	36.36363636363636	17.17171717171717	26.26262626262626	21.212121212121215	30.3030303030303	13.131313131313131	28.28282828282828
	10.101010101010102	35.35353535353536	5.05050505050505	11.111111111111112	15.15151515151515	4.04040404040404	6.0606060606060606	13.131313131313133	18.18181818181818	8.080808080808081	7.070707070707071	12.121212121212121	12.121212121212123	4.04040404040404	6.0606060606060606	2.02020202020202	3.0303030303030303	5.05050505050505	3.0303030303030303	7.070707070707071	5.05050505050505	0.0	0.0	10.101010101010102	6.0606060606060606	4.04040404040404	0.0	2.02020202020202	2.02020202020202	1.01010101010101	0.0	7.070707070707071	4.04040404040404	4.04040404040404	6.0606060606060606	2.02020202020202	20.202020202020204	14.141414141414144	11.111111111111112	12.121212121212123	14.141414141414144	6.0606060606060606	27.27272727272727	19.19191919191919	24.242424242424242	12.121212121212121	25.252525252525253	13.131313131313133	25.252525252525253
	17.17171717171717	23.23232323232323	3.0303030303030303	7.070707070707071	26.262626262626263	5.05050505050505	6.0606060606060606	19.19191919191919	20.202020202020197	14.141414141414144	8.08080808080808	7.070707070707071	7.070707070707071	10.1010101010101	5.05050505050505	4.04040404040404	5.05050505050505	1.01010101010101	2.02020202020202	1.01010101010101	6.0606060606060606	0.0	1.01010101010101	7.070707070707071	14.14141414141414	4.04040404040404	4.04040404040404	2.02020202020202	2.02020202020202	1.01010101010101	3.0303030303030303	8.080808080808081	11.11111111111111	8.080808080808081	9.090909090909092	2.02020202020202	17.17171717171717	11.111111111111112	6.0606060606060606	13.131313131313133	8.08080808080808	14.141414141414144	14.141414141414142	6.0606060606060606	25.25252525252525	12.121212121212121	11.11111111111111	13.131313131313133	18.18181818181818
	8.080808080808081	14.141414141414144	13.131313131313133	15.151515151515152	33.33333333333333	6.0606060606060606	7.070707070707071	10.101010101010102	17.171717171717166	9.09090909090909	5.05050505050505	3.0303030303030303	7.070707070707071	11.111111111111112	11.11111111111111	6.0606060606060606	3.0303030303030303	1.01010101010101	2.02020202020202	5.05050505050505	10.1010101010101	0.0	1.01010101010101	10.101010101010102	8.080808080808081	10.1010101010101	1.01010101010101	0.0	0.0	3.0303030303030303	0.0	5.05050505050505	4.04040404040404	1.01010101010101	8.080808080808081	3.0303030303030303	14.141414141414142	9.090909090909092	6.0606060606060606	3.0303030303030303	10.1010101010101	5.05050505050505	17.17171717171717	5.05050505050505	33.33333333333333	7.070707070707071	24.242424242424246	13.131313131313131	20.2020202020202
	11.111111111111112	3.0303030303030303	14.141414141414142	11.11111111111111	29.29292929292929	9.090909090909092	10.1010101010101	6.0606060606060606	15.15151515151515	11.11111111111111	5.05050505050505	8.080808080808081	3.0303030303030303	13.131313131313131	10.101010101010102	1.01010101010101	5.05050505050505	3.0303030303030303	2.02020202020202	5.05050505050505	13.131313131313131	1.01010101010101	5.05050505050505	9.09090909090909	9.090909090909092	6.0606060606060606	4.04040404040404	1.01010101010101	2.02020202020202	5.05050505050505	2.02020202020202	6.0606060606060606	7.070707070707071	5.05050505050505	5.05050505050505	3.0303030303030303	7.07070707070707	9.09090909090909	4.04040404040404	8.080808080808081	6.0606060606060606	9.090909090909092	18.181818181818183	5.05050505050505	21.21212121212121	7.070707070707071	13.13131313131313	13.131313131313131	24.242424242424242
	3.0303030303030303	7.070707070707071	12.121212121212123	12.121212121212121	33.33333333333333	6.0606060606060606	8.08080808080808	1.01010101010101	12.121212121212121	5.05050505050505	2.02020202020202	7.070707070707071	8.08080808080808	8.08080808080808	14.141414141414142	2.02020202020202	1.01010101010101	7.07070707070707	2.02020202020202	7.070707070707071	19.191919191919187	0.0	0.0	6.0606060606060606	10.1010101010101	6.0606060606060606	4.04040404040404	1.01010101010101	5.05050505050505	9.09090909090909	1.01010101010101	10.1010101010101	6.0606060606060606	8.080808080808081	7.070707070707071	2.02020202020202	2.02020202020202	6.0606060606060606	4.04040404040404	5.05050505050505	6.0606060606060606	7.07070707070707	12.121212121212123	4.04040404040404	25.25252525252525	4.04040404040404	12.121212121212121	17.171717171717173	17.17171717171717
	5.05050505050505	14.141414141414142	9.090909090909092	13.131313131313131	28.28282828282828	6.0606060606060606	5.05050505050505	3.0303030303030303	10.1010101010101	5.05050505050505	9.090909090909092	14.141414141414142	8.08080808080808	12.121212121212123	18.18181818181818	8.08080808080808	3.0303030303030303	14.141414141414144	2.02020202020202	4.04040404040404	12.121212121212121	2.02020202020202	6.0606060606060606	6.0606060606060606	18.18181818181818	6.0606060606060606	9.09090909090909	0.0	3.0303030303030303	9.090909090909092	5.05050505050505	12.121212121212123	8.080808080808081	10.101010101010102	6.0606060606060606	6.0606060606060606	4.04040404040404	3.0303030303030303	7.070707070707071	5.05050505050505	7.070707070707071	2.02020202020202	26.26262626262626	3.0303030303030303	20.2020202020202	9.09090909090909	10.101010101010102	22.222222222222218	10.1010101010101
	6.0606060606060606	14.141414141414142	5.05050505050505	11.11111111111111	19.19191919191919	5.05050505050505	7.070707070707071	6.0606060606060606	11.111111111111112	5.05050505050505	11.111111111111112	22.22222222222222	8.080808080808081	22.22222222222222	22.22222222222222	4.04040404040404	3.0303030303030303	23.232323232323232	3.0303030303030303	3.0303030303030303	14.14141414141414	3.0303030303030303	13.131313131313133	9.09090909090909	23.23232323232322	18.181818181818183	19.19191919191919	3.0303030303030303	10.101010101010102	16.161616161616163	10.101010101010102	11.111111111111112	9.090909090909092	13.131313131313131	5.05050505050505	7.070707070707071	3.0303030303030303	4.04040404040404	8.080808080808081	4.04040404040404	10.1010101010101	2.02020202020202	27.272727272727266	13.131313131313131	14.141414141414144	11.11111111111111	11.111111111111112	31.313131313131308	21.21212121212121
	6.0606060606060606	21.212121212121204	9.090909090909092	10.101010101010102	14.141414141414144	2.02020202020202	13.131313131313131	8.080808080808081	16.161616161616163	8.08080808080808	7.070707070707071	12.121212121212121	8.08080808080808	23.23232323232322	20.2020202020202	7.07070707070707	6.0606060606060606	26.262626262626263	3.0303030303030303	6.0606060606060606	28.28282828282828	4.04040404040404	16.161616161616163	10.101010101010102	38.38383838383837	24.24242424242424	25.25252525252525	8.080808080808081	5.05050505050505	23.23232323232323	7.070707070707071	10.101010101010102	11.111111111111112	10.1010101010101	6.0606060606060606	10.101010101010102	16.161616161616163	9.090909090909092	11.111111111111112	15.15151515151515	8.080808080808081	8.080808080808081	29.29292929292929	13.13131313131313	21.21212121212121	15.151515151515154	10.101010101010102	22.222222222222225	17.171717171717173
	7.070707070707071	15.151515151515154	9.090909090909092	13.131313131313133	9.09090909090909	9.090909090909092	22.22222222222222	16.161616161616163	38.38383838383837	29.29292929292929	1.01010101010101	7.070707070707071	10.101010101010102	21.212121212121207	6.0606060606060606	15.151515151515154	12.121212121212121	33.33333333333333	2.02020202020202	8.08080808080808	29.292929292929287	3.0303030303030303	17.17171717171717	11.11111111111111	19.19191919191919	22.222222222222218	28.28282828282828	6.0606060606060606	6.0606060606060606	12.121212121212123	10.101010101010102	10.101010101010102	7.070707070707071	9.09090909090909	4.04040404040404	19.19191919191919	15.151515151515152	11.111111111111112	18.181818181818183	10.101010101010102	15.151515151515154	11.111111111111112	41.41414141414141	11.11111111111111	22.222222222222225	19.191919191919187	13.131313131313131	14.141414141414142	19.19191919191919
	5.05050505050505	15.151515151515154	11.11111111111111	7.070707070707071	23.23232323232323	6.0606060606060606	15.151515151515154	11.11111111111111	33.33333333333333	22.22222222222222	2.02020202020202	3.0303030303030303	11.11111111111111	5.05050505050505	8.080808080808081	16.161616161616163	16.161616161616163	51.515151515151494	9.090909090909092	14.141414141414142	18.18181818181818	7.070707070707071	3.0303030303030303	9.090909090909092	19.191919191919194	14.141414141414144	13.131313131313131	3.0303030303030303	5.05050505050505	5.05050505050505	1.01010101010101	18.181818181818183	10.101010101010102	13.131313131313133	4.04040404040404	9.090909090909092	15.151515151515152	7.070707070707071	8.080808080808081	16.16161616161616	15.151515151515152	16.161616161616163	35.35353535353535	6.0606060606060606	22.222222222222218	10.1010101010101	15.151515151515154	14.14141414141414	16.161616161616163
	4.04040404040404	9.090909090909092	11.111111111111112	9.09090909090909	24.242424242424242	9.090909090909092	14.141414141414144	11.11111111111111	29.29292929292929	18.18181818181818	0.0	2.02020202020202	7.070707070707071	12.121212121212121	3.0303030303030303	18.181818181818183	18.181818181818183	33.33333333333333	17.171717171717173	14.141414141414144	11.11111111111111	8.080808080808081	1.01010101010101	10.1010101010101	6.0606060606060606	15.151515151515152	6.0606060606060606	7.07070707070707	4.04040404040404	3.0303030303030303	0.0	5.05050505050505	5.05050505050505	6.0606060606060606	4.04040404040404	8.080808080808081	7.070707070707071	4.04040404040404	6.0606060606060606	13.131313131313131	11.111111111111112	12.121212121212123	8.08080808080808	5.05050505050505	10.1010101010101	8.080808080808081	9.090909090909092	6.0606060606060606	13.131313131313131
	4.04040404040404	4.04040404040404	7.07070707070707	7.070707070707071	25.25252525252525	5.05050505050505	11.11111111111111	4.04040404040404	26.26262626262626	5.05050505050505	3.0303030303030303	7.07070707070707	9.090909090909092	14.141414141414142	14.141414141414142	10.101010101010102	7.07070707070707	8.080808080808081	17.171717171717173	9.090909090909092	13.131313131313133	3.0303030303030303	1.01010101010101	4.04040404040404	8.080808080808081	11.111111111111112	7.070707070707071	4.04040404040404	5.05050505050505	5.05050505050505	5.05050505050505	10.101010101010102	8.080808080808081	13.131313131313131	3.0303030303030303	5.05050505050505	6.0606060606060606	2.02020202020202	2.02020202020202	4.04040404040404	2.02020202020202	12.121212121212123	4.04040404040404	5.05050505050505	15.151515151515152	10.1010101010101	11.111111111111112	12.121212121212123	6.0606060606060606
	4.04040404040404	4.04040404040404	5.05050505050505	5.05050505050505	12.121212121212121	3.0303030303030303	4.04040404040404	5.05050505050505	9.09090909090909	2.02020202020202	8.080808080808081	5.05050505050505	5.05050505050505	20.202020202020204	18.18181818181818	9.09090909090909	8.080808080808081	14.141414141414142	5.05050505050505	8.080808080808081	6.0606060606060606	2.02020202020202	3.0303030303030303	4.04040404040404	6.0606060606060606	4.04040404040404	0.0	5.05050505050505	3.0303030303030303	7.07070707070707	8.08080808080808	7.070707070707071	9.090909090909092	8.080808080808081	1.01010101010101	3.0303030303030303	5.05050505050505	4.04040404040404	4.04040404040404	3.0303030303030303	5.05050505050505	2.02020202020202	12.121212121212121	6.0606060606060606	12.121212121212121	15.15151515151515	23.232323232323232	21.21212121212121	11.11111111111111
	5.05050505050505	3.0303030303030303	1.01010101010101	3.0303030303030303	13.131313131313133	2.02020202020202	0.0	3.0303030303030303	6.0606060606060606	2.02020202020202	6.0606060606060606	18.181818181818183	5.05050505050505	10.101010101010102	16.161616161616163	13.131313131313131	5.05050505050505	7.070707070707071	6.0606060606060606	8.08080808080808	7.07070707070707	0.0	2.02020202020202	4.04040404040404	10.1010101010101	5.05050505050505	4.04040404040404	0.0	5.05050505050505	10.101010101010102	7.07070707070707	6.0606060606060606	14.141414141414142	4.04040404040404	4.04040404040404	3.0303030303030303	3.0303030303030303	1.01010101010101	2.02020202020202	6.0606060606060606	5.05050505050505	6.0606060606060606	24.242424242424242	2.02020202020202	19.191919191919187	7.070707070707071	23.232323232323232	24.242424242424242	13.131313131313131
	6.0606060606060606	6.0606060606060606	4.04040404040404	4.04040404040404	8.080808080808081	2.02020202020202	1.01010101010101	6.0606060606060606	8.080808080808081	2.02020202020202	4.04040404040404	10.1010101010101	3.0303030303030303	3.0303030303030303	3.0303030303030303	9.090909090909092	3.0303030303030303	5.05050505050505	7.070707070707071	14.141414141414144	2.02020202020202	1.01010101010101	1.01010101010101	3.0303030303030303	4.04040404040404	3.0303030303030303	3.0303030303030303	0.0	3.0303030303030303	5.05050505050505	2.02020202020202	8.08080808080808	9.09090909090909	7.070707070707071	3.0303030303030303	1.01010101010101	3.0303030303030303	3.0303030303030303	3.0303030303030303	5.05050505050505	14.141414141414144	3.0303030303030303	18.181818181818183	6.0606060606060606	19.19191919191919	7.070707070707071	24.242424242424246	23.232323232323232	17.17171717171717
	2.02020202020202	7.070707070707071	0.0	1.01010101010101	7.07070707070707	4.04040404040404	0.0	8.08080808080808	11.111111111111112	1.01010101010101	0.0	6.0606060606060606	7.070707070707071	5.05050505050505	1.01010101010101	10.1010101010101	5.05050505050505	15.151515151515154	2.02020202020202	9.090909090909092	1.01010101010101	0.0	0.0	9.090909090909092	1.01010101010101	2.02020202020202	1.01010101010101	1.01010101010101	2.02020202020202	0.0	1.01010101010101	5.05050505050505	11.111111111111112	4.04040404040404	2.02020202020202	3.0303030303030303	8.080808080808081	1.01010101010101	5.05050505050505	7.07070707070707	5.05050505050505	2.02020202020202	13.131313131313131	1.01010101010101	25.25252525252525	14.141414141414144	29.29292929292929	13.131313131313133	15.151515151515152
	4.04040404040404	9.090909090909092	3.0303030303030303	2.02020202020202	5.05050505050505	3.0303030303030303	2.02020202020202	5.05050505050505	5.05050505050505	7.070707070707071	1.01010101010101	1.01010101010101	6.0606060606060606	2.02020202020202	7.07070707070707	12.121212121212123	0.0	11.11111111111111	10.1010101010101	11.111111111111112	1.01010101010101	0.0	0.0	6.0606060606060606	3.0303030303030303	0.0	0.0	0.0	1.01010101010101	0.0	0.0	5.05050505050505	10.1010101010101	4.04040404040404	4.04040404040404	3.0303030303030303	14.141414141414142	1.01010101010101	4.04040404040404	4.04040404040404	5.05050505050505	2.02020202020202	12.121212121212121	2.02020202020202	37.37373737373737	10.101010101010102	24.242424242424246	6.0606060606060606	17.17171717171717
	7.070707070707071	6.0606060606060606	1.01010101010101	1.01010101010101	3.0303030303030303	1.01010101010101	0.0	5.05050505050505	6.0606060606060606	3.0303030303030303	6.0606060606060606	4.04040404040404	13.131313131313133	10.101010101010102	14.141414141414142	10.1010101010101	9.090909090909092	6.0606060606060606	10.1010101010101	8.080808080808081	4.04040404040404	1.01010101010101	0.0	3.0303030303030303	2.02020202020202	2.02020202020202	0.0	0.0	3.0303030303030303	0.0	0.0	5.05050505050505	12.121212121212121	1.01010101010101	6.0606060606060606	2.02020202020202	17.17171717171717	7.070707070707071	2.02020202020202	8.08080808080808	7.070707070707071	4.04040404040404	16.161616161616163	2.02020202020202	28.28282828282828	10.1010101010101	25.25252525252525	3.0303030303030303	12.121212121212121
	5.05050505050505	6.0606060606060606	3.0303030303030303	4.04040404040404	6.0606060606060606	7.070707070707071	0.0	5.05050505050505	7.070707070707071	3.0303030303030303	9.090909090909092	7.070707070707071	8.080808080808081	16.16161616161616	13.13131313131313	9.090909090909092	5.05050505050505	6.0606060606060606	3.0303030303030303	8.080808080808081	5.05050505050505	1.01010101010101	0.0	7.07070707070707	7.070707070707071	1.01010101010101	2.02020202020202	0.0	1.01010101010101	0.0	0.0	6.0606060606060606	7.070707070707071	4.04040404040404	2.02020202020202	1.01010101010101	10.1010101010101	7.070707070707071	5.05050505050505	5.05050505050505	9.09090909090909	1.01010101010101	1.01010101010101	7.070707070707071	28.28282828282828	7.070707070707071	26.262626262626263	7.070707070707071	15.15151515151515
	6.0606060606060606	3.0303030303030303	3.0303030303030303	6.0606060606060606	11.111111111111112	2.02020202020202	3.0303030303030303	7.070707070707071	9.090909090909092	2.02020202020202	4.04040404040404	11.11111111111111	9.090909090909092	4.04040404040404	16.161616161616163	9.09090909090909	6.0606060606060606	4.04040404040404	10.1010101010101	5.05050505050505	6.0606060606060606	0.0	2.02020202020202	3.0303030303030303	6.0606060606060606	3.0303030303030303	3.0303030303030303	0.0	4.04040404040404	4.04040404040404	1.01010101010101	2.02020202020202	13.13131313131313	8.080808080808081	4.04040404040404	2.02020202020202	8.08080808080808	2.02020202020202	3.0303030303030303	7.070707070707071	5.05050505050505	2.02020202020202	1.01010101010101	8.08080808080808	21.212121212121207	5.05050505050505	26.262626262626263	8.080808080808081	18.18181818181818
	6.0606060606060606	4.04040404040404	6.0606060606060606	4.04040404040404	22.222222222222218	4.04040404040404	4.04040404040404	4.04040404040404	6.0606060606060606	5.05050505050505	7.070707070707071	11.111111111111112	4.04040404040404	4.04040404040404	9.090909090909092	11.111111111111112	4.04040404040404	3.0303030303030303	8.080808080808081	8.08080808080808	8.08080808080808	2.02020202020202	1.01010101010101	6.0606060606060606	7.07070707070707	2.02020202020202	2.02020202020202	2.02020202020202	0.0	3.0303030303030303	1.01010101010101	7.070707070707071	10.1010101010101	4.04040404040404	4.04040404040404	3.0303030303030303	8.08080808080808	5.05050505050505	8.08080808080808	6.0606060606060606	5.05050505050505	3.0303030303030303	5.05050505050505	9.090909090909092	18.18181818181818	5.05050505050505	22.222222222222225	8.080808080808081	13.131313131313131
	4.04040404040404	2.02020202020202	8.080808080808081	7.070707070707071	24.242424242424242	5.05050505050505	2.02020202020202	5.05050505050505	7.07070707070707	2.02020202020202	2.02020202020202	6.0606060606060606	6.0606060606060606	13.13131313131313	11.111111111111112	9.090909090909092	3.0303030303030303	6.0606060606060606	3.0303030303030303	10.1010101010101	7.07070707070707	5.05050505050505	3.0303030303030303	6.0606060606060606	8.080808080808081	9.090909090909092	3.0303030303030303	0.0	3.0303030303030303	2.02020202020202	2.02020202020202	8.080808080808081	14.141414141414144	14.141414141414144	4.04040404040404	3.0303030303030303	14.141414141414142	1.01010101010101	3.0303030303030303	3.0303030303030303	7.070707070707071	3.0303030303030303	6.0606060606060606	3.0303030303030303	14.14141414141414	4.04040404040404	18.181818181818183	19.191919191919187	10.1010101010101
	8.080808080808081	3.0303030303030303	4.04040404040404	5.05050505050505	10.101010101010102	1.01010101010101	3.0303030303030303	2.02020202020202	7.070707070707071	0.0	4.04040404040404	7.07070707070707	6.0606060606060606	14.141414141414144	15.151515151515152	5.05050505050505	3.0303030303030303	5.05050505050505	1.01010101010101	12.121212121212123	10.101010101010102	3.0303030303030303	1.01010101010101	3.0303030303030303	17.171717171717173	14.141414141414142	4.04040404040404	6.0606060606060606	3.0303030303030303	6.0606060606060606	1.01010101010101	15.151515151515154	16.161616161616163	6.0606060606060606	4.04040404040404	10.101010101010102	4.04040404040404	3.0303030303030303	9.090909090909092	11.111111111111112	6.0606060606060606	3.0303030303030303	13.131313131313131	4.04040404040404	9.090909090909092	8.080808080808081	9.090909090909092	23.232323232323225	14.141414141414142
	4.04040404040404	5.05050505050505	2.02020202020202	5.05050505050505	3.0303030303030303	2.02020202020202	5.05050505050505	2.02020202020202	8.080808080808081	1.01010101010101	1.01010101010101	7.070707070707071	8.08080808080808	23.232323232323232	20.202020202020197	3.0303030303030303	4.04040404040404	12.121212121212123	3.0303030303030303	6.0606060606060606	23.232323232323232	2.02020202020202	17.17171717171717	12.121212121212121	30.303030303030305	9.09090909090909	22.22222222222222	8.08080808080808	7.07070707070707	23.232323232323232	7.070707070707071	8.08080808080808	14.141414141414142	10.1010101010101	3.0303030303030303	7.070707070707071	15.151515151515152	3.0303030303030303	7.070707070707071	4.04040404040404	6.0606060606060606	8.08080808080808	10.101010101010102	7.070707070707071	21.212121212121207	12.121212121212121	26.26262626262626	38.38383838383838	13.131313131313131
	6.0606060606060606	7.070707070707071	9.09090909090909	3.0303030303030303	9.09090909090909	7.07070707070707	7.070707070707071	3.0303030303030303	8.08080808080808	0.0	4.04040404040404	20.202020202020197	10.101010101010102	13.131313131313131	21.21212121212121	3.0303030303030303	1.01010101010101	16.161616161616163	1.01010101010101	4.04040404040404	29.29292929292929	6.0606060606060606	16.161616161616163	6.0606060606060606	35.35353535353535	21.212121212121207	21.21212121212121	10.101010101010102	15.151515151515154	15.151515151515154	11.111111111111112	8.08080808080808	13.131313131313133	9.090909090909092	1.01010101010101	8.080808080808081	11.111111111111112	5.05050505050505	9.09090909090909	12.121212121212123	7.070707070707071	4.04040404040404	19.19191919191919	9.09090909090909	35.35353535353534	13.131313131313131	33.33333333333333	39.393939393939384	38.38383838383837
	2.02020202020202	3.0303030303030303	10.101010101010102	10.101010101010102	20.202020202020204	5.05050505050505	7.070707070707071	5.05050505050505	7.070707070707071	4.04040404040404	6.0606060606060606	13.13131313131313	7.07070707070707	18.18181818181818	9.09090909090909	2.02020202020202	8.08080808080808	22.222222222222225	5.05050505050505	2.02020202020202	38.38383838383837	17.171717171717173	8.080808080808081	13.131313131313131	33.33333333333333	10.1010101010101	17.17171717171717	8.080808080808081	21.212121212121207	20.202020202020204	8.08080808080808	13.131313131313131	11.111111111111112	8.080808080808081	6.0606060606060606	14.141414141414144	12.121212121212121	5.05050505050505	8.080808080808081	14.141414141414142	14.14141414141414	9.09090909090909	17.17171717171717	8.080808080808081	38.38383838383837	7.07070707070707	45.454545454545446	32.32323232323231	42.424242424242415
	8.080808080808081	6.0606060606060606	13.131313131313133	11.11111111111111	33.333333333333336	13.131313131313131	8.080808080808081	11.111111111111112	11.111111111111112	2.02020202020202	11.11111111111111	8.080808080808081	10.101010101010102	9.090909090909092	5.05050505050505	7.070707070707071	6.0606060606060606	16.16161616161616	6.0606060606060606	8.080808080808081	26.262626262626256	13.131313131313131	3.0303030303030303	5.05050505050505	22.222222222222225	11.111111111111112	16.161616161616163	10.101010101010102	17.17171717171717	10.1010101010101	3.0303030303030303	13.131313131313133	15.151515151515154	11.111111111111112	8.080808080808081	6.0606060606060606	13.131313131313131	11.11111111111111	8.080808080808081	15.151515151515152	10.101010101010102	10.101010101010102	19.191919191919187	8.08080808080808	49.494949494949495	15.151515151515154	33.33333333333333	22.222222222222218	39.393939393939384
	4.04040404040404	6.0606060606060606	11.11111111111111	21.212121212121204	45.454545454545446	13.131313131313133	9.090909090909092	17.17171717171717	26.262626262626256	14.141414141414142	1.01010101010101	3.0303030303030303	18.18181818181818	7.070707070707071	5.05050505050505	5.05050505050505	3.0303030303030303	15.15151515151515	4.04040404040404	7.070707070707071	24.242424242424242	5.05050505050505	3.0303030303030303	6.0606060606060606	20.2020202020202	14.141414141414144	5.05050505050505	10.101010101010102	14.141414141414144	7.07070707070707	5.05050505050505	4.04040404040404	11.11111111111111	3.0303030303030303	3.0303030303030303	5.05050505050505	13.131313131313133	13.131313131313133	12.121212121212123	10.101010101010102	15.151515151515154	15.151515151515154	18.18181818181818	14.141414141414142	44.444444444444436	2.02020202020202	18.18181818181818	10.1010101010101	35.35353535353534
	9.090909090909092	5.05050505050505	16.161616161616163	8.08080808080808	43.434343434343425	10.101010101010102	4.04040404040404	19.19191919191919	27.27272727272727	12.121212121212121	2.02020202020202	2.02020202020202	9.090909090909092	9.09090909090909	13.131313131313133	10.101010101010102	1.01010101010101	6.0606060606060606	7.070707070707071	8.080808080808081	11.11111111111111	4.04040404040404	2.02020202020202	5.05050505050505	15.151515151515154	20.2020202020202	10.1010101010101	6.0606060606060606	10.1010101010101	14.141414141414144	6.0606060606060606	5.05050505050505	14.141414141414142	11.11111111111111	6.0606060606060606	5.05050505050505	12.121212121212123	7.070707070707071	5.05050505050505	5.05050505050505	13.131313131313133	6.0606060606060606	9.090909090909092	4.04040404040404	36.36363636363636	8.08080808080808	23.232323232323232	12.121212121212123	42.42424242424242
	7.070707070707071	8.080808080808081	6.0606060606060606	12.121212121212123	40.4040404040404	9.09090909090909	5.05050505050505	20.2020202020202	35.35353535353535	10.101010101010102	3.0303030303030303	6.0606060606060606	11.11111111111111	6.0606060606060606	14.141414141414142	4.04040404040404	4.04040404040404	5.05050505050505	5.05050505050505	4.04040404040404	13.131313131313131	4.04040404040404	4.04040404040404	4.04040404040404	15.151515151515154	17.171717171717173	14.141414141414142	5.05050505050505	7.070707070707071	18.18181818181818	5.05050505050505	8.080808080808081	20.2020202020202	8.08080808080808	5.05050505050505	2.02020202020202	8.08080808080808	10.101010101010102	10.1010101010101	7.070707070707071	15.151515151515154	7.070707070707071	10.1010101010101	9.09090909090909	33.33333333333333	8.080808080808081	23.23232323232323	20.202020202020197	34.34343434343434
	1.01010101010101	8.080808080808081	11.11111111111111	13.131313131313133	30.3030303030303	7.070707070707071	8.080808080808081	12.121212121212123	17.17171717171717	13.131313131313131	4.04040404040404	4.04040404040404	7.070707070707071	11.11111111111111	17.171717171717173	9.09090909090909	4.04040404040404	6.0606060606060606	3.0303030303030303	6.0606060606060606	15.151515151515152	3.0303030303030303	5.05050505050505	9.090909090909092	16.161616161616163	15.151515151515152	14.141414141414142	6.0606060606060606	6.0606060606060606	14.141414141414142	2.02020202020202	5.05050505050505	11.11111111111111	7.070707070707071	3.0303030303030303	5.05050505050505	16.161616161616163	4.04040404040404	2.02020202020202	8.08080808080808	5.05050505050505	3.0303030303030303	1.01010101010101	8.08080808080808	31.31313131313131	8.08080808080808	12.121212121212123	9.090909090909092	19.19191919191919
	14.141414141414142	12.121212121212123	5.05050505050505	2.02020202020202	18.181818181818183	6.0606060606060606	10.101010101010102	4.04040404040404	10.1010101010101	8.08080808080808	10.101010101010102	9.090909090909092	9.090909090909092	19.19191919191919	8.08080808080808	6.0606060606060606	3.0303030303030303	2.02020202020202	3.0303030303030303	5.05050505050505	12.121212121212121	3.0303030303030303	3.0303030303030303	6.0606060606060606	17.17171717171717	8.080808080808081	19.19191919191919	2.02020202020202	3.0303030303030303	12.121212121212121	5.05050505050505	1.01010101010101	10.1010101010101	5.05050505050505	5.05050505050505	3.0303030303030303	3.0303030303030303	2.02020202020202	6.0606060606060606	2.02020202020202	5.05050505050505	4.04040404040404	11.111111111111112	13.131313131313131	28.282828282828284	19.191919191919187	21.212121212121207	11.111111111111112	22.22222222222222
	6.0606060606060606	29.292929292929287	5.05050505050505	8.080808080808081	8.08080808080808	3.0303030303030303	7.070707070707071	11.11111111111111	13.13131313131313	6.0606060606060606	15.151515151515152	11.11111111111111	10.101010101010102	15.151515151515154	10.1010101010101	2.02020202020202	5.05050505050505	0.0	0.0	6.0606060606060606	12.121212121212121	3.0303030303030303	1.01010101010101	8.08080808080808	7.070707070707071	9.090909090909092	13.131313131313131	1.01010101010101	4.04040404040404	6.0606060606060606	4.04040404040404	5.05050505050505	8.080808080808081	5.05050505050505	10.101010101010102	6.0606060606060606	7.07070707070707	3.0303030303030303	5.05050505050505	11.111111111111112	12.121212121212121	2.02020202020202	21.21212121212121	16.161616161616163	27.272727272727273	14.141414141414144	24.242424242424235	5.05050505050505	26.26262626262626
	9.09090909090909	32.32323232323231	10.101010101010102	13.131313131313131	9.09090909090909	3.0303030303030303	11.11111111111111	10.1010101010101	13.13131313131313	6.0606060606060606	29.292929292929287	34.34343434343433	6.0606060606060606	21.212121212121207	8.080808080808081	1.01010101010101	4.04040404040404	1.01010101010101	1.01010101010101	3.0303030303030303	9.090909090909092	1.01010101010101	1.01010101010101	5.05050505050505	4.04040404040404	5.05050505050505	0.0	1.01010101010101	1.01010101010101	2.02020202020202	2.02020202020202	11.111111111111112	10.101010101010102	13.131313131313133	5.05050505050505	2.02020202020202	13.131313131313133	5.05050505050505	5.05050505050505	8.080808080808081	10.101010101010102	4.04040404040404	38.38383838383837	9.09090909090909	25.252525252525245	23.232323232323232	28.282828282828284	7.070707070707071	18.181818181818183
	9.090909090909092	36.36363636363636	9.090909090909092	15.151515151515154	5.05050505050505	4.04040404040404	5.05050505050505	7.07070707070707	16.16161616161616	5.05050505050505	9.090909090909092	27.27272727272727	5.05050505050505	21.21212121212121	11.11111111111111	2.02020202020202	3.0303030303030303	0.0	3.0303030303030303	0.0	10.1010101010101	2.02020202020202	0.0	9.090909090909092	12.121212121212121	6.0606060606060606	5.05050505050505	0.0	1.01010101010101	7.070707070707071	3.0303030303030303	12.121212121212121	15.15151515151515	6.0606060606060606	9.090909090909092	2.02020202020202	18.18181818181818	13.131313131313133	7.070707070707071	15.151515151515154	18.18181818181818	14.141414141414142	38.383838383838366	16.161616161616163	31.313131313131308	21.212121212121207	28.282828282828284	5.05050505050505	22.22222222222222
	7.070707070707071	31.3131313131313	9.09090909090909	11.11111111111111	8.08080808080808	4.04040404040404	8.080808080808081	7.070707070707071	20.2020202020202	8.08080808080808	7.07070707070707	15.151515151515152	8.08080808080808	23.23232323232322	8.08080808080808	4.04040404040404	3.0303030303030303	8.080808080808081	0.0	2.02020202020202	3.0303030303030303	1.01010101010101	3.0303030303030303	13.131313131313133	19.19191919191919	12.121212121212123	13.131313131313133	6.0606060606060606	5.05050505050505	11.11111111111111	3.0303030303030303	15.151515151515152	17.171717171717173	10.1010101010101	11.11111111111111	2.02020202020202	13.131313131313131	7.070707070707071	10.1010101010101	12.121212121212121	27.272727272727266	7.070707070707071	45.45454545454545	24.24242424242424	50.5050505050505	19.19191919191919	29.292929292929294	7.070707070707071	39.393939393939384
	13.131313131313133	22.222222222222214	12.121212121212123	8.080808080808081	12.121212121212121	6.0606060606060606	4.04040404040404	12.121212121212121	18.181818181818183	14.141414141414142	5.05050505050505	9.09090909090909	6.0606060606060606	18.181818181818183	20.2020202020202	7.070707070707071	4.04040404040404	14.141414141414144	0.0	2.02020202020202	15.151515151515152	2.02020202020202	3.0303030303030303	9.090909090909092	26.26262626262626	14.141414141414142	12.121212121212121	4.04040404040404	4.04040404040404	11.11111111111111	5.05050505050505	6.0606060606060606	14.141414141414142	13.131313131313133	6.0606060606060606	4.04040404040404	16.161616161616163	13.131313131313131	9.090909090909092	15.151515151515152	15.151515151515154	16.16161616161616	28.28282828282828	35.35353535353535	58.58585858585858	15.151515151515154	29.292929292929287	15.151515151515152	62.626262626262616
	14.141414141414144	22.222222222222218	13.131313131313131	16.161616161616163	11.111111111111112	6.0606060606060606	13.131313131313133	17.17171717171717	18.181818181818183	12.121212121212123	6.0606060606060606	8.08080808080808	6.0606060606060606	12.121212121212121	42.42424242424242	4.04040404040404	9.090909090909092	12.121212121212121	3.0303030303030303	6.0606060606060606	23.23232323232323	3.0303030303030303	10.1010101010101	9.090909090909092	32.32323232323231	20.202020202020197	12.121212121212123	8.080808080808081	6.0606060606060606	16.161616161616163	8.080808080808081	7.070707070707071	13.131313131313131	5.05050505050505	7.070707070707071	5.05050505050505	19.19191919191919	9.09090909090909	11.111111111111112	12.121212121212123	18.181818181818183	13.131313131313131	20.202020202020197	21.212121212121207	39.393939393939384	20.202020202020204	36.36363636363636	25.25252525252525	49.49494949494949
	7.070707070707071	25.252525252525245	7.070707070707071	8.080808080808081	19.191919191919187	6.0606060606060606	11.111111111111112	19.19191919191919	25.252525252525245	17.17171717171717	5.05050505050505	6.0606060606060606	5.05050505050505	16.16161616161616	44.44444444444444	6.0606060606060606	8.080808080808081	21.212121212121215	3.0303030303030303	4.04040404040404	28.282828282828284	4.04040404040404	8.080808080808081	7.070707070707071	30.303030303030297	20.2020202020202	10.101010101010102	7.07070707070707	7.070707070707071	11.11111111111111	6.0606060606060606	10.101010101010102	9.09090909090909	9.090909090909092	9.09090909090909	10.101010101010102	21.212121212121207	13.131313131313133	14.141414141414142	14.141414141414144	14.141414141414144	10.101010101010102	18.181818181818183	13.131313131313133	36.36363636363636	14.141414141414142	26.262626262626263	22.222222222222214	52.52525252525252
	5.05050505050505	10.1010101010101	15.151515151515152	5.05050505050505	25.252525252525253	11.111111111111112	9.090909090909092	24.24242424242424	47.47474747474747	20.202020202020204	3.0303030303030303	10.101010101010102	17.171717171717173	12.121212121212121	33.333333333333336	5.05050505050505	12.121212121212121	16.161616161616163	9.090909090909092	18.181818181818183	33.33333333333333	1.01010101010101	10.101010101010102	17.17171717171717	22.222222222222218	22.22222222222222	18.181818181818183	6.0606060606060606	2.02020202020202	2.02020202020202	3.0303030303030303	11.111111111111112	19.19191919191919	7.07070707070707	6.0606060606060606	10.1010101010101	11.111111111111112	7.070707070707071	9.090909090909092	16.161616161616163	17.171717171717173	8.080808080808081	21.21212121212121	7.070707070707071	42.424242424242415	12.121212121212123	22.222222222222225	18.181818181818183	54.54545454545453
	5.05050505050505	9.09090909090909	15.15151515151515	8.08080808080808	40.4040404040404	13.131313131313133	7.070707070707071	26.26262626262626	31.313131313131308	21.212121212121207	2.02020202020202	10.101010101010102	14.141414141414142	12.121212121212121	20.2020202020202	10.101010101010102	7.07070707070707	10.1010101010101	9.090909090909092	6.0606060606060606	36.36363636363636	0.0	4.04040404040404	12.121212121212123	17.171717171717173	18.181818181818183	6.0606060606060606	5.05050505050505	8.080808080808081	8.080808080808081	0.0	7.070707070707071	16.161616161616163	15.151515151515152	6.0606060606060606	16.161616161616163	7.070707070707071	9.090909090909092	6.0606060606060606	6.0606060606060606	21.212121212121204	17.17171717171717	19.191919191919194	14.141414141414142	38.38383838383837	15.151515151515152	32.32323232323232	19.191919191919194	34.34343434343434
	8.080808080808081	7.070707070707071	17.17171717171717	8.08080808080808	46.464646464646464	12.121212121212123	6.0606060606060606	10.1010101010101	29.292929292929283	12.121212121212123	3.0303030303030303	3.0303030303030303	11.111111111111112	8.08080808080808	11.111111111111112	8.080808080808081	7.070707070707071	12.121212121212121	1.01010101010101	5.05050505050505	31.3131313131313	1.01010101010101	3.0303030303030303	8.080808080808081	19.191919191919187	15.151515151515152	7.070707070707071	8.080808080808081	7.070707070707071	5.05050505050505	2.02020202020202	2.02020202020202	9.09090909090909	10.101010101010102	6.0606060606060606	7.07070707070707	3.0303030303030303	4.04040404040404	5.05050505050505	9.090909090909092	11.111111111111112	12.121212121212121	12.121212121212121	1.01010101010101	35.35353535353534	7.07070707070707	32.32323232323232	19.19191919191919	26.262626262626256
	7.070707070707071	5.05050505050505	9.090909090909092	12.121212121212121	29.292929292929287	19.19191919191919	10.101010101010102	3.0303030303030303	15.151515151515152	7.070707070707071	3.0303030303030303	5.05050505050505	4.04040404040404	10.101010101010102	13.131313131313131	13.131313131313131	4.04040404040404	28.282828282828284	3.0303030303030303	14.141414141414142	29.29292929292929	1.01010101010101	5.05050505050505	2.02020202020202	9.09090909090909	6.0606060606060606	11.11111111111111	0.0	10.101010101010102	13.131313131313131	4.04040404040404	7.070707070707071	16.161616161616163	7.070707070707071	11.11111111111111	5.05050505050505	3.0303030303030303	4.04040404040404	4.04040404040404	9.09090909090909	6.0606060606060606	22.22222222222222	12.121212121212123	5.05050505050505	29.292929292929287	7.07070707070707	34.34343434343434	15.151515151515152	32.32323232323232
	10.101010101010102	10.101010101010102	8.08080808080808	9.090909090909092	22.222222222222218	12.121212121212121	4.04040404040404	4.04040404040404	9.09090909090909	2.02020202020202	3.0303030303030303	7.070707070707071	9.090909090909092	9.09090909090909	12.121212121212121	7.070707070707071	4.04040404040404	32.32323232323232	3.0303030303030303	4.04040404040404	15.151515151515152	2.02020202020202	5.05050505050505	2.02020202020202	11.111111111111112	9.09090909090909	8.08080808080808	6.0606060606060606	5.05050505050505	5.05050505050505	10.101010101010102	8.080808080808081	14.141414141414142	7.070707070707071	7.070707070707071	4.04040404040404	2.02020202020202	0.0	2.02020202020202	2.02020202020202	4.04040404040404	2.02020202020202	4.04040404040404	3.0303030303030303	36.36363636363636	10.101010101010102	29.292929292929287	14.141414141414142	22.22222222222222
	6.0606060606060606	8.080808080808081	11.11111111111111	7.070707070707071	29.292929292929294	10.101010101010102	7.070707070707071	1.01010101010101	3.0303030303030303	2.02020202020202	0.0	7.070707070707071	5.05050505050505	10.1010101010101	7.07070707070707	11.11111111111111	3.0303030303030303	27.27272727272727	6.0606060606060606	4.04040404040404	16.16161616161616	1.01010101010101	1.01010101010101	4.04040404040404	7.070707070707071	6.0606060606060606	3.0303030303030303	1.01010101010101	8.080808080808081	7.070707070707071	9.09090909090909	7.070707070707071	17.17171717171717	6.0606060606060606	7.070707070707071	3.0303030303030303	1.01010101010101	2.02020202020202	0.0	2.02020202020202	2.02020202020202	2.02020202020202	13.131313131313131	3.0303030303030303	28.28282828282828	13.131313131313131	21.212121212121207	17.171717171717173	24.242424242424242
	9.090909090909092	4.04040404040404	10.101010101010102	6.0606060606060606	9.09090909090909	6.0606060606060606	3.0303030303030303	2.02020202020202	8.08080808080808	3.0303030303030303	0.0	1.01010101010101	9.09090909090909	7.070707070707071	3.0303030303030303	4.04040404040404	12.121212121212123	9.090909090909092	10.101010101010102	4.04040404040404	8.08080808080808	4.04040404040404	3.0303030303030303	4.04040404040404	7.070707070707071	3.0303030303030303	3.0303030303030303	0.0	3.0303030303030303	8.080808080808081	4.04040404040404	5.05050505050505	9.090909090909092	4.04040404040404	8.080808080808081	2.02020202020202	5.05050505050505	0.0	3.0303030303030303	3.0303030303030303	1.01010101010101	1.01010101010101	2.02020202020202	3.0303030303030303	26.26262626262626	8.080808080808081	18.181818181818183	8.080808080808081	16.161616161616163
	0.0	5.05050505050505	8.08080808080808	7.070707070707071	5.05050505050505	4.04040404040404	4.04040404040404	1.01010101010101	2.02020202020202	1.01010101010101	0.0	1.01010101010101	5.05050505050505	6.0606060606060606	3.0303030303030303	1.01010101010101	5.05050505050505	10.1010101010101	3.0303030303030303	7.07070707070707	8.08080808080808	0.0	1.01010101010101	4.04040404040404	6.0606060606060606	2.02020202020202	1.01010101010101	4.04040404040404	1.01010101010101	2.02020202020202	0.0	4.04040404040404	12.121212121212121	8.080808080808081	8.080808080808081	1.01010101010101	4.04040404040404	2.02020202020202	2.02020202020202	0.0	1.01010101010101	1.01010101010101	1.01010101010101	0.0	19.19191919191919	5.05050505050505	20.202020202020204	7.070707070707071	13.131313131313133
	5.05050505050505	7.070707070707071	3.0303030303030303	7.070707070707071	7.070707070707071	2.02020202020202	4.04040404040404	1.01010101010101	3.0303030303030303	0.0	1.01010101010101	2.02020202020202	7.070707070707071	2.02020202020202	0.0	5.05050505050505	1.01010101010101	2.02020202020202	2.02020202020202	0.0	9.090909090909092	2.02020202020202	8.08080808080808	7.070707070707071	10.101010101010102	6.0606060606060606	7.070707070707071	3.0303030303030303	3.0303030303030303	6.0606060606060606	4.04040404040404	9.090909090909092	4.04040404040404	8.08080808080808	3.0303030303030303	3.0303030303030303	5.05050505050505	4.04040404040404	1.01010101010101	3.0303030303030303	2.02020202020202	1.01010101010101	10.1010101010101	5.05050505050505	21.212121212121207	7.070707070707071	22.22222222222222	9.090909090909092	11.11111111111111
	6.0606060606060606	8.080808080808081	5.05050505050505	8.080808080808081	9.09090909090909	8.080808080808081	5.05050505050505	4.04040404040404	4.04040404040404	2.02020202020202	5.05050505050505	15.151515151515152	7.070707070707071	4.04040404040404	4.04040404040404	4.04040404040404	0.0	2.02020202020202	0.0	3.0303030303030303	10.1010101010101	1.01010101010101	6.0606060606060606	11.111111111111112	15.151515151515152	13.131313131313131	13.131313131313131	3.0303030303030303	3.0303030303030303	13.131313131313133	9.090909090909092	13.131313131313133	16.161616161616163	8.080808080808081	8.08080808080808	3.0303030303030303	13.131313131313131	6.0606060606060606	6.0606060606060606	7.070707070707071	1.01010101010101	1.01010101010101	17.17171717171717	9.090909090909092	23.23232323232323	10.101010101010102	24.242424242424242	31.31313131313131	18.181818181818183
	5.05050505050505	15.151515151515152	13.131313131313131	14.141414141414142	15.15151515151515	7.070707070707071	4.04040404040404	6.0606060606060606	5.05050505050505	1.01010101010101	1.01010101010101	9.090909090909092	6.0606060606060606	20.202020202020204	8.080808080808081	6.0606060606060606	1.01010101010101	17.17171717171717	1.01010101010101	0.0	15.15151515151515	2.02020202020202	26.26262626262626	8.08080808080808	31.313131313131304	18.181818181818183	18.181818181818183	12.121212121212123	6.0606060606060606	16.161616161616163	16.161616161616163	8.08080808080808	19.19191919191919	12.121212121212121	8.080808080808081	7.07070707070707	4.04040404040404	7.070707070707071	8.080808080808081	9.090909090909092	12.121212121212123	9.090909090909092	38.38383838383838	22.22222222222222	27.272727272727266	16.161616161616163	21.21212121212121	18.181818181818183	19.191919191919187
	5.05050505050505	17.171717171717173	8.080808080808081	15.151515151515154	15.151515151515152	7.070707070707071	13.131313131313131	17.17171717171717	9.090909090909092	9.090909090909092	7.070707070707071	4.04040404040404	6.0606060606060606	8.080808080808081	10.101010101010102	6.0606060606060606	5.05050505050505	15.15151515151515	2.02020202020202	2.02020202020202	21.212121212121207	2.02020202020202	21.212121212121207	7.070707070707071	30.303030303030297	16.161616161616163	25.25252525252525	4.04040404040404	3.0303030303030303	5.05050505050505	9.090909090909092	16.161616161616163	19.191919191919194	11.11111111111111	2.02020202020202	5.05050505050505	20.202020202020204	9.090909090909092	12.121212121212123	19.19191919191919	16.161616161616163	9.090909090909092	51.5151515151515	19.19191919191919	32.32323232323232	9.09090909090909	19.19191919191919	17.17171717171717	20.2020202020202
	6.0606060606060606	12.121212121212123	11.11111111111111	13.131313131313131	11.11111111111111	1.01010101010101	18.181818181818183	12.121212121212123	21.21212121212121	11.11111111111111	7.070707070707071	9.09090909090909	9.090909090909092	10.1010101010101	5.05050505050505	4.04040404040404	5.05050505050505	17.17171717171717	4.04040404040404	15.151515151515152	22.222222222222225	3.0303030303030303	10.101010101010102	4.04040404040404	22.222222222222214	30.303030303030297	7.07070707070707	3.0303030303030303	8.080808080808081	3.0303030303030303	0.0	7.070707070707071	19.19191919191919	8.080808080808081	6.0606060606060606	4.04040404040404	20.2020202020202	7.070707070707071	14.141414141414142	5.05050505050505	17.17171717171717	12.121212121212121	39.393939393939384	18.18181818181818	27.27272727272727	7.07070707070707	25.252525252525245	10.1010101010101	23.23232323232323
	3.0303030303030303	11.111111111111112	9.090909090909092	6.0606060606060606	10.101010101010102	5.05050505050505	12.121212121212123	4.04040404040404	11.11111111111111	9.09090909090909	1.01010101010101	3.0303030303030303	3.0303030303030303	6.0606060606060606	6.0606060606060606	7.070707070707071	4.04040404040404	16.161616161616163	3.0303030303030303	10.101010101010102	24.242424242424242	10.101010101010102	8.08080808080808	7.070707070707071	24.24242424242424	15.151515151515152	4.04040404040404	5.05050505050505	3.0303030303030303	6.0606060606060606	1.01010101010101	11.111111111111112	22.22222222222222	7.070707070707071	6.0606060606060606	7.070707070707071	18.18181818181818	5.05050505050505	7.070707070707071	4.04040404040404	5.05050505050505	11.111111111111112	7.070707070707071	6.0606060606060606	26.26262626262626	12.121212121212121	21.21212121212121	14.141414141414142	14.141414141414142
	7.070707070707071	5.05050505050505	1.01010101010101	5.05050505050505	9.09090909090909	1.01010101010101	7.070707070707071	2.02020202020202	5.05050505050505	3.0303030303030303	0.0	0.0	9.090909090909092	0.0	1.01010101010101	9.090909090909092	3.0303030303030303	18.181818181818183	7.070707070707071	12.121212121212121	22.22222222222222	7.070707070707071	2.02020202020202	2.02020202020202	20.2020202020202	10.101010101010102	5.05050505050505	6.0606060606060606	3.0303030303030303	2.02020202020202	0.0	6.0606060606060606	14.14141414141414	2.02020202020202	4.04040404040404	8.080808080808081	6.0606060606060606	3.0303030303030303	2.02020202020202	6.0606060606060606	4.04040404040404	5.05050505050505	4.04040404040404	2.02020202020202	21.21212121212121	8.08080808080808	11.11111111111111	15.15151515151515	19.19191919191919
	4.04040404040404	6.0606060606060606	3.0303030303030303	2.02020202020202	8.08080808080808	4.04040404040404	6.0606060606060606	2.02020202020202	5.05050505050505	2.02020202020202	1.01010101010101	0.0	2.02020202020202	3.0303030303030303	2.02020202020202	9.090909090909092	10.1010101010101	20.202020202020204	13.131313131313133	3.0303030303030303	17.17171717171717	7.07070707070707	2.02020202020202	4.04040404040404	20.2020202020202	14.141414141414142	8.08080808080808	4.04040404040404	8.08080808080808	8.08080808080808	1.01010101010101	3.0303030303030303	11.11111111111111	4.04040404040404	2.02020202020202	6.0606060606060606	10.101010101010102	4.04040404040404	0.0	3.0303030303030303	4.04040404040404	0.0	0.0	3.0303030303030303	18.18181818181818	3.0303030303030303	18.18181818181818	6.0606060606060606	11.11111111111111
	1.01010101010101	4.04040404040404	4.04040404040404	4.04040404040404	11.11111111111111	4.04040404040404	2.02020202020202	2.02020202020202	5.05050505050505	3.0303030303030303	2.02020202020202	3.0303030303030303	1.01010101010101	12.121212121212121	8.08080808080808	8.080808080808081	15.151515151515154	8.080808080808081	6.0606060606060606	11.111111111111112	17.17171717171717	6.0606060606060606	2.02020202020202	3.0303030303030303	15.151515151515152	10.1010101010101	12.121212121212121	3.0303030303030303	1.01010101010101	5.05050505050505	0.0	3.0303030303030303	10.101010101010102	5.05050505050505	1.01010101010101	1.01010101010101	1.01010101010101	1.01010101010101	3.0303030303030303	1.01010101010101	3.0303030303030303	2.02020202020202	1.01010101010101	1.01010101010101	14.141414141414142	5.05050505050505	15.151515151515152	10.101010101010102	7.07070707070707
	3.0303030303030303	3.0303030303030303	3.0303030303030303	3.0303030303030303	10.1010101010101	1.01010101010101	4.04040404040404	1.01010101010101	3.0303030303030303	1.01010101010101	1.01010101010101	7.070707070707071	5.05050505050505	5.05050505050505	4.04040404040404	8.080808080808081	9.090909090909092	10.1010101010101	5.05050505050505	6.0606060606060606	23.23232323232323	6.0606060606060606	2.02020202020202	3.0303030303030303	8.08080808080808	5.05050505050505	2.02020202020202	5.05050505050505	3.0303030303030303	3.0303030303030303	1.01010101010101	1.01010101010101	9.090909090909092	7.070707070707071	5.05050505050505	4.04040404040404	3.0303030303030303	0.0	1.01010101010101	2.02020202020202	0.0	1.01010101010101	3.0303030303030303	0.0	19.19191919191919	10.1010101010101	17.17171717171717	10.101010101010102	11.11111111111111
	3.0303030303030303	4.04040404040404	0.0	1.01010101010101	10.1010101010101	2.02020202020202	0.0	1.01010101010101	5.05050505050505	0.0	2.02020202020202	7.070707070707071	2.02020202020202	6.0606060606060606	3.0303030303030303	1.01010101010101	6.0606060606060606	10.101010101010102	3.0303030303030303	4.04040404040404	10.1010101010101	2.02020202020202	9.090909090909092	5.05050505050505	10.1010101010101	14.141414141414144	18.181818181818183	3.0303030303030303	14.141414141414142	12.121212121212121	5.05050505050505	5.05050505050505	13.131313131313131	8.080808080808081	2.02020202020202	1.01010101010101	5.05050505050505	1.01010101010101	4.04040404040404	3.0303030303030303	5.05050505050505	2.02020202020202	6.0606060606060606	7.070707070707071	21.212121212121207	2.02020202020202	13.131313131313131	8.08080808080808	6.0606060606060606
	2.02020202020202	3.0303030303030303	2.02020202020202	2.02020202020202	8.08080808080808	1.01010101010101	2.02020202020202	3.0303030303030303	4.04040404040404	2.02020202020202	1.01010101010101	11.11111111111111	7.070707070707071	7.070707070707071	5.05050505050505	6.0606060606060606	2.02020202020202	7.07070707070707	4.04040404040404	7.070707070707071	9.090909090909092	1.01010101010101	9.090909090909092	1.01010101010101	14.141414141414142	15.151515151515152	42.424242424242415	7.070707070707071	23.23232323232323	20.202020202020204	13.131313131313133	1.01010101010101	14.141414141414144	6.0606060606060606	3.0303030303030303	3.0303030303030303	8.08080808080808	5.05050505050505	6.0606060606060606	5.05050505050505	4.04040404040404	2.02020202020202	14.141414141414142	0.0	12.121212121212123	8.08080808080808	10.1010101010101	6.0606060606060606	8.08080808080808
	8.080808080808081	11.11111111111111	5.05050505050505	3.0303030303030303	4.04040404040404	2.02020202020202	3.0303030303030303	6.0606060606060606	10.1010101010101	4.04040404040404	12.121212121212121	11.111111111111112	6.0606060606060606	11.11111111111111	2.02020202020202	0.0	5.05050505050505	14.141414141414144	2.02020202020202	2.02020202020202	6.0606060606060606	4.04040404040404	3.0303030303030303	8.08080808080808	15.151515151515154	18.181818181818183	32.32323232323232	4.04040404040404	19.191919191919187	14.141414141414142	10.101010101010102	17.17171717171717	17.17171717171717	10.101010101010102	6.0606060606060606	2.02020202020202	1.01010101010101	3.0303030303030303	7.070707070707071	12.121212121212121	10.1010101010101	4.04040404040404	36.36363636363636	6.0606060606060606	11.11111111111111	6.0606060606060606	14.14141414141414	5.05050505050505	16.161616161616163
	5.05050505050505	13.131313131313131	7.07070707070707	1.01010101010101	9.090909090909092	4.04040404040404	2.02020202020202	6.0606060606060606	10.1010101010101	6.0606060606060606	5.05050505050505	10.101010101010102	7.070707070707071	15.151515151515152	13.131313131313133	5.05050505050505	3.0303030303030303	18.18181818181818	2.02020202020202	7.070707070707071	9.090909090909092	2.02020202020202	2.02020202020202	7.070707070707071	8.08080808080808	14.141414141414144	23.23232323232323	5.05050505050505	17.171717171717173	18.181818181818183	12.121212121212123	5.05050505050505	15.151515151515152	10.1010101010101	9.090909090909092	2.02020202020202	7.070707070707071	2.02020202020202	8.08080808080808	12.121212121212121	9.090909090909092	3.0303030303030303	58.585858585858574	5.05050505050505	16.16161616161616	17.17171717171717	11.11111111111111	5.05050505050505	8.08080808080808
	11.11111111111111	15.151515151515154	3.0303030303030303	7.070707070707071	9.09090909090909	1.01010101010101	3.0303030303030303	3.0303030303030303	2.02020202020202	4.04040404040404	11.111111111111112	16.161616161616163	5.05050505050505	24.242424242424246	27.272727272727266	7.070707070707071	6.0606060606060606	16.16161616161616	7.070707070707071	12.121212121212121	14.141414141414142	1.01010101010101	1.01010101010101	9.090909090909092	18.181818181818183	15.151515151515154	13.131313131313131	2.02020202020202	6.0606060606060606	8.08080808080808	3.0303030303030303	6.0606060606060606	7.070707070707071	4.04040404040404	8.080808080808081	2.02020202020202	9.09090909090909	7.070707070707071	13.131313131313131	13.131313131313133	16.161616161616163	7.070707070707071	58.58585858585856	7.070707070707071	13.131313131313131	16.161616161616163	17.17171717171717	9.09090909090909	11.11111111111111
	7.070707070707071	17.17171717171717	7.070707070707071	4.04040404040404	13.131313131313131	11.111111111111112	3.0303030303030303	4.04040404040404	7.070707070707071	6.0606060606060606	13.131313131313133	23.232323232323232	11.111111111111112	9.09090909090909	25.252525252525253	7.07070707070707	11.11111111111111	10.1010101010101	9.090909090909092	5.05050505050505	24.242424242424242	2.02020202020202	4.04040404040404	6.0606060606060606	17.171717171717173	9.09090909090909	11.11111111111111	3.0303030303030303	4.04040404040404	3.0303030303030303	1.01010101010101	6.0606060606060606	9.09090909090909	9.090909090909092	9.090909090909092	5.05050505050505	19.19191919191919	7.070707070707071	11.11111111111111	26.26262626262626	26.26262626262626	14.141414141414144	46.46464646464646	6.0606060606060606	17.17171717171717	12.121212121212121	17.17171717171717	11.111111111111112	18.18181818181818
	12.121212121212123	17.171717171717173	6.0606060606060606	6.0606060606060606	15.151515151515152	8.08080808080808	1.01010101010101	8.080808080808081	17.17171717171717	5.05050505050505	12.121212121212123	15.151515151515154	14.141414141414144	13.131313131313133	21.21212121212121	6.0606060606060606	5.05050505050505	3.0303030303030303	1.01010101010101	11.11111111111111	25.25252525252525	4.04040404040404	5.05050505050505	8.080808080808081	17.171717171717173	5.05050505050505	6.0606060606060606	2.02020202020202	0.0	0.0	0.0	4.04040404040404	7.070707070707071	9.090909090909092	10.101010101010102	3.0303030303030303	25.25252525252525	18.181818181818183	12.121212121212123	18.181818181818183	14.141414141414142	23.232323232323232	16.161616161616163	9.090909090909092	24.242424242424242	14.141414141414142	21.21212121212121	14.141414141414144	19.191919191919187
	10.1010101010101	10.101010101010102	6.0606060606060606	4.04040404040404	20.202020202020197	8.08080808080808	4.04040404040404	10.1010101010101	20.2020202020202	8.08080808080808	12.121212121212123	13.131313131313133	8.080808080808081	7.070707070707071	16.161616161616163	6.0606060606060606	6.0606060606060606	7.070707070707071	10.101010101010102	6.0606060606060606	18.18181818181818	4.04040404040404	3.0303030303030303	7.070707070707071	16.161616161616163	11.111111111111112	3.0303030303030303	5.05050505050505	3.0303030303030303	2.02020202020202	0.0	5.05050505050505	9.090909090909092	10.101010101010102	7.070707070707071	0.0	15.151515151515154	12.121212121212123	11.11111111111111	11.11111111111111	22.22222222222222	12.121212121212123	8.080808080808081	11.111111111111112	33.33333333333333	19.191919191919194	23.232323232323225	14.141414141414144	25.25252525252525
	9.09090909090909	6.0606060606060606	5.05050505050505	9.090909090909092	23.23232323232323	12.121212121212123	3.0303030303030303	14.141414141414144	19.19191919191919	12.121212121212123	5.05050505050505	6.0606060606060606	7.070707070707071	7.070707070707071	9.090909090909092	10.1010101010101	6.0606060606060606	4.04040404040404	3.0303030303030303	12.121212121212121	17.17171717171717	2.02020202020202	3.0303030303030303	8.08080808080808	20.2020202020202	13.131313131313133	4.04040404040404	3.0303030303030303	4.04040404040404	0.0	0.0	5.05050505050505	12.121212121212121	3.0303030303030303	8.080808080808081	2.02020202020202	16.161616161616163	6.0606060606060606	9.090909090909092	20.202020202020197	4.04040404040404	2.02020202020202	6.0606060606060606	9.090909090909092	35.35353535353535	23.232323232323235	24.242424242424242	12.121212121212121	22.222222222222218
	10.101010101010102	10.101010101010102	6.0606060606060606	3.0303030303030303	29.29292929292929	3.0303030303030303	0.0	13.131313131313133	8.080808080808081	2.02020202020202	2.02020202020202	5.05050505050505	9.090909090909092	2.02020202020202	9.09090909090909	6.0606060606060606	8.080808080808081	6.0606060606060606	1.01010101010101	5.05050505050505	12.121212121212121	3.0303030303030303	5.05050505050505	6.0606060606060606	18.181818181818183	8.080808080808081	4.04040404040404	5.05050505050505	3.0303030303030303	3.0303030303030303	2.02020202020202	9.09090909090909	12.121212121212121	7.070707070707071	5.05050505050505	5.05050505050505	5.05050505050505	9.090909090909092	5.05050505050505	12.121212121212121	10.101010101010102	6.0606060606060606	6.0606060606060606	5.05050505050505	40.40404040404041	10.101010101010102	30.303030303030297	17.17171717171717	27.27272727272727
	5.05050505050505	6.0606060606060606	6.0606060606060606	7.070707070707071	26.262626262626263	3.0303030303030303	0.0	7.07070707070707	3.0303030303030303	3.0303030303030303	3.0303030303030303	3.0303030303030303	4.04040404040404	12.121212121212121	9.09090909090909	2.02020202020202	1.01010101010101	3.0303030303030303	5.05050505050505	6.0606060606060606	23.23232323232323	1.01010101010101	8.080808080808081	12.121212121212121	15.151515151515152	8.080808080808081	13.13131313131313	5.05050505050505	7.070707070707071	8.080808080808081	13.131313131313131	8.080808080808081	8.08080808080808	12.121212121212121	6.0606060606060606	5.05050505050505	7.07070707070707	4.04040404040404	8.08080808080808	6.0606060606060606	5.05050505050505	1.01010101010101	12.121212121212121	8.08080808080808	28.28282828282828	17.171717171717173	30.3030303030303	13.131313131313133	28.282828282828284
	5.05050505050505	7.070707070707071	10.1010101010101	11.111111111111112	24.242424242424242	8.080808080808081	3.0303030303030303	3.0303030303030303	2.02020202020202	5.05050505050505	2.02020202020202	6.0606060606060606	5.05050505050505	18.181818181818183	23.23232323232323	0.0	3.0303030303030303	4.04040404040404	0.0	7.07070707070707	16.161616161616163	5.05050505050505	16.16161616161616	8.080808080808081	23.232323232323225	14.141414141414142	10.1010101010101	16.161616161616163	11.111111111111112	19.191919191919187	12.121212121212123	13.131313131313133	7.070707070707071	8.080808080808081	7.070707070707071	11.111111111111112	7.07070707070707	4.04040404040404	5.05050505050505	10.1010101010101	7.070707070707071	4.04040404040404	30.303030303030297	5.05050505050505	18.18181818181818	13.131313131313133	29.292929292929294	22.22222222222222	28.282828282828284
	3.0303030303030303	7.070707070707071	10.1010101010101	11.111111111111112	25.252525252525253	6.0606060606060606	0.0	4.04040404040404	9.09090909090909	4.04040404040404	4.04040404040404	9.090909090909092	5.05050505050505	7.07070707070707	10.1010101010101	3.0303030303030303	0.0	5.05050505050505	3.0303030303030303	5.05050505050505	16.161616161616163	6.0606060606060606	17.171717171717173	5.05050505050505	27.27272727272727	15.151515151515152	15.151515151515154	7.070707070707071	10.101010101010102	9.09090909090909	5.05050505050505	6.0606060606060606	11.111111111111112	4.04040404040404	5.05050505050505	3.0303030303030303	11.11111111111111	1.01010101010101	5.05050505050505	3.0303030303030303	6.0606060606060606	1.01010101010101	48.484848484848484	0.0	26.262626262626263	15.15151515151515	19.19191919191919	28.28282828282828	21.212121212121207
	8.080808080808081	4.04040404040404	10.1010101010101	11.111111111111112	24.242424242424235	8.080808080808081	4.04040404040404	4.04040404040404	3.0303030303030303	4.04040404040404	2.02020202020202	13.131313131313131	12.121212121212121	6.0606060606060606	8.080808080808081	6.0606060606060606	4.04040404040404	17.17171717171717	3.0303030303030303	8.08080808080808	25.25252525252525	15.151515151515154	8.08080808080808	7.07070707070707	24.24242424242424	8.080808080808081	6.0606060606060606	4.04040404040404	10.101010101010102	5.05050505050505	3.0303030303030303	6.0606060606060606	7.070707070707071	5.05050505050505	2.02020202020202	9.090909090909092	10.101010101010102	5.05050505050505	8.080808080808081	8.08080808080808	11.111111111111112	5.05050505050505	32.32323232323232	2.02020202020202	33.33333333333333	4.04040404040404	25.25252525252525	18.181818181818183	35.35353535353535
	9.090909090909092	5.05050505050505	11.11111111111111	12.121212121212121	23.23232323232323	10.101010101010102	3.0303030303030303	15.15151515151515	19.19191919191919	6.0606060606060606	3.0303030303030303	5.05050505050505	7.07070707070707	4.04040404040404	2.02020202020202	14.141414141414142	5.05050505050505	20.2020202020202	6.0606060606060606	12.121212121212123	19.191919191919187	14.141414141414142	8.080808080808081	4.04040404040404	19.19191919191919	8.08080808080808	12.121212121212123	4.04040404040404	5.05050505050505	6.0606060606060606	1.01010101010101	6.0606060606060606	11.111111111111112	5.05050505050505	2.02020202020202	4.04040404040404	11.11111111111111	8.080808080808081	7.070707070707071	10.101010101010102	8.080808080808081	6.0606060606060606	22.222222222222218	1.01010101010101	44.444444444444436	8.08080808080808	22.222222222222218	13.13131313131313	32.32323232323231
	6.0606060606060606	5.05050505050505	7.070707070707071	9.09090909090909	24.242424242424235	8.080808080808081	4.04040404040404	21.212121212121207	18.18181818181818	8.08080808080808	2.02020202020202	4.04040404040404	1.01010101010101	7.070707070707071	9.09090909090909	12.121212121212121	10.101010101010102	16.161616161616163	13.131313131313131	19.19191919191919	19.19191919191919	11.11111111111111	9.090909090909092	3.0303030303030303	20.202020202020204	5.05050505050505	15.151515151515152	9.090909090909092	2.02020202020202	10.1010101010101	2.02020202020202	6.0606060606060606	9.09090909090909	10.101010101010102	1.01010101010101	6.0606060606060606	7.07070707070707	4.04040404040404	4.04040404040404	6.0606060606060606	8.08080808080808	5.05050505050505	6.0606060606060606	2.02020202020202	36.36363636363636	3.0303030303030303	21.21212121212121	10.101010101010102	24.24242424242424
	7.070707070707071	5.05050505050505	5.05050505050505	0.0	22.222222222222218	3.0303030303030303	1.01010101010101	10.1010101010101	11.111111111111112	7.070707070707071	9.090909090909092	2.02020202020202	10.1010101010101	5.05050505050505	10.1010101010101	8.08080808080808	10.1010101010101	10.1010101010101	5.05050505050505	9.090909090909092	14.141414141414142	12.121212121212123	5.05050505050505	2.02020202020202	14.14141414141414	6.0606060606060606	19.191919191919194	10.101010101010102	8.080808080808081	16.161616161616163	10.101010101010102	7.070707070707071	12.121212121212123	6.0606060606060606	4.04040404040404	9.090909090909092	7.070707070707071	5.05050505050505	3.0303030303030303	2.02020202020202	7.070707070707071	1.01010101010101	9.09090909090909	1.01010101010101	30.3030303030303	8.08080808080808	10.1010101010101	16.16161616161616	11.11111111111111
	9.090909090909092	9.090909090909092	2.02020202020202	4.04040404040404	15.151515151515152	8.080808080808081	3.0303030303030303	8.08080808080808	16.16161616161616	6.0606060606060606	4.04040404040404	2.02020202020202	1.01010101010101	6.0606060606060606	13.131313131313131	9.090909090909092	7.070707070707071	18.181818181818183	9.090909090909092	6.0606060606060606	7.070707070707071	6.0606060606060606	6.0606060606060606	3.0303030303030303	16.161616161616163	10.101010101010102	34.34343434343434	10.101010101010102	2.02020202020202	27.272727272727273	20.2020202020202	6.0606060606060606	10.1010101010101	4.04040404040404	5.05050505050505	6.0606060606060606	5.05050505050505	7.070707070707071	5.05050505050505	6.0606060606060606	3.0303030303030303	2.02020202020202	17.17171717171717	5.05050505050505	30.3030303030303	7.07070707070707	16.161616161616163	10.1010101010101	12.121212121212121
	2.02020202020202	6.0606060606060606	1.01010101010101	9.09090909090909	13.131313131313131	6.0606060606060606	1.01010101010101	7.070707070707071	10.1010101010101	8.08080808080808	8.080808080808081	14.141414141414142	5.05050505050505	13.131313131313131	13.131313131313131	2.02020202020202	1.01010101010101	12.121212121212121	1.01010101010101	4.04040404040404	16.161616161616163	3.0303030303030303	8.080808080808081	4.04040404040404	16.161616161616163	18.181818181818183	20.202020202020204	6.0606060606060606	4.04040404040404	11.11111111111111	19.19191919191919	6.0606060606060606	7.070707070707071	8.08080808080808	5.05050505050505	4.04040404040404	3.0303030303030303	3.0303030303030303	4.04040404040404	3.0303030303030303	3.0303030303030303	3.0303030303030303	24.242424242424242	13.13131313131313	28.28282828282828	12.121212121212123	12.121212121212121	9.090909090909092	12.121212121212121
	9.090909090909092	8.080808080808081	3.0303030303030303	4.04040404040404	12.121212121212121	2.02020202020202	10.101010101010102	5.05050505050505	4.04040404040404	2.02020202020202	14.141414141414142	16.161616161616163	9.090909090909092	23.232323232323225	15.151515151515152	3.0303030303030303	3.0303030303030303	9.090909090909092	5.05050505050505	2.02020202020202	26.262626262626263	1.01010101010101	8.08080808080808	6.0606060606060606	22.222222222222225	9.09090909090909	12.121212121212123	2.02020202020202	4.04040404040404	16.161616161616163	7.070707070707071	5.05050505050505	20.202020202020204	7.070707070707071	7.070707070707071	2.02020202020202	7.070707070707071	2.02020202020202	4.04040404040404	5.05050505050505	9.09090909090909	3.0303030303030303	39.39393939393939	4.04040404040404	25.252525252525253	13.131313131313131	20.2020202020202	13.131313131313133	16.16161616161616
	11.111111111111112	9.09090909090909	7.070707070707071	10.101010101010102	9.090909090909092	1.01010101010101	6.0606060606060606	4.04040404040404	6.0606060606060606	4.04040404040404	20.202020202020204	15.151515151515152	9.090909090909092	12.121212121212123	12.121212121212123	7.070707070707071	5.05050505050505	10.1010101010101	5.05050505050505	8.080808080808081	15.15151515151515	0.0	4.04040404040404	8.080808080808081	16.161616161616163	16.161616161616163	13.131313131313133	4.04040404040404	7.070707070707071	12.121212121212121	6.0606060606060606	8.08080808080808	22.22222222222222	11.11111111111111	11.111111111111112	7.070707070707071	10.1010101010101	2.02020202020202	6.0606060606060606	18.181818181818183	13.131313131313131	8.08080808080808	35.35353535353534	8.08080808080808	25.25252525252525	14.14141414141414	22.22222222222222	20.202020202020204	17.17171717171717
	9.09090909090909	13.131313131313131	5.05050505050505	7.07070707070707	11.11111111111111	4.04040404040404	1.01010101010101	8.08080808080808	6.0606060606060606	4.04040404040404	9.090909090909092	11.111111111111112	12.121212121212123	16.16161616161616	6.0606060606060606	5.05050505050505	5.05050505050505	12.121212121212121	6.0606060606060606	14.141414141414142	17.17171717171717	2.02020202020202	4.04040404040404	8.080808080808081	16.161616161616163	11.11111111111111	4.04040404040404	4.04040404040404	3.0303030303030303	4.04040404040404	1.01010101010101	8.080808080808081	15.151515151515152	6.0606060606060606	11.111111111111112	5.05050505050505	13.131313131313133	8.080808080808081	7.070707070707071	14.141414141414142	12.121212121212121	9.090909090909092	31.3131313131313	10.101010101010102	22.22222222222222	18.181818181818183	22.222222222222218	26.26262626262626	19.19191919191919
	7.070707070707071	4.04040404040404	5.05050505050505	7.07070707070707	6.0606060606060606	3.0303030303030303	4.04040404040404	4.04040404040404	8.08080808080808	6.0606060606060606	10.1010101010101	12.121212121212121	8.080808080808081	7.070707070707071	4.04040404040404	6.0606060606060606	5.05050505050505	16.161616161616163	4.04040404040404	1.01010101010101	10.101010101010102	1.01010101010101	3.0303030303030303	12.121212121212123	15.151515151515154	14.141414141414144	8.080808080808081	1.01010101010101	6.0606060606060606	7.07070707070707	3.0303030303030303	4.04040404040404	12.121212121212121	10.101010101010102	8.080808080808081	4.04040404040404	19.19191919191919	8.08080808080808	10.101010101010102	15.151515151515154	17.17171717171717	10.1010101010101	22.222222222222225	10.101010101010102	17.17171717171717	14.141414141414142	14.141414141414142	15.151515151515154	18.181818181818183
	6.0606060606060606	5.05050505050505	5.05050505050505	3.0303030303030303	6.0606060606060606	3.0303030303030303	2.02020202020202	9.09090909090909	16.16161616161616	6.0606060606060606	6.0606060606060606	13.131313131313133	7.070707070707071	13.131313131313133	2.02020202020202	15.151515151515152	3.0303030303030303	19.191919191919194	3.0303030303030303	5.05050505050505	17.17171717171717	2.02020202020202	7.07070707070707	10.101010101010102	7.070707070707071	7.070707070707071	9.09090909090909	1.01010101010101	9.090909090909092	10.101010101010102	4.04040404040404	7.070707070707071	15.151515151515152	10.101010101010102	11.111111111111112	2.02020202020202	20.2020202020202	15.151515151515152	11.111111111111112	16.161616161616163	16.161616161616163	9.090909090909092	29.29292929292928	14.141414141414142	18.18181818181818	16.161616161616163	10.101010101010102	12.121212121212121	13.131313131313131
	9.090909090909092	3.0303030303030303	2.02020202020202	10.101010101010102	5.05050505050505	1.01010101010101	9.090909090909092	12.121212121212121	20.2020202020202	13.131313131313131	1.01010101010101	11.111111111111112	7.070707070707071	18.18181818181818	2.02020202020202	13.131313131313133	10.101010101010102	17.17171717171717	6.0606060606060606	3.0303030303030303	10.101010101010102	1.01010101010101	3.0303030303030303	11.111111111111112	7.070707070707071	9.09090909090909	6.0606060606060606	5.05050505050505	10.101010101010102	0.0	1.01010101010101	12.121212121212123	21.21212121212121	5.05050505050505	5.05050505050505	7.070707070707071	11.111111111111112	11.111111111111112	8.080808080808081	12.121212121212123	13.131313131313133	7.070707070707071	30.3030303030303	18.18181818181818	19.19191919191919	8.08080808080808	12.121212121212121	11.11111111111111	7.070707070707071
	2.02020202020202	2.02020202020202	5.05050505050505	6.0606060606060606	10.1010101010101	2.02020202020202	6.0606060606060606	15.15151515151515	18.18181818181818	15.151515151515152	4.04040404040404	4.04040404040404	1.01010101010101	18.18181818181818	5.05050505050505	16.161616161616163	6.0606060606060606	23.23232323232323	7.070707070707071	5.05050505050505	7.070707070707071	3.0303030303030303	4.04040404040404	1.01010101010101	7.070707070707071	3.0303030303030303	4.04040404040404	3.0303030303030303	1.01010101010101	1.01010101010101	0.0	12.121212121212121	16.16161616161616	9.090909090909092	5.05050505050505	8.080808080808081	9.090909090909092	11.11111111111111	7.07070707070707	8.08080808080808	6.0606060606060606	11.111111111111112	6.0606060606060606	7.070707070707071	15.151515151515152	11.111111111111112	10.1010101010101	8.080808080808081	10.101010101010102
	3.0303030303030303	3.0303030303030303	7.070707070707071	13.131313131313133	11.11111111111111	3.0303030303030303	9.090909090909092	5.05050505050505	13.13131313131313	10.1010101010101	2.02020202020202	1.01010101010101	5.05050505050505	7.070707070707071	5.05050505050505	16.161616161616163	7.07070707070707	23.23232323232323	13.131313131313133	6.0606060606060606	18.18181818181818	5.05050505050505	3.0303030303030303	4.04040404040404	13.131313131313133	5.05050505050505	4.04040404040404	2.02020202020202	4.04040404040404	3.0303030303030303	1.01010101010101	8.08080808080808	15.151515151515152	6.0606060606060606	2.02020202020202	2.02020202020202	10.1010101010101	6.0606060606060606	3.0303030303030303	2.02020202020202	4.04040404040404	4.04040404040404	2.02020202020202	7.070707070707071	22.22222222222222	5.05050505050505	16.16161616161616	13.13131313131313	8.080808080808081
	3.0303030303030303	1.01010101010101	5.05050505050505	4.04040404040404	17.17171717171717	14.141414141414144	3.0303030303030303	9.09090909090909	12.121212121212121	1.01010101010101	1.01010101010101	1.01010101010101	2.02020202020202	4.04040404040404	0.0	8.08080808080808	6.0606060606060606	12.121212121212121	7.070707070707071	9.09090909090909	22.222222222222218	3.0303030303030303	3.0303030303030303	4.04040404040404	20.2020202020202	6.0606060606060606	6.0606060606060606	6.0606060606060606	7.070707070707071	9.090909090909092	2.02020202020202	8.080808080808081	19.19191919191919	8.080808080808081	2.02020202020202	9.090909090909092	2.02020202020202	3.0303030303030303	5.05050505050505	4.04040404040404	2.02020202020202	2.02020202020202	2.02020202020202	18.18181818181818	14.141414141414142	2.02020202020202	17.17171717171717	10.1010101010101	13.131313131313131
	2.02020202020202	6.0606060606060606	3.0303030303030303	6.0606060606060606	18.181818181818183	5.05050505050505	10.101010101010102	4.04040404040404	3.0303030303030303	2.02020202020202	0.0	4.04040404040404	1.01010101010101	4.04040404040404	5.05050505050505	2.02020202020202	3.0303030303030303	4.04040404040404	9.090909090909092	13.131313131313131	17.17171717171717	8.08080808080808	7.070707070707071	2.02020202020202	23.232323232323232	14.141414141414144	19.191919191919194	5.05050505050505	7.070707070707071	14.141414141414144	6.0606060606060606	9.090909090909092	14.141414141414144	2.02020202020202	2.02020202020202	6.0606060606060606	9.09090909090909	3.0303030303030303	5.05050505050505	6.0606060606060606	6.0606060606060606	3.0303030303030303	11.111111111111112	6.0606060606060606	11.11111111111111	2.02020202020202	15.151515151515152	13.131313131313131	22.22222222222222
	3.0303030303030303	10.101010101010102	5.05050505050505	2.02020202020202	19.191919191919187	5.05050505050505	6.0606060606060606	3.0303030303030303	5.05050505050505	1.01010101010101	7.070707070707071	4.04040404040404	2.02020202020202	5.05050505050505	6.0606060606060606	2.02020202020202	2.02020202020202	2.02020202020202	6.0606060606060606	8.080808080808081	26.26262626262626	4.04040404040404	10.101010101010102	6.0606060606060606	14.141414141414142	9.090909090909092	28.28282828282828	5.05050505050505	6.0606060606060606	18.18181818181818	9.09090909090909	8.08080808080808	13.131313131313131	13.131313131313131	3.0303030303030303	5.05050505050505	11.111111111111112	2.02020202020202	8.080808080808081	7.070707070707071	5.05050505050505	5.05050505050505	17.17171717171717	9.090909090909092	8.08080808080808	6.0606060606060606	14.14141414141414	13.131313131313131	9.090909090909092
	6.0606060606060606	13.131313131313131	10.1010101010101	4.04040404040404	15.151515151515152	6.0606060606060606	7.07070707070707	0.0	3.0303030303030303	1.01010101010101	5.05050505050505	19.19191919191919	6.0606060606060606	2.02020202020202	8.080808080808081	2.02020202020202	1.01010101010101	3.0303030303030303	2.02020202020202	3.0303030303030303	15.15151515151515	5.05050505050505	4.04040404040404	13.131313131313133	12.121212121212123	6.0606060606060606	30.303030303030305	8.080808080808081	6.0606060606060606	17.171717171717173	11.11111111111111	10.101010101010102	14.141414141414142	11.111111111111112	10.101010101010102	5.05050505050505	7.07070707070707	4.04040404040404	4.04040404040404	5.05050505050505	3.0303030303030303	5.05050505050505	16.161616161616163	5.05050505050505	13.131313131313131	12.121212121212121	10.1010101010101	20.202020202020197	18.18181818181818
	11.11111111111111	15.151515151515154	2.02020202020202	4.04040404040404	16.16161616161616	3.0303030303030303	12.121212121212123	6.0606060606060606	8.08080808080808	5.05050505050505	18.181818181818183	30.303030303030297	2.02020202020202	13.131313131313133	11.111111111111112	5.05050505050505	5.05050505050505	5.05050505050505	2.02020202020202	1.01010101010101	11.11111111111111	0.0	3.0303030303030303	8.080808080808081	10.101010101010102	6.0606060606060606	23.232323232323225	6.0606060606060606	3.0303030303030303	18.181818181818183	7.070707070707071	10.101010101010102	7.070707070707071	4.04040404040404	12.121212121212121	4.04040404040404	7.07070707070707	3.0303030303030303	5.05050505050505	7.070707070707071	8.080808080808081	5.05050505050505	27.27272727272727	18.181818181818183	20.2020202020202	22.22222222222222	18.181818181818183	11.11111111111111	21.212121212121204
	10.101010101010102	23.23232323232323	5.05050505050505	12.121212121212121	9.090909090909092	5.05050505050505	3.0303030303030303	17.171717171717173	19.19191919191919	6.0606060606060606	10.101010101010102	24.24242424242424	14.141414141414144	5.05050505050505	13.131313131313131	2.02020202020202	4.04040404040404	9.090909090909092	2.02020202020202	6.0606060606060606	9.09090909090909	3.0303030303030303	3.0303030303030303	7.070707070707071	12.121212121212123	6.0606060606060606	9.090909090909092	3.0303030303030303	1.01010101010101	6.0606060606060606	5.05050505050505	4.04040404040404	10.101010101010102	8.08080808080808	11.111111111111112	1.01010101010101	8.08080808080808	11.111111111111112	7.070707070707071	17.17171717171717	14.141414141414142	4.04040404040404	21.212121212121204	11.11111111111111	17.17171717171717	10.1010101010101	16.16161616161616	6.0606060606060606	23.23232323232323
	12.121212121212123	18.181818181818183	9.09090909090909	8.08080808080808	18.18181818181818	8.080808080808081	6.0606060606060606	20.2020202020202	27.27272727272727	9.090909090909092	9.090909090909092	11.11111111111111	14.141414141414142	6.0606060606060606	0.0	16.161616161616163	2.02020202020202	14.141414141414142	3.0303030303030303	7.070707070707071	9.090909090909092	0.0	2.02020202020202	13.131313131313133	7.070707070707071	4.04040404040404	7.07070707070707	5.05050505050505	1.01010101010101	2.02020202020202	2.02020202020202	4.04040404040404	7.070707070707071	4.04040404040404	8.080808080808081	0.0	13.131313131313131	13.131313131313133	11.111111111111112	11.111111111111112	9.090909090909092	6.0606060606060606	32.32323232323232	3.0303030303030303	20.2020202020202	7.070707070707071	15.15151515151515	0.0	17.17171717171717
	11.111111111111112	10.101010101010102	4.04040404040404	2.02020202020202	20.2020202020202	6.0606060606060606	6.0606060606060606	34.34343434343433	50.5050505050505	18.18181818181818	5.05050505050505	7.070707070707071	9.090909090909092	9.09090909090909	6.0606060606060606	8.080808080808081	12.121212121212121	6.0606060606060606	6.0606060606060606	13.131313131313133	5.05050505050505	0.0	0.0	6.0606060606060606	3.0303030303030303	8.080808080808081	0.0	3.0303030303030303	2.02020202020202	2.02020202020202	0.0	7.070707070707071	14.141414141414142	2.02020202020202	8.08080808080808	1.01010101010101	13.131313131313133	6.0606060606060606	5.05050505050505	9.09090909090909	17.17171717171717	9.090909090909092	23.232323232323225	8.080808080808081	21.212121212121207	17.17171717171717	12.121212121212121	11.111111111111112	22.222222222222218
	6.0606060606060606	11.11111111111111	5.05050505050505	5.05050505050505	16.16161616161616	2.02020202020202	2.02020202020202	29.292929292929287	38.38383838383838	18.181818181818183	1.01010101010101	2.02020202020202	5.05050505050505	3.0303030303030303	7.070707070707071	15.151515151515152	13.131313131313133	21.212121212121215	6.0606060606060606	10.1010101010101	6.0606060606060606	0.0	0.0	7.070707070707071	3.0303030303030303	3.0303030303030303	0.0	2.02020202020202	1.01010101010101	1.01010101010101	0.0	6.0606060606060606	9.09090909090909	6.0606060606060606	5.05050505050505	0.0	15.151515151515154	5.05050505050505	5.05050505050505	8.080808080808081	12.121212121212123	9.09090909090909	20.2020202020202	4.04040404040404	18.18181818181818	10.1010101010101	18.181818181818183	5.05050505050505	20.2020202020202
	8.080808080808081	7.070707070707071	4.04040404040404	4.04040404040404	5.05050505050505	4.04040404040404	2.02020202020202	18.181818181818183	25.252525252525253	9.090909090909092	1.01010101010101	2.02020202020202	4.04040404040404	15.15151515151515	7.070707070707071	9.090909090909092	11.11111111111111	8.08080808080808	6.0606060606060606	6.0606060606060606	1.01010101010101	0.0	0.0	5.05050505050505	1.01010101010101	0.0	0.0	0.0	0.0	1.01010101010101	0.0	6.0606060606060606	8.080808080808081	4.04040404040404	4.04040404040404	3.0303030303030303	13.131313131313133	13.131313131313133	4.04040404040404	8.08080808080808	10.1010101010101	8.080808080808081	9.09090909090909	10.1010101010101	21.212121212121207	8.08080808080808	16.16161616161616	9.09090909090909	14.141414141414144
[truncated: 153 more rows]
[truncated: 427 more columns]
