# Supplementary material for: Temporal stability of stimulus representation increases along rodent visual cortical hierarchies
Source: Nat Commun. 2021 Jul 21;12:4448. doi: 10.1038/s41467-021-24456-3 (PMC8295255; doi:10.1038/s41467-021-24456-3)
Supplement: Supplementary file 4 — Source Data [file 41467_2021_24456_MOESM4_ESM.zip › Fig_4a_source_data.csv]

time	ratcam 1, pixel ACF	ratcam 1, V1, ACF	ratcam 1, V1, fit	ratcam 1, LM, ACF	ratcam 1, LM, fit	ratcam 1, LI, ACF	ratcam 1, LI, fit	ratcam 1, LL, ACF	ratcam 1, LL, fit	manual slow 2, pixel ACF	manual slow 2, V1, ACF	manual slow 2, V1, fit	manual slow 2, LM, ACF	manual slow 2, LM, fit	manual slow 2, LI, ACF	manual slow 2, LI, fit	manual slow 2, LL, ACF	manual slow 2, LL, fit
0.066	0.6311726501847204	0.6577302123614416	0.6737125269453021	0.5618055418694724	0.5673297398384175	0.5894439552973798	0.5943965249650022	0.5957872420661917	0.6028834925560709	0.8960723758598541	0.6632173132921425	0.6696291654030029	0.505598668272141	0.5045194441210362	0.48305124981737757	0.4715017797755433	0.48984888230550416	0.4740211569370248
0.099	0.4462103635791963	0.39591292669258454	0.34995898554810273	0.30167040262141737	0.2884581407403831	0.3782739645496606	0.3625945069099825	0.3869600845321449	0.36372314133740186	0.7643194070844342	0.5195788935751139	0.5090376130770067	0.36196914251472345	0.34940355720248367	0.3469115845027181	0.35065877566270104	0.38182534424228937	0.3828142053429619
0.132	0.35613961289228396	0.18076999014939582	0.1817856825687323	0.0903445563454004	0.09007568145516912	0.1928088536121394	0.19485159014735492	0.20107307297538024	0.20654671631118635	0.6552341810750167	0.3941864429016004	0.38695938724710505	0.23508464998224654	0.23591720848970996	0.25035864800971674	0.2558831916363143	0.2879922536152927	0.3044151317913537
0.165	0.2935185292523208	0.05562901479129554	0.09442830660633982	-0.04198125209513378	-0.03397513763546377	0.06688006610191921	0.0808785639600816	0.08493040702729036	0.10528874764580057	0.5673041841950763	0.29221939618554754	0.2941581594993116	0.13891469804897635	0.15365990202490604	0.16898060872535292	0.1820081570221233	0.2251765153272479	0.23750732871615457
0.198	0.25199115810590617	0.014796901595370957	0.049050645587391396	-0.10879325969111983	-0.09815367087122069	-0.0030671358696073322	0.009094109382757757	0.02654564096526953	0.04179777132086865	0.4966101191527788	0.2138678322514405	0.22361267267762816	0.08053589456416983	0.09471692658849082	0.1133698182139273	0.12484050972823109	0.17104092936506665	0.18084240434837992
0.231	0.2237819346700616	0.01628891176677557	0.02547928602140522	-0.11718193646227854	-0.11940712336193263	-0.03348757507283116	-0.031524990240031255	0.006282762745753209	0.0035070992394435367	0.44038078116335555	0.15865051547196482	0.16998551890296648	0.038381432991401926	0.053082887164889174	0.07596929037812328	0.08098336449214669	0.1332487071814956	0.13324942025535877
0.264	0.19547852615191333	0.027101531628978784	0.01323517781236812	-0.10593567032093133	-0.11355753018142065	-0.033658501993972495	-0.050483902933529966	-0.0017850581405638955	-0.0182240907987977	0.39437029785075883	0.1236358145014167	0.1292193161090089	0.021630767737387764	0.024216031501242588	0.051913022034863886	0.04769024575158869	0.09966554169287248	0.09364055848410148
0.29700000000000004	0.17269259722606395	0.029064384863187406	0.006874993733256129	-0.08778656390287475	-0.0934526503542283	-0.03123883699979085	-0.05540654834231211	-0.010394014403419895	-0.0292890110381066	0.35512089268387853	0.09669126254311504	0.09822973017608369	0.005301108877857849	0.004694183816328033	0.0353648065630336	0.022745270298309795	0.07032021076306863	0.061013901944592296
0.33	0.15580017899501034	0.0216054990759179	0.003571205427111224	-0.06361931579987097	-0.06837530836050215	-0.03983547568741235	-0.05204163551852209	-0.019053681549254957	-0.03366757278584986	0.3206945205301439	0.07161155523036439	0.07467211699469359	-0.002900194135667933	-0.008050473013973018	0.01965756275467866	0.00436481494532616	0.044239208597718474	0.034453916008532356
0.363	0.14163653756120106	0.01580176666176094	0.0018550574294979541	-0.03960785862312781	-0.04424251351932304	-0.05397169929599327	-0.04447183561187814	-0.02928481372454203	-0.03401512744716884	0.2886289735966531	0.059573524127344395	0.05676412880778531	0.0010452226579574034	-0.015935497601474606	0.003673085825422025	-0.008883107327979275	0.019685378745038066	0.013130133424933741
0.396	0.12490569648305616	0.01000713680700971	0.000963606865236873	-0.018480767203069324	-0.024215725001455777	-0.05237203585169344	-0.035412112522696035	-0.03988202132275137	-0.032076314087892674	0.25829645393257356	0.05709717243920918	0.04315086338767943	0.0013743130218722202	-0.020384974023832755	-0.012365713347626405	-0.018144885577970983	0.00298959788022118	-0.0037055319320195936
0.42900000000000005	0.1097016291149111	0.01220742650381561	0.0005005441750571194	-0.0064791731072933265	-0.009450021180996668	-0.03991178024653773	-0.026524516081659014	-0.042392891189068325	-0.028974690057682887	0.22992370157925468	0.05422787450134236	0.03280235335606519	0.008449748247418577	-0.022449712529832782	-0.01908145472627788	-0.02433534434515707	-0.010642067432627762	-0.016722484834138834
0.462	0.09881140748659203	0.01190870280813596	0.00026000693874469604	-0.0015427754345930284	0.00019033026822423845	-0.025563390973347314	-0.018707507023199645	-0.04064521774113565	-0.02541440724236799	0.20424546126562176	0.04707423922572947	0.024935639781506286	1.9766880442774748e-05	-0.022899205199896907	-0.03719676584002371	-0.02818190417997016	-0.02549523507658628	-0.026515864100971846
0.495	0.09162127745701479	0.007930154449433355	0.0001350602235810127	-0.001401806009642627	0.005541171208535994	-0.014833257735579527	-0.01233946604660213	-0.03530723667664162	-0.021819823887386132	0.1814722117719767	0.03828887782578161	0.018955534213159424	-0.023575879000429848	-0.022291807519358435	-0.026505077199048276	-0.03026062911920361	-0.03563000032107457	-0.0336114280324677
0.528	0.08221948548380387	0.009845725985276374	7.015683535916873e-05	-0.0067594668208911	0.007705028457144773	-0.010865004465670569	-0.0074701853851365215	-0.02387383392248649	-0.018431490437484828	0.16193510876897727	0.026408679434091684	0.014409587259627647	-0.021955453791807963	-0.021028162003495787	-0.02381556608545609	-0.03102561303847088	-0.038140802573837895	-0.03847070973009998
0.561	0.07022157939902936	0.02085475162357401	3.6442865390794955e-05	-0.006823212345625489	0.007769723783209966	-0.0021475423514168146	-0.0039626298849742905	-0.018116164931862612	-0.015371604888223346	0.14452942239074917	0.011063341356481356	0.010953856676256434	-0.022948672116564053	-0.019391747540124068	-0.03434918011168033	-0.030832901974190287	-0.03878973645939832	-0.04149628142063506
0.5940000000000001	0.05847031942342069	0.03469584815546949	1.893019306091081e-05	0.016819237535590344	0.006653546348664413	0.008956898018944321	-0.0015916887571751843	-0.004250961941276993	-0.012688209956788408	0.12806429041344733	0.0004029446206343919	0.008326885005245324	-0.022669842367028747	-0.01757955738924923	-0.03167798748297756	-0.029959938735919463	-0.049408908765749354	-0.043037000564774545
0.627	0.04893894302149043	0.05291319096684126	9.833261064424226e-06	0.03004983237677831	0.005044005169031239	0.01797424837211681	-0.0001083487894739709	0.0008093418484263576	-0.010384674834145713	0.11163948447792521	-0.009661367659700867	0.0063299179403062955	-0.02319692008675503	-0.01572522451805383	-0.036873018766801345	-0.028621341889397075	-0.04754831014836793	-0.04339313919739732
0.66	0.04249739887768984	0.062204127291586565	5.10787306024806e-06	0.0574323502280588	0.0033978800254214534	0.01866345947748037	0.0007222620224991654	-0.002538381255482347	-0.008439060376026404	0.09476175385068974	-0.019294512814595124	0.0048118667551877645	-0.014830649419180242	-0.013916381890995215	-0.03641997911743923	-0.026981687228820068	-0.05102892758767365	-0.04282132215982318
0.6930000000000001	0.03145663152166071	0.057973783664403464	2.65327718125987e-06	0.05648925657011014	0.00197546778139991	0.024060238890165134	0.0011014288692505615	-0.0062066328676180045	-0.006816586005835581	0.07749303016696818	-0.022635931157668977	0.0036578770669751883	-0.019913232962473076	-0.012207633644328138	-0.03211867850845678	-0.025165840979756663	-0.054314232566669826	-0.04153922016421183
0.726	0.021887036854222636	0.046734871965182716	1.3782409463896177e-06	0.04769305703911242	0.0008888300119370419	0.026451259613583872	0.0011898040773249947	-0.011711346462107532	-0.00547743909945917	0.060865658822849465	-0.02243465200446736	0.0027806390571139014	-0.035350690469731494	-0.01063019430798621	-0.03215108696537348	-0.02326729586948107	-0.05075473363351107	-0.03972996045464071
0.759	0.016715359531563716	0.03490580754985194	7.159252413285281e-07	0.02470847935100903	0.00015069772040977845	0.022779781594160928	0.001107978332076128	-0.005971650706457502	-0.004381477891531002	0.0451432552801474	-0.02326119123503302	0.0021137816893176953	-0.0403590731875831	-0.00919900674234805	-0.03524811800212625	-0.021354880290401557	-0.045168612297969375	-0.03754623163837277
0.792	0.01258740008171495	0.03325556330698179	3.718863182188586e-07	-0.0009433301117964543	-0.0002835100376364836	0.0245429558014377	0.0009411934897972059	-0.00386946862808189	-0.003490894151697695	0.03098144218519331	-0.02511599788596664	0.0016068511368506424	-0.036849080983499136	-0.007917959114456367	-0.03342551641973527	-0.019478144095411445	-0.0396023527378889	-0.035114070455237116
0.8250000000000001	0.013415106832114524	0.03505150919630006	1.9317580341452787e-07	-0.03649046217385116	-0.0004837412942124464	0.005230560025370941	0.0007458239853507541	-0.004042804802560858	-0.002771562635629522	0.01936095932285884	-0.02651559788365994	0.0012214934915211766	-0.03160290626321593	-0.0067836744780624125	-0.03170570261227381	-0.01767166963892791	-0.03154237524726487	-0.03253632719574323
0.8580000000000001	0.014838103389335142	0.034964085105152566	1.0034488820018141e-07	-0.05418369348825317	-0.0005237247374318348	0.004907636862338478	0.0005561229434459443	-0.0034265519542351435	-0.002193568121823136	0.009198331965590315	-0.025591136941076408	0.0009285529415954107	-0.02233963199361764	-0.00578823355030242	-0.025606535802842872	-0.015958511472753706	-0.025231968104177615	-0.029895813495671046
0.891	0.022041613950809395	0.022145377574852746	5.212400523216677e-08	-0.038457063985055925	-0.00046836435551292523	0.0019925604040592153	0.00039037387637387783	-0.0004298568202267571	-0.0017312373621064419	-5.596495295363199e-05	-0.021831649981480385	0.0007058658693889114	-0.02455840930488795	-0.004921104470085987	-0.02523467294067662	-0.014352930930174389	-0.01600047301059164	-0.02725814161765726
0.924	0.03090471499504164	0.0034612180902101044	2.7075738188306108e-08	-0.02032884397505355	-0.00036801470534664595	-0.005529230335479363	0.00025603903367725305	0.006553261013907891	-0.0013628908951159768	-0.007747763732570166	-0.020055041502155323	0.0005365839719511209	-0.011168814758606089	-0.004170486748971168	-0.01324800293237394	-0.012862561283821678	-0.012306626399104834	-0.024674268337121663
0.9570000000000001	0.038212751080792196	-0.016595738856836822	1.406445255264626e-08	-0.00798206831726084	-0.0002574443887909185	-0.0017519530268374512	0.00015378883227692937	0.00707728350009869	-0.0010704530536433656	-0.013916460298489437	-0.016336548485052556	0.0004078995336665082	-0.0018808225463571519	-0.003524225676401575	-0.009417583518470133	-0.01149011408289139	-0.014695349662498927	-0.02218275940855462
0.99	0.041129091810820306	-0.02094934055381664	7.305759282717227e-09	0.0024074514835979582	-0.00015756914789595252	0.006358965707627617	8.047140110869899e-05	0.008823773867738189	-0.0008390067749285661	-0.01868949323115837	-0.012771801588320544	0.00031007640604760976	-0.0035165976200766218	-0.0029704145409556464	0.005354749565648324	-0.010234716703457311	-0.015802733222559324	-0.01981179249828862
1.0230000000000001	0.04221028857467967	-0.02023900133353744	3.794965960972727e-09	0.005343006047359942	-7.847331232402376e-05	0.00723251711522561	3.1171166314993024e-05	-0.0007739854543540292	-0.0006563453326479102	-0.022479836868609843	-0.007735731032986397	0.0002357133795254852	-0.0026506888354806473	-0.002497772404589604	0.016447981935516425	-0.009092954288014491	-0.016550142512312332	-0.01758091760511897
1.056	0.04376580516754702	-0.020326225213483134	1.97128951114104e-09	0.004458175920841779	-2.2702023421128e-05	-0.002082556906724217	5.386707135962714e-07	-0.004488775978639335	-0.0005125504633034673	-0.026050924405662458	-0.004759781699159315	0.00017918421461191248	0.005024002025155354	-0.0020958626702652747	0.0164048226296525	-0.008059675450769565	-0.012491064951194756	-0.015502594500739469
1.089	0.041399927632371734	-0.02749766744871448	1.0239834498380125e-09	0.008788499271894845	1.1783703049730968e-05	-0.008785738103365333	-1.642781615106436e-05	-0.010822266108336549	-0.00039961178841372197	-0.028740624374255657	-0.008093991173829843	0.0001362119656963154	0.008302803894067625	-0.001755200653998633	0.011574731992385878	-0.00712860984136859	-0.012420493550276012	-0.013583526736921928
1.122	0.036335975721088605	-0.029805764665694765	5.319067035136948e-10	0.008972079711850179	2.9278287094919506e-05	-0.02704102210061101	-2.3989064330656728e-05	-0.020793160355862584	-0.0003110933130573903	-0.030120671646443335	-0.006135227083307143	0.0001035453911999941	0.0023541783825208476	-0.001467285527550073	0.008172951585173425	-0.00629283644401504	-0.013358685437482405	-0.011825811395694396
1.155	0.028680282418236034	-0.02473474831341446	2.762981582246895e-10	0.00849466353720614	3.4697747024207626e-05	-0.04430874475643957	-2.5529175892333436e-05	-0.027558336708806364	-0.00024184729469367927	-0.031028297109889618	-0.003926966050409612	7.871296757190721e-05	-0.00854015063079241	-0.0012245823485387728	0.004689087528986692	-0.005545133971807649	-0.010842592568301558	-0.010227923095517637
1.1880000000000002	0.018657923992575626	-0.014038195653855057	1.4352267368329851e-10	0.007683290919381275	3.2575875184209526e-05	-0.048434562078062945	-2.3576913277369202e-05	-0.02744840978628571	-0.0001877726754318964	-0.03197263016927644	-0.004013680982987582	5.983589604687756e-05	-0.011342289316458145	-0.0010204726791327992	-0.0006394943617466792	-0.004878238592921706	-0.015394077574770619	-0.008785549888703633
1.221	0.011953490566109632	0.0006852901958536543	7.455264267252745e-11	0.01622677103284618	2.656081527516656e-05	-0.04698436180860127	-1.9911361177866135e-05	-0.021490870387199455	-0.00014561370506183452	-0.03264380365237339	-0.005925818057741731	4.548595442627632e-05	-0.013875753410994724	-0.000849186927336718	-0.0014258012491356836	-0.004285029244832618	-0.006649506521454525	-0.00749229765795986
1.254	0.010779207114777777	0.014247856636534642	3.872626106257069e-11	0.015069267919670889	1.9265510099744368e-05	-0.034559131106504805	-1.5702537205404557e-05	-0.015468662477491802	-0.00011279377681443483	-0.032174558139705926	-0.01194863214047519	3.457743907517294e-05	-0.01038486461501152	-0.0007057275772903662	0.005432854827982466	-0.003758656748310185	-0.011784575696328547	-0.006340278496361902
1.2870000000000001	0.010336948363674598	0.02340043619590419	2.0116299598847276e-11	0.006586425741551577	1.2337778982907922e-05	-0.015893916487027548	-1.1655857555158841e-05	-0.013883999412086826	-8.727947006468248e-05	-0.030782453566413768	-0.014161235265034386	2.628502156495634e-05	0.001169731721017967	-0.0005857895632227119	0.004342352869930844	-0.0032926296541741632	-0.011131357376318162	-0.00532059737864231
1.32	0.01239856398691827	0.03267588646985429	1.0449382368640257e-11	0.0012764477268316005	6.642550172138152e-06	-0.003852402090000119	-8.142872537350366e-06	-0.00900059589448433	-6.747009265161482e-05	-0.02964966392521921	-0.01639962897940104	1.9981305069128065e-05	0.008044593178418422	-0.00048568192329857774	-0.003444747586760266	-0.002880867102813647	-0.0010583705616936587	-0.004423750237199766
1.353	0.015789370446342047	0.03318188578702594	5.42791636948511e-12	-0.015003074279346652	2.479647156733462e-06	0.0021141532108464754	-5.310073151536266e-06	-0.0012466226893014616	-5.21084784939089e-05	-0.02915838196284822	-0.014676557019777447	1.5189356085515037e-05	-0.005046602913066201	-0.0004022533446057544	-0.009388345362255995	-0.002517726834215499	-0.0013812505830014478	-0.003639945371063331
1.3860000000000001	0.017903845785664223	0.027472721083030907	2.8195232095768487e-12	-0.015913142696435956	-2.1088527485935115e-07	0.01030145173948082	-3.1636505509827334e-06	0.008207116649003482	-4.020932257166035e-05	-0.02950635068700615	-0.007287535316966549	1.1546620077836575e-05	-0.011319492470987597	-0.0003328231270694083	-0.0036987750525407847	-0.002198014760289417	-0.0011702103108364877	-0.0029593589612997547
1.419	0.02025569340746152	0.01925116460522126	1.4645972023509029e-12	-0.01036218678857337	-1.6808580166552683e-06	0.015148707710517368	-1.6316789295400533e-06	0.012517748192316583	-3.1001864322614074e-05	-0.030595518861560533	0.005117414198431848	8.777490926625971e-06	-0.005692269304891094	-0.00027511833713428547	-0.013858815636517268	-0.0019169811241689383	0.00597711062178593	-0.002372334357841816
1.452	0.016662568495645146	0.010540276699003657	7.607828720289238e-13	-0.012804485671081493	-2.251788097628884e-06	0.023815966654268966	-6.070116900852182e-07	0.01568507004377622	-2.38842277440059e-05	-0.032234520289049516	0.011512854873108496	6.6724588189132315e-06	-0.011073874134128877	-0.00022721740483441584	-0.008865119805672183	-0.0016703071594427869	0.0004484032494570887	-0.0018695337518365256
1.485	0.01009196836073347	0.0005965937950129975	3.951875487973965e-13	0.002937025345288754	-2.236404733044867e-06	0.030425723687305603	2.5176208691128632e-08	0.015514290388731845	-1.8387174709480714e-05	-0.034393434743661945	0.02334124585856797	5.072258924818592e-06	-0.011929259147314651	-0.00018750007514644837	-0.005854218257231424	-0.0014540852739797425	0.0027572502213649864	-0.0014420498620923803
1.518	0.0046801446615353185	-0.011598195344306419	2.0527959351660817e-13	0.0213331199165563	-1.8961549867938038e-06	0.027234367168149212	3.71343621473008e-07	0.006267847227329798	-1.4145420566947232e-05	-0.036346313041836976	0.03078001493319313	3.855821564229953e-06	-0.02632985046550086	-0.00015460340749449101	-0.009802687330340282	-0.0012647950756763133	-0.0012039205649505957	-0.0010814843487767598
1.5510000000000002	-0.0011914329004324537	-0.020919643394934996	1.0663218424411348e-13	0.01731342834991286	-1.425098339433703e-06	0.022234250584673758	5.216458612808971e-07	-8.206191434521536e-05	-1.087499774106727e-05	-0.03768615834871414	0.036023447646792314	2.9311121840477395e-06	-0.03412942156470251	-0.00012738338961931154	-0.012827346866478608	-0.0010992769963895357	-0.0018487273916290967	-0.0007799988244860589
1.584	-0.0034343340498841743	-0.018268362673667417	5.538993195517372e-14	0.005321990196397375	-9.509140740996853e-07	0.02134509753987085	5.473433658629168e-07	-0.005018932640451219	-8.355437197406477e-06	-0.03822299862607936	0.03827658421673101	2.228168106941156e-06	-0.037932531307719834	-0.00010488166687305138	-0.013695592327738806	-0.0009547048272240785	-0.0021690441345267146	-0.0005303435625601981
1.617	-0.004375789169816574	-0.008988668389266633	2.8772219042002354e-14	-0.005347527497137913	-5.45307774894946e-07	0.0213837821835687	5.014455056103559e-07	0.00027005073472707544	-6.415774424941415e-06	-0.03802708144979364	0.04244831615378386	1.6938052183091993e-06	-0.03675732626672754	-8.629686561618014e-05	-0.012969289551229078	-0.0008285581301767386	0.0018185333929135526	-0.0003258683039105881
1.6500000000000001	-0.009760792033813775	0.0033276349387856333	1.4945687047799782e-14	-0.019854767519461455	-2.3811896954498477e-07	0.022583931613704433	4.2106933137848217e-07	0.002282836244280031	-4.923581945384211e-06	-0.03709655040711288	0.04667637700221787	1.2875941041585112e-06	-0.036760378687919	-7.09599954029841e-05	-0.014964987331680224	-0.0007185952191594304	0.003827961919114586	-0.00016051893439710953
1.683	-0.017929218903267322	0.013549783704338023	7.763515250759332e-15	-0.026699510868514794	-3.1401705014771633e-08	0.010330627487356428	3.3048595184813003e-07	0.0004995923206724318	-3.776390168601639e-06	-0.0361328271484315	0.05230044295106856	9.788011981204798e-07	-0.0145644150238654	-5.831343868556726e-05	-0.010684131074312075	-0.0006228271924038174	-0.0013840353092310794	-2.8823241796172757e-05
1.7160000000000002	-0.02519196559597201	0.021948833098874302	4.032746628241839e-15	-0.04202620145470711	8.859817556013682e-08	0.0015939605606642962	2.442120443287647e-07	0.0037376703790665284	-2.894988231489108e-06	-0.03593893653751537	0.05719822466957077	7.44063507550933e-07	-0.004244067243713509	-4.7893071472230556e-05	0.0010527921070805808	-0.0005394933358592946	0.00173588530091145	7.413153907974506e-05
1.749	-0.026024854328857813	0.02809516771949846	2.094804330551843e-15	-0.03332317477203296	1.424156121986512e-07	-0.0041154571746095546	1.6978692423551648e-07	0.0017668368234309989	-2.2182012816379133e-06	-0.03667377143881846	0.05709157837288569	5.656209905873587e-07	0.006804054000759183	-3.931309858341167e-05	0.0018235364323268884	-0.0004670380934496348	0.0019878694583846525	0.0001527271266417951
1.782	-0.026270503168385972	0.03580365510942354	1.0881430419078635e-15	-0.028353518830529032	1.513236475043555e-07	0.001982852018917138	1.10071224805789e-07	-0.0035385763854754405	-1.698824873251617e-06	-0.03842747788071057	0.05692214355205686	4.2997284740661084e-07	0.020765634704241767	-3.2253229321125705e-05	-0.0024413559562897836	-0.0004040897068924091	0.006890769851290282	0.00021084665974126235
1.8150000000000002	-0.024846354053098502	0.039220172359532755	5.652343096601188e-16	-0.0022099467006001807	1.3385230365066216e-07	0.0009618104944354653	6.502920946118475e-08	-0.0008069245070289457	-1.3004644830844808e-06	-0.041204153020442606	0.05842101536535087	3.2685606189219786e-07	0.02155791034493708	-2.6447861153977933e-05	-0.01589327439898734	-0.00034944055871713627	0.008998264964920025	0.00025190969185920613
1.848	-0.024845597018631548	0.03763119545826784	2.9361013443304777e-16	0.020035948321368072	1.0425300450363102e-07	0.00549490333673877	3.303043657016253e-08	-0.0003539197888299622	-9.95081794676452e-07	-0.04435789076068876	0.06221835573797028	2.4846891109532437e-07	0.034884910348010306	-2.167697892103801e-05	-0.0196872287352354	-0.00030202920192540786	0.014028187502700953	0.0002789084655355349
1.881	-0.025431707245626208	0.03648473340758271	1.5251535437335516e-16	0.027519324346249173	7.227629305179503e-08	0.012433398197621886	1.1743252095786228e-08	0.006401974399350656	-7.610919779652126e-07	-0.046703895669617905	0.06979780043455731	1.8888069391614327e-07	0.05860893155582313	-1.7758514183973294e-05	-0.011949009012868887	-0.00026092402423832516	0.021652998406296517	0.0002944444726847389
1.9140000000000001	-0.022900949264222308	0.029766872179515923	7.922387748824221e-17	0.026206684325665603	4.3715298997303435e-08	0.022103566667655374	-1.2950829294617131e-09	0.007052053945675346	-5.818898845169694e-07	-0.04831295735637232	0.07635894422353554	1.4358301960987268e-07	0.07086255446446332	-1.454194324370209e-05	-0.005630759063285578	-0.0002253084707331636	0.01920359249672796	0.00030076452211531
1.947	-0.014491010976262118	0.021644631669593316	4.1152727147113517e-17	0.0194893123082295	2.1295877150670646e-08	0.028068917480045783	-8.349326093636581e-09	0.011527614561407315	-4.4470966608506484e-07	-0.05007536167061547	0.08006100943797505	1.0914870701100864e-07	0.05673857331011741	-1.1902932813643966e-05	0.003747509413502726	-0.00019446773322303012	0.017863309279826402	0.00029979571847917616
1.98	-0.00641075943958006	0.017913395506752482	2.1376723853185912e-17	0.011260912557301873	5.628168724919929e-09	0.028298861691055516	-1.1326360362930856e-08	0.01369323617904372	-3.397432517307461e-07	-0.05194089541855233	0.07766963234321664	8.297248709871726e-08	0.058781428450874015	-9.73886942943536e-06	0.011381528749624482	-0.00016777680587149713	0.021276589138927438	0.00029317891073873026
2.013		0.030120434855759017	1.1104107901811708e-17	0.00196772483173589	-3.948684666114478e-09	0.035980859045346036	-1.1726225879215437e-08	0.019556258041577273	-2.59459553625131e-07		0.07673475827408506	6.307389069347788e-08	0.058142092587903704	-7.965132522211147e-06	0.010348863590511325	-0.00014468980259354328	0.029011823898397574	0.0002823002965065114
