# Supplementary material for: Temporal stability of stimulus representation increases along rodent visual cortical hierarchies
Source: Nat Commun. 2021 Jul 21;12:4448. doi: 10.1038/s41467-021-24456-3 (PMC8295255; doi:10.1038/s41467-021-24456-3)
Supplement: Supplementary file 4 — Source Data [file 41467_2021_24456_MOESM4_ESM.zip › Fig_4b_source_data.csv]

stimulus timescale, V1	response timescale, V1	stimulus timescale, LM	response timescale, LM	stimulus timescale, LI	response timescale, LI	stimulus timescale, LL	response timescale, LL
0.007763048294529017	0.05858676081142013	0.007763048294529017	0.07475030661395071	0.007763048294529017	0.15342765504821534	0.007763048294529017	0.0317293007258816
0.17154933082139484	0.11172835789241908	0.17154933082139484	0.207623005170491	0.17154933082139484	0.23354176796035953	0.17154933082139484	0.187971878427125
0.16786542262497986	0.21295354844966494	0.16786542262497986	0.2368942340770071	0.16786542262497986	0.29938601632777717	0.16786542262497986	0.266609325492531
0.23675637543542735	0.31766416004956377	0.23675637543542735	0.28145656771481786	0.23675637543542735	0.26667145015367477	0.23675637543542735	0.25145814579503317
0.2513999490607906	0.12034915924032868	0.2513999490607906	0.14967723308335001	0.2513999490607906	0.19681878561873994	0.2513999490607906	0.26222244357187696
0.1489237739973734	0.05038263792293849	0.1489237739973734	0.1131216825366828	0.1489237739973734	0.11105268447430759	0.1489237739973734	0.11445725467661441
0.09743459046701547	0.04884336570224716	0.09743459046701547	0.1319406283629803	0.09743459046701547	0.1270084736802631	0.09743459046701547	0.11991186503712208
0.15968642446451184	0.08972801682736127	0.15968642446451184	0.13749153700391625	0.15968642446451184	0.22406677661555235	0.15968642446451184	0.18288776643093005
0.10895431429737101	0.07454754057041972	0.10895431429737101	0.18633896381082077	0.10895431429737101	0.1124897206449084	0.10895431429737101	0.10788915564697307
