# Supplementary material for: Temporal stability of stimulus representation increases along rodent visual cortical hierarchies
Source: Nat Commun. 2021 Jul 21;12:4448. doi: 10.1038/s41467-021-24456-3 (PMC8295255; doi:10.1038/s41467-021-24456-3)
Supplement: Supplementary file 4 — Source Data [file 41467_2021_24456_MOESM4_ESM.zip › Fig_4c_source_data.csv]

time	ratcam 1, V1, ACF	ratcam 1, V1, fit	ratcam 1, LM, ACF	ratcam 1, LM, fit	ratcam 1, LI, ACF	ratcam 1, LI, fit	ratcam 1, LL, ACF	ratcam 1, LL, fit	manual slow 2, V1, ACF	manual slow 2, V1, fit	manual slow 2, LM, ACF	manual slow 2, LM, fit	manual slow 2, LI, ACF	manual slow 2, LI, fit	manual slow 2, LL, ACF	manual slow 2, LL, fit
0.033	0.1917003986763154	0.19066984532728137	0.26158286578525186	0.24683015856890284	0.2423647950030291	0.2244417339498062	0.24202358826363424	0.2219945020023681	0.2201094106634907	0.2114437165300916	0.2789924529958522	0.26756039368821344	0.2629383107112504	0.24390016036143244	0.2621660845918224	0.24620973739144264
0.066	0.08308146807963682	0.08640635515937452	0.13045386031140577	0.14241403140310974	0.14495347752626556	0.15485271391002803	0.151110323352535	0.16019289495171724	0.13400286915503057	0.14686978887630578	0.15123369424948332	0.1575107858357317	0.17388020116540026	0.17937793066010718	0.1797918035913494	0.183906373614009
0.099	0.04630455844446796	0.04826725769432026	0.05781379840450947	0.07706173229344734	0.08488154156687533	0.10297394309584751	0.09259462402516189	0.11245744809486502	0.09573740866553238	0.1044412723044	0.0695808742266187	0.08607795997453642	0.10794414275062798	0.12721233051263264	0.11887225220310889	0.1341310681611873
0.132	0.03827218150391071	0.0343161540711208	0.02590313262266174	0.03759340972343947	0.050746835642414126	0.06482403226816394	0.060553499359642056	0.07592924569462667	0.07609622974649877	0.07656347264283737	0.028992258749703022	0.04110468152716794	0.07153570354567491	0.08560557515933448	0.08192875429962392	0.09464795930256706
0.165	0.03754813980382104	0.029212905561278996	0.01777176170438618	0.015022838474615784	0.03536515479541149	0.03725851890611219	0.04401199187592307	0.04829512635492931	0.06618900075498946	0.058246270516453584	0.015483262088588922	0.014035274153606671	0.04644456071063685	0.052947124836980365	0.05757527625259522	0.06359502192738037
0.198	0.03836257356533189	0.027346161104597082	0.020362887488780426	0.003272609777394679	0.02392716466158297	0.017801208951274114	0.03322196357928618	0.027687577502581533	0.05658650720843134	0.046210891189102765	0.008944674836821417	-0.001110571670713295	0.029699263371595577	0.027806967753639868	0.04126220905244805	0.039424086356631985
0.231	0.038282412115375086	0.026663314705909616	0.018129719721439484	-0.0017273272783884831	0.015732295561263317	0.004508533657535275	0.022995487897179333	0.012602490779813357	0.048091515016361906	0.03830300468144755	0.007360041162597164	-0.008479419516793957	0.014907714602320453	0.008926071570418328	0.026060616115747153	0.020850211007556175
0.264	0.03357508486665886	0.026413532684309703	0.013321327486568132	-0.0026699394221635087	0.007737399494708174	-0.0041394053880601175	0.013659536182712068	0.001831655678367617	0.039257692340957724	0.033107101227383334	0.0037362433739790923	-0.010918490285919347	0.00784050186283901	-0.004795046463573354	0.013925272904382679	0.006808980300938041
0.29700000000000004	0.02660410363848919	0.02632216358807596	0.007399221990560689	-0.0013100351898427016	0.0008431047520702051	-0.009326237046643242	0.005294759633057271	-0.005592593737631985	0.03339533804597278	0.02969311536936403	-0.001009006716995479	-0.010359494440041847	-0.0029816806717796653	-0.014308872124152276	0.00428971143989282	-0.0035794860578235582
0.33	0.021064570804297085	0.026288741199654655	0.004720284456885444	0.0012314412149607781	-0.0031132881774984344	-0.011969330294330168	-0.000946374722922484	-0.01044271804990717	0.026489216534552676	0.027449944467172034	-0.0042175757021146384	-0.008093309212520113	-0.011287106431144535	-0.020433973400244842	-0.003862231651140586	-0.011040843427110977
0.363	0.0217002397317264	0.026276515446157795	0.0011844088836040396	0.004257543797224959	-0.007845106963820936	-0.012775786127911744	-0.008265523020641673	-0.013333066560631926	0.023695884353928148	0.02597606147359684	-0.007961772616351188	-0.0049657283585785375	-0.014851788781910751	-0.023868146638166565	-0.010861811309767152	-0.016172027535675922
0.396	0.02312953031249047	0.026272043322661358	0.0045911238159761815	0.00735145307467347	-0.01048630824999345	-0.01228714305370093	-0.014354582751991633	-0.014750188215547943	0.01851142169650481	0.025007641690410722	-0.004437549334789659	-0.0015163040404551943	-0.01992839180514842	-0.02520128378391238	-0.015397229371388222	-0.019462697592204228
0.42900000000000005	0.021143070044641804	0.02627040744078524	0.0020083314902661136	0.010278542167230379	-0.012132051980438638	-0.010915005893885821	-0.01626548502029023	-0.015077566962292297	0.014952854858554217	0.024371338211400265	-0.004388284081144795	0.0019237121475947812	-0.023422829644996087	-0.024927708711115496	-0.020299836961247975	-0.02131324733181714
0.462	0.017942181750804732	0.02626980904283967	-0.0006564270850839927	0.012920273415844726	-0.011265634715149906	-0.008969384118934966	-0.018506225566433988	-0.014615778356086328	0.01429300108858357	0.023953252868214953	-0.0008759936594120759	0.005162719424685137	-0.026313796650217665	-0.023457807205726083	-0.02188137814685042	-0.022049918277715876
0.495	0.015887859194322757	0.02626959015166758	0.0009693654259571374	0.015230034639526517	-0.013074815363008384	-0.006681182254250895	-0.017498932105050248	-0.013598889684672712	0.012476190557049082	0.023678548485868638	-0.00028344911703644273	0.008101010339971224	-0.023674203909445315	-0.021128836918239826	-0.022957094707793106	-0.02193746800385592
0.528	0.01592870454311643	0.02626951008229974	0.004840159344946643	0.01720400523727472	-0.01123964250536867	-0.004220006246057412	-0.016452792282777105	-0.012207781423979347	0.011958048663204716	0.023498053046575464	0.0018179374761036118	0.010697846249200912	-0.023427992980360447	-0.018214852673238812	-0.023765793437490603	-0.02118977692909078
0.561	0.018284204033504	0.02626948079329916	0.008536968830756204	0.01886224456429456	-0.007626429373180282	-0.0017082238763880507	-0.014688816829934481	-0.010580948336063859	0.009965813086719727	0.023379457910497274	0.005611934412924488	0.012949007975868544	-0.0238484420827436	-0.014935720895547903	-0.023398973489509742	-0.01997871833977218
0.5940000000000001	0.02292841289510399	0.02626947007951962	0.010436473888122584	0.020236673167621726	-0.005043417550068427	0.0007679654999505972	-0.011445790168613227	-0.00882323972463825	0.011613465336865253	0.02330153457705194	0.008739157730076502	0.014871698545405107	-0.019960808725818388	-0.011465226301827312	-0.020426403221394804	-0.018441566377914182
0.627	0.02710862330012603	0.026269466160469133	0.009908692332388686	0.021363653450302764	-0.00404260030626035	0.003149844523149238	-0.00851215059930252	-0.007012916732456036	0.012032051471134867	0.023250334788460024	0.010353463738319394	0.01649456855892631	-0.017941727244504033	-0.007938295935723875	-0.018218124244240446	-0.016687174325081457
0.66	0.024174796092369992	0.026269464726898777	0.01078995353944522	0.02227959977285362	-0.0033850098012922604	0.0053993868763458595	-0.008177457519865232	-0.005207337158748165	0.012558899985524239	0.023216693794986663	0.011173711323013187	0.017851279867319592	-0.012401647015670663	-0.004457381418593278	-0.01566931658926197	-0.014801119531824891
0.6930000000000001	0.020690760258805948	0.02626946420250544	0.011101762877179344	0.023018551104754332	-0.001973303802670732	0.007493970533851629	-0.006210297402346503	-0.003447522651429452	0.01375037544421676	0.023194589866962764	0.012189779927541448	0.01897648744365527	-0.007370350869470373	-0.001098051091931642	-0.013903043272335382	-0.012849980828691515
0.726	0.01831578887710031	0.02626946401068481	0.01160588092388761	0.023610987567740875	0.0033529840942706866	0.009422281821621038	-0.006331229267271481	-0.0017618172600816894	0.01541353212745074	0.023180066406635332	0.01037450214062075	0.019903452296608688	-0.000966667162886617	0.00208614947518904	-0.013860714712059182	-0.010884888389189207
0.759	0.018867919143981893	0.02626946394051772	0.01143817576497394	0.024083411936024767	0.008588599305861545	0.011181159680238369	-0.004483063309639542	-0.00016880853858440917	0.016605487361422804	0.02317052371812972	0.009561837559392956	0.020662736132148106	0.0027415161038464742	0.0050595065139470985	-0.010318118867911669	-0.00894446410037189
0.792	0.024040414605440135	0.026269463914850924	0.013061343452823271	0.024458381143114886	0.011401317038736874	0.012773180062527761	-0.003163090870799331	0.001320348735666695	0.01979924769500604	0.023164253662518862	0.012897316798822726	0.02128159766435496	0.006396769055077942	0.0078005533578193766	-0.009588215105825573	-0.007057251938978069
0.8250000000000001	0.03142407620437996	0.02626946390546213	0.016847751162884485	0.02475478418336941	0.013386009016452736	0.014204821040684575	-0.0008196224661376912	0.002700091763783231	0.02089861391533866	0.023160133901369773	0.015569105142100812	0.021783830220678493	0.0076821641061744095	0.010299029471570645	-0.006482784338657292	-0.005243722144525516
0.8580000000000001	0.030284304038560608	0.026269463902027754	0.019130795617417214	0.024988237715318242	0.01603486409612688	0.015485081839373294	0.0015739964475780654	0.003968998433962145	0.022620015777836334	0.023157426998436387	0.018884913993448403	0.02218986454237594	0.011568183957778026	0.01255332275992327	-0.006084483355314308	-0.0035179196949069354
0.891	0.027029912941700422	0.026269463900771475	0.018337610880968996	0.02517152053720592	0.017230879002821303	0.016624455191404295	0.002427284883913755	0.005128649407439255	0.024496318272010962	0.023155648418750428	0.022029647423720156	0.022517019562087872	0.016660838090175677	0.014568337794195387	-0.00330531550619961	-0.0018888163584057406
0.924	0.023601685164427382	0.026269463900311932	0.022026787070022223	0.02531500084202863	0.018855323259890148	0.017634173379935378	0.004584678391584809	0.0061827416347599185	0.026483957274611735	0.023154479796979658	0.02285469225895131	0.02277982475671543	0.01747990057161941	0.016353736341520562	-0.003448735131096146	-0.00036141610695408256
0.9570000000000001	0.024992922045386085	0.026269463900143834	0.024367272193497106	0.025427031278289065	0.0215488636134473	0.01852566509727328	0.006640354593361807	0.007136402979147981	0.02797574204806631	0.023153711950110668	0.022003778059991774	0.02299036569151985	0.021492809718940704	0.017922500728634553	-0.002829139223348591	0.0010623443362183602
0.99	0.02828441997005907	0.026269463900082345	0.024572473709925415	0.025514300152464857	0.024495427000471148	0.019310173634291754	0.008286726387113742	0.007995667140258204	0.03026075714778095	0.023153207433740216	0.021158455051592816	0.0231586233729318	0.02354598554538575	0.01928977491610278	-0.0009109792405906248	0.0023828648010297306
1.0230000000000001	0.031332726288509326	0.026269463900059853	0.02760916468733629	0.025582135228344006	0.025643277138667556	0.019998497578790703	0.009659079160647907	0.008767075853585934	0.03142288803827544	0.02315287593956041	0.02199244933298402	0.023292790719306823	0.026602814366751354	0.020471942541183296	-0.0001745579654786581	0.003602291512676936
1.056	0.031453646705121616	0.026269463900051627	0.031213554203545102	0.025634761295470997	0.029044574559182287	0.02060082368130576	0.011373166020760878	0.009457381696338477	0.03245119028730279	0.023152658130193494	0.02335474879535384	0.023399557769254765	0.029415189441276832	0.02148590548893398	0.004311833543487131	0.004724042958343517
1.089	0.028602808520212474	0.026269463900048615	0.031055088974104483	0.02567551520613559	0.027840324108103928	0.02112662827537535	0.0117689045041242	0.010073330014035696	0.03331606534790938	0.023152515017815647	0.024957517623435156	0.023484362543833535	0.032314587912245854	0.022348530684338945	0.00595902446404311	0.005752431307016862
1.122	0.027741194532879605	0.026269463900047516	0.02997525139761876	0.02570702323150686	0.026513750183839377	0.021584628964946846	0.011861161056480633	0.010621502703427939	0.03265539240244301	0.02315242098534595	0.02711115393706499	0.023551607726413442	0.03477218874703896	0.023076236701951205	0.008222498161069895	0.006692362310211282
1.155	0.02782748633064211	0.026269463900047113	0.026931533577045356	0.025731345902906187	0.022514501082193317	0.021982772495603663	0.012225872925675571	0.011108210019616106	0.033929000004752886	0.02315235920099515	0.025935452443795064	0.023604845198360865	0.033414195206972724	0.02368469542374697	0.008541152721898775	0.007549099467773876
1.1880000000000002	0.030332829713184257	0.026269463900046964	0.02688737668190059	0.02575009533729902	0.024292725126397133	0.02232824803495203	0.012502759922598814	0.011539419361195659	0.032381301674586846	0.02315231860537944	0.026196570543724505	0.02364693144000224	0.03611516180741106	0.02418862731729124	0.00964315785347511	0.00832808064082629
1.221	0.03232590334455824	0.026269463900046912	0.03029005179022144	0.02576452962388297	0.025319506454727844	0.022627517682805312	0.012664870502721364	0.011920712244292132	0.030841147477679614	0.023152291931893464	0.02662385214620443	0.02368015719864227	0.03673286680657462	0.02460167194482844	0.009867013027974447	0.00903477730479578
1.254	0.03106602806094738	0.02626946390004689	0.034555655678843736	0.025775628313361002	0.026673603040549373	0.022886358059889415	0.014530950078631673	0.01225726250116517	0.031219963084343466	0.023152274405989697	0.02870306859792852	0.023706354859585367	0.0342297193918243	0.024936318049557055	0.009344208113372889	0.009674588320006509
1.2870000000000001	0.030701742471059574	0.026269463900046884	0.030983605844781086	0.025784152489098728	0.02678502375994372	0.02310990840186866	0.015746592208987345	0.01255383021108112	0.032200059908633255	0.02315226289053562	0.03256919254067026	0.02372698678061103	0.03272180605305205	0.02520388000571881	0.010943888936964588	0.010252761506755581
1.32	0.03069803045335137	0.02626946390004688	0.03263752537509166	0.025790692359139413	0.02866318940967018	0.023302721807413006	0.01576196456998569	0.012814767055648286	0.0311973887475893	0.023152255324267748	0.037132491991406454	0.023743217563215485	0.032787252681700976	0.025414509577310673	0.012185298688908469	0.010774337489613392
1.353	0.02889588405984079	0.02626946390004688	0.03493612970399915	0.02579570481572916	0.02930305218426016	0.023468817229836385	0.01593908235664418	0.01304402974131609	0.029508755031572444	0.023152250352825973	0.03459962451844056	0.023755972898361778	0.029888070332149328	0.02557723382306815	0.012910902306178423	0.011244111258602998
1.3860000000000001	0.02856689890701668	0.02626946390004688	0.035100722499912876	0.02579954297563739	0.027645086267043626	0.02361173052142703	0.01768204611582067	0.013245198892145746	0.02903566212416765	0.02315224708632341	0.03259125397203995	0.023765987279894128	0.028717950264998682	0.025700011632136276	0.01373627975434023	0.011666607713980095
1.419	0.02915034086922999	0.02626946390004688	0.03317269610718125	0.02580247934235311	0.029211399728914726	0.023734563385682673	0.018227984604074075	0.013421501422199349	0.02780199483645523	0.02315224494005691	0.032887899147046	0.02377384254854524	0.028222694328867745	0.025789802796125336	0.014030869088490034	0.012046068142791065
1.452	0.028790188399087063	0.02626946390004688	0.030583140503378486	0.025804723917377387	0.03046420946555348	0.02384002950319457	0.01681581147567222	0.013575834878352021	0.026680339918530898	0.023152243529845278	0.03230907361081249	0.02377999892633861	0.028372316005017082	0.025852644740100635	0.013610053365177864	0.012386445141381952
1.485	0.02677550772067133	0.02626946390004688	0.028415963556946755	0.02580643832690869	0.0287955081918791	0.02393049740199224	0.014408082459473365	0.013710792625008014	0.02463027156638081	0.023152242603260976	0.029202038140991197	0.023784819931012082	0.02575495500573273	0.02589373306836611	0.014601899783966869	0.012691403967252726
1.518	0.024088985763471616	0.02626946390004688	0.029103780403214104	0.025807746815749766	0.029835388018881605	0.024008029866582885	0.016173365061067285	0.013828689041673985	0.022879746183665922	0.02315224199444564	0.030025413695160385	0.023788592324384294	0.023193348351319792	0.025917502950905075	0.014575798776179262	0.012964328691856559
1.5510000000000002	0.023649454268097208	0.02626946390004688	0.029642507968530418	0.025808744785606488	0.02734722860401231	0.02407441984049336	0.015275854841623668	0.013931584138554356	0.022346510251376676	0.023152241594421478	0.024849031603771693	0.023791542046273643	0.0223851380132831	0.025927709102277815	0.015891918210441974	0.013208331846404615
1.584	0.02664743601263705	0.02626946390004688	0.03057893767166382	0.025809505413803356	0.02682896278917076	0.024131222889638423	0.014614860261675256	0.014021307177249748	0.02342721195800174	0.02315224133158425	0.025663277488540377	0.02379384691413746	0.01955558275030194	0.025927502704658944	0.016164354628962742	0.013426266516626116
1.617	0.02807995771202055	0.02626946390004688	0.02994633222997009	0.02581008477511712	0.025550050793683863	0.02417978636989605	0.014859978623354267	0.014099479023785296	0.02325093143919981	0.02315224115888617	0.025363561248925443	0.02379564672480794	0.019018896626081264	0.025919504117171883	0.016158922747716048	0.01362074005914864
1.6500000000000001	0.02592854589217472	0.02626946390004688	0.027483600021200715	0.025810525798950917	0.021202658975544478	0.02422127549092926	0.015075961704996293	0.014167533068097808	0.02188168740211107	0.02315224104541431	0.02474382801489459	0.023797051275122834	0.020027915229953928	0.025905870609945866	0.014852337853127454	0.013794128789598582
1.683	0.025379484068945916	0.02626946390004688	0.024902563126018427	0.025810861322179125	0.02020028114838688	0.02425669649660278	0.01616556325765853	0.014226734624665435	0.021874281649287813	0.023152240970857246	0.024192858262001366	0.023798146719511776	0.017772724033820745	0.025888358677125186	0.013981986927570808	0.01394859313730618
1.7160000000000002	0.024996982198197622	0.02626946390004688	0.02437454830654453	0.02581111644111031	0.021805069561529975	0.024286917195756968	0.014185909662576164	0.014278198788733215	0.02200074409282605	0.023152240921869273	0.02175208601238953	0.023799000601563546	0.0195612981839071	0.025868380730705114	0.013645937403413026	0.01408609287918993
1.749	0.025218125978973913	0.02626946390004688	0.025596390564305405	0.025811310321175694	0.02049055207012795	0.024312685079819266	0.012063666673086035	0.014322906766049769	0.020438216419855992	0.023152240889681562	0.02176415431208318	0.02379966583043801	0.0222268282952145	0.02584705616747496	0.011886506343421116	0.014208402160648267
1.782	0.02663616303473204	0.02626946390004688	0.028856216477505896	0.0258114575877205	0.02052507546918678	0.024334643258964537	0.013947645264880517	0.01436172072477811	0.01878152711732279	0.023152240868532518	0.019767771388005933	0.023800183819213106	0.02149925804774311	0.025825256944125893	0.014588457430256899	0.014317124087996925
1.8150000000000002	0.027137415306842643	0.02626946390004688	0.03255595141750966	0.025811569393677677	0.018930322685602748	0.024353344438714005	0.01144987441542235	0.014395397239151567	0.01923518364090924	0.023152240854636467	0.019898324649947938	0.023800586958726586	0.019469247324262154	0.025803647899118275	0.013777954311347021	0.01441370473841315
1.848	0.026691411369700862	0.02626946390004688	0.03647174814910775	0.025811654238341676	0.01761611777078662	0.02436926314581669	0.012461637099715374	0.01442459940780744	0.020284768346927193	0.02315224084550602	0.020844333029294313	0.02380090056535671	0.018316636102790006	0.0257827221314644	0.01353913471169256	0.014499446482199516
1.881	0.0279743520118155	0.02626946390004688	0.03155786785152169	0.025811718594654524	0.016981777653415776	0.024382806397344726	0.012393583159831034	0.014449907737367164	0.021704803033430205	0.02315224083950683	0.02207438266819479	0.023801144412948203	0.021257806181414214	0.025762831792407438	0.013515778089980859	0.014575520550723206
1.9140000000000001	0.024820815005954334	0.02626946390004688	0.03339251128788475	0.02581176738934695	0.016597436121161976	0.02439432299114751	0.014038176958191454	0.014471829885182875	0.021015670112667934	0.023152240835565042	0.025634686982169908	0.023801333936446165	0.022042380886975268	0.025744214671382916	0.015311663941756641	0.014642978813504421
1.947	0.021532965390850863	0.02626946390004688	0.029262966908503274	0.025811804370133255	0.018055731881881764	0.024404111579861987	0.01123219784452881	0.014490809355369873	0.02136560859134811	0.023152240832975075	0.024070548622678	0.023801481176688895	0.01853853454314166	0.02572701696712802	0.014086341979192065	0.014702764751183674
1.98	0.02179218013506973	0.02626946390004688	0.02689735298800384	0.025811832386299718	0.01700199666814586	0.024412427675065445	0.01295297718204473	0.01450723324017933	0.022099446107270385	0.023152240831273332	0.023268752875770786	0.02380159552135749	0.017953678132141666	0.02571131263211898	0.015082236574691425	0.014755723628788325
