# Supplementary material for: Temporal stability of stimulus representation increases along rodent visual cortical hierarchies
Source: Nat Commun. 2021 Jul 21;12:4448. doi: 10.1038/s41467-021-24456-3 (PMC8295255; doi:10.1038/s41467-021-24456-3)
Supplement: Supplementary file 4 — Source Data [file 41467_2021_24456_MOESM4_ESM.zip › Fig_5b_source_data.csv]

time	classifier performance, V1, raw	classifier performance, V1, fit	classifier performance, LM, raw	classifier performance, LM, fit	classifier performance, LI, raw	classifier performance, LI, fit	classifier performance, LL, raw	classifier performance, LL, fit	classifier performance, V1, raw	classifier performance, V1, fit	classifier performance, LM, raw	classifier performance, LM, fit	classifier performance, LI, raw	classifier performance, LI, fit	classifier performance, LL, raw	classifier performance, LL, fit
0.033	0.6946057797164628	0.6768185309129768	0.6685517993456902	0.6527652455349772	0.6303366048709561	0.6210204692182661	0.6467711741185027	0.6487847553411248	0.6361557615412581	0.6357886034937301	0.576319520174482	0.5740460091301445	0.561001817520902	0.5609455758034486	0.5689474736459468	0.5658416269538176
0.066	0.6303854961832047	0.6195315524540125	0.6035098146128675	0.5956133586346151	0.5905708833151575	0.5828331037237029	0.6001832061068704	0.5978112419485785	0.6189020356234104	0.6166305046491609	0.5635988731370414	0.5630948458627435	0.5552131952017455	0.5549479011887087	0.5602891675754272	0.5604130512157132
0.099	0.5675348964013092	0.5724175360924991	0.5420358051617598	0.548479679968846	0.5427648127953474	0.5475286160838266	0.5482509996364959	0.5476581678577399	0.595296255906943	0.594838109805142	0.5484781897491822	0.5508114185662201	0.548921846601236	0.547461942289764	0.5511119592875324	0.5534474027796495
0.132	0.5226777535441667	0.5370890037618122	0.5035032715376226	0.5133374243908968	0.5089814612868047	0.518693033189543	0.5111252271901124	0.5124708843418528	0.5731050527081063	0.5747386285101433	0.5390447110141765	0.539421894782213	0.5384990912395496	0.539290591124722	0.5469087604507454	0.5459348473727464
0.165	0.5046377680843331	0.5130172230212754	0.4818827699018541	0.4900735280519063	0.4907079243911308	0.49782158012233485	0.491696292257361	0.49365175812720263	0.5553664122137405	0.5579047480143207	0.5297419120319883	0.5297767560256051	0.5291261359505638	0.5310957817838343	0.5389483824063983	0.5384924349143054
0.198	0.49897255543438795	0.49849314813131435	0.474814794620138	0.4772327252857616	0.4862066521264996	0.4848528533186898	0.4847793529625592	0.486997558636028	0.5426812068338791	0.5445697233183231	0.5231717557251909	0.5220334016153572	0.5237004725554348	0.5233897379636313	0.529460559796438	0.5314830854478851
0.231	0.49793929480189036	0.49133358999562565	0.4779043984005813	0.4726570782369071	0.4857737186477644	0.4787192549360866	0.4892989821882947	0.487245353359592	0.5333580516175938	0.5343833350963181	0.5149574700109054	0.5160324198339937	0.5167271901126864	0.5165374791536987	0.525617048346056	0.5250996468608847
0.264	0.49760905125409033	0.48935120786041825	0.48209960014540143	0.4739831904839806	0.48358851326790236	0.4778364487392564	0.4922188295165396	0.4902354343852984	0.5278605961468559	0.5267988726111452	0.5109034896401307	0.511497209758338	0.5118924027626318	0.5107678594019907	0.5213965830607055	0.519423780143635
0.29700000000000004	0.4976764812795353	0.49062854477835066	0.48239640130861494	0.47898912379608466	0.4851234096692111	0.48048944315226727	0.4924760087241004	0.49347149666619633	0.5206001454016724	0.5212581887507124	0.5059133042529989	0.5081338094852166	0.5064909123954924	0.5061905073608878	0.5137855325336242	0.5144667921814329
0.33	0.4977191930207201	0.4936439090313557	0.4887388222464558	0.48580331732541915	0.4833816793893131	0.48510112217730633	0.49317157397310074	0.49586380735045127	0.5166703017084701	0.5172696585151932	0.5073276990185386	0.5056758939970026	0.5026215921483098	0.5028162722005745	0.5086165030897857	0.510197595652622
0.363	0.49713249727371855	0.4972953642596433	0.493701563067975	0.4929995528034186	0.4852744456561246	0.4903892713596985	0.49161559432933494	0.4972141312158017	0.5181503089785535	0.5144319139087288	0.505391312250091	0.5039008235306185	0.5004721919302074	0.5005791101548984	0.506564885496183	0.5065615503525412
0.396	0.501050527081061	0.5008624359358008	0.4974054889131222	0.4996068419923297	0.490484005816067	0.49543053766950174	0.4923231552162855	0.4977456097738196	0.5166206833878588	0.5124321338698402	0.5051739367502726	0.502631327722025	0.4983913122500907	0.49935772898210223	0.500645401672119	0.5034928960394633
0.42900000000000005	0.49971392221010513	0.5039363380675705	0.49953198836786605	0.5050628930220695	0.49547164667393706	0.49965543802783224	0.49040003635041807	0.49778812109362586	0.5191855688840427	0.5110340339871108	0.5056326790258084	0.5017308122238492	0.4997393675027264	0.4989957068669441	0.5029411123227918	0.5009227239712805
0.462	0.49607906215921455	0.506340565791587	0.5011052344601962	0.5091363359289123	0.4994680116321337	0.5027990935153918	0.4921065067248276	0.497618833761037	0.5168186114140312	0.5100631314430951	0.50290276263177	0.5010964835069409	0.49918029807342806	0.49931918974784106	0.5012909850963287	0.4987838786229067
0.495	0.49563867684478374	0.5080557666055578	0.5041810250817879	0.5118377000848665	0.5052709923664118	0.5048295239009644	0.49471283169756464	0.4974125631173488	0.5142677208287898	0.5093927645730837	0.5016137768084337	0.5006523564750037	0.5000579789167574	0.5001516254494139	0.4982555434387498	0.4970137777510634
0.528	0.49773936750272674	0.5091564543247403	0.5068624136677572	0.5133334402990528	0.5075199927299158	0.505870646080838	0.4990030897855323	0.4972513865934119	0.5114451108687752	0.5089322090280601	0.5012989821882949	0.5003430466483773	0.5015985096328608	0.5013252999667697	0.49585968738640496	0.4955558473793686
0.561	0.506771537622683	0.5097624935052312	0.5093676844783717	0.5138719448667816	0.5079238458742275	0.5061318345152367	0.5029418393311522	0.4971556193153892	0.5043793166121411	0.508617177657377	0.5011452199200294	0.5001286409748975	0.5032522719011268	0.5026896926279394	0.49495347146492175	0.4943600583995588
0.5940000000000001	0.5141581243184296	0.510005219416111	0.5179218466012359	0.5137259352203452	0.5066713922210104	0.5058509162147532	0.5079501999272988	0.4971144636972834	0.5027824427480918	0.5084025185084305	0.4989614685568883	0.4999806449103676	0.5027406397673576	0.504116859800475	0.49532242820792477	0.4933829011952563
0.627	0.520677935296256	0.5100062930776897	0.5233831334060342	0.5131522150803306	0.5074787350054524	0.5052533310042344	0.5056228644129406	0.4971075846420492	0.49969938204289344	0.5082567536199062	0.49690458015267175	0.4998788762380324	0.5052131952017445	0.505504192719208	0.4933675027262814	0.4925870277117405
0.66	0.5221023264267537	0.5098665999757667	0.5263420574336605	0.5123673731348178	0.509945110868775	0.5045271342223652	0.5006657579062161	0.4971166901196364	0.5012148309705565	0.5081580759125278	0.493263177026536	0.4998091368809068	0.5077226463104325	0.5067749785114231	0.48659996364958225	0.49194071476810375
