# Supplementary material for: Temporal stability of stimulus representation increases along rodent visual cortical hierarchies
Source: Nat Commun. 2021 Jul 21;12:4448. doi: 10.1038/s41467-021-24456-3 (PMC8295255; doi:10.1038/s41467-021-24456-3)
Supplement: Supplementary file 4 — Source Data [file 41467_2021_24456_MOESM4_ESM.zip › Fig_5c_source_data.csv]

stimulus timescale, V1	response discriminability timescale, V1	stimulus timescale, LM	response discriminability timescale, LM	stimulus timescale, LI	response discriminability timescale, LI	stimulus timescale, LL	response discriminability timescale, LL	stimulus timescale, V1	response discriminability timescale, V1	stimulus timescale, LM	response discriminability timescale, LM	stimulus timescale, LI	response discriminability timescale, LI	stimulus timescale, LL	response discriminability timescale, LL
0.007763048294529017	0.06538070062389287	0.007763048294529017	0.07650370752004436	0.007763048294529017	0.03711633278435047	0.007763048294529017	0.05330581462051805	0.007763048294529017	0.10142462551110303	0.007763048294529017	0.11122291325236204	0.007763048294529017	0.08928953828866387	0.007763048294529017	0.1261181208291308
0.007763048294529017	0.06571149710303284	0.17154933082139484	0.11932268221472755	0.17154933082139484	0.3525505419959134	0.007763048294529017	0.10421183273406799	0.007763048294529017	0.06143643219449133	0.17154933082139484	0.08726943684083018	0.17154933082139484	0.26790948866675157	0.007763048294529017	0.1699763599905256
0.007763048294529017	0.056459524497063825	0.16786542262497986	0.28601755577682586	0.16786542262497986	0.06957096833370922	0.007763048294529017	0.032888296143351696	0.007763048294529017	0.09220926370901722	0.16786542262497986	0.11910351251426399	0.16786542262497986	0.29033782325697144	0.007763048294529017	0.0832480195699858
0.007763048294529017	0.07183305945378363	0.23675637543542735	0.1449906281437874	0.23675637543542735	0.19668059461786574	0.17154933082139484	0.4891772594866462	0.007763048294529017	0.10013692060209309	0.23675637543542735	0.27320896662917155	0.23675637543542735	0.12780037605356392	0.17154933082139484	0.1612979161277599
0.007763048294529017	0.06679541317795148	0.2513999490607906	0.08770742224035268	0.2513999490607906	0.26261284300128995	0.17154933082139484	0.41710422012839987	0.007763048294529017	0.08959752008389765	0.2513999490607906	0.07819893453161977	0.2513999490607906	0.254589162870073	0.17154933082139484	0.10332341576835155
0.007763048294529017	0.07084594587878996	0.1489237739973734	0.1313272676160861	0.1489237739973734	0.1519210152552695	0.17154933082139484	0.2597475683632486	0.007763048294529017	0.09774681828598673	0.1489237739973734	0.15301904628133647	0.1489237739973734	0.15404603841110787	0.17154933082139484	0.18579982173334308
0.007763048294529017	0.06658945685411811	0.09743459046701547	0.11462529306054285	0.09743459046701547	0.10989501313260401	0.16786542262497986	0.5896973046086973	0.007763048294529017	0.09442323138233598	0.09743459046701547	0.1353197035836084	0.09743459046701547	0.13641045752590633	0.16786542262497986	0.4615208856969259
0.007763048294529017	0.07345037232825487	0.15968642446451184	0.16784877164088224	0.15968642446451184	0.041937476954340004	0.16786542262497986	0.35632862440700613	0.007763048294529017	0.12115016595810145	0.15968642446451184	0.2128028183021814	0.15968642446451184	0.1592496842202544	0.16786542262497986	0.14948348230023473
0.17154933082139484	0.1277645689707166	0.10895431429737101	0.16198353316661068	0.10895431429737101	0.1191613043152245	0.16786542262497986	0.39333828420775274	0.17154933082139484	0.08187911441908313	0.10895431429737101	0.22182487175526064	0.10895431429737101	0.16526637743567238	0.16786542262497986	0.17328006867913284
0.17154933082139484	0.1892144072090667					0.23675637543542735	0.15592126731529055	0.17154933082139484	0.07982870360497965					0.23675637543542735	0.10118844475239518
0.17154933082139484	0.1316644413825599					0.23675637543542735	0.1677911606034138	0.17154933082139484	0.07992526169059004					0.23675637543542735	0.0866208766404961
0.17154933082139484	0.17859282864211387					0.23675637543542735	0.14239982983871013	0.17154933082139484	0.09895228402047929					0.23675637543542735	0.10295988339996445
0.17154933082139484	0.41633817031498305					0.2513999490607906	0.36446915306907085	0.17154933082139484	0.0912479715529246					0.2513999490607906	0.1267634971872793
0.17154933082139484	0.32167072355794435					0.2513999490607906	0.1843152668424634	0.17154933082139484	0.09718416998042673					0.2513999490607906	0.17601864818561713
0.17154933082139484	0.12956082954050863					0.2513999490607906	0.20677013176921152	0.17154933082139484	0.07744412519881196					0.2513999490607906	0.5422309203440749
0.17154933082139484	0.2335993488563095					0.1489237739973734	0.114254268300178	0.17154933082139484	0.09961881098196468					0.1489237739973734	0.07357869087159517
0.16786542262497986	0.1092935999683588					0.1489237739973734	0.0742230104201017	0.16786542262497986	0.06287356554730122					0.1489237739973734	0.09824268245459591
0.16786542262497986	0.1376879881933038					0.1489237739973734	0.19980133979614983	0.16786542262497986	0.07666870326311877					0.1489237739973734	0.18850154623494522
0.16786542262497986	0.1481692055150145					0.09743459046701547	0.10401014194182821	0.16786542262497986	0.0875585674874751					0.09743459046701547	0.11902848704897188
0.16786542262497986	0.12351141754938753					0.09743459046701547	0.12963720057028175	0.16786542262497986	0.07395138543537443					0.09743459046701547	0.14187111760415255
0.16786542262497986	0.1493007954798728					0.09743459046701547	0.07264497108391434	0.16786542262497986	0.08221603761917866					0.09743459046701547	0.10093227164314267
0.16786542262497986	0.10448671242677682					0.15968642446451184	0.13883447979074007	0.16786542262497986	0.06470351649709688					0.15968642446451184	0.22462436446751435
0.16786542262497986	0.1247678774460312					0.15968642446451184	0.08510598352662556	0.16786542262497986	0.21203525325676606					0.15968642446451184	0.19715689665168176
0.16786542262497986	0.17120621350931228					0.15968642446451184	0.11067301499348525	0.16786542262497986	0.22613720508901705					0.15968642446451184	0.15454237219452951
0.23675637543542735	0.2039635857029182					0.10895431429737101	0.11854932942278906	0.23675637543542735	0.11641814709208692					0.10895431429737101	0.16094143979277245
0.23675637543542735	0.15700772186982354					0.10895431429737101	0.11662395756865898	0.23675637543542735	0.08856986898538564					0.10895431429737101	0.18619933231539096
0.23675637543542735	0.16707587323676876					0.10895431429737101	0.09351038119107384	0.23675637543542735	0.23419967951077045					0.10895431429737101	0.184567134139959
0.23675637543542735	0.198064481063761							0.23675637543542735	0.262035156758418
0.23675637543542735	0.16405588467964655							0.23675637543542735	0.11184981820337725
0.23675637543542735	0.2348320812695319							0.23675637543542735	0.314048416122695
0.23675637543542735	0.25606963609808475							0.23675637543542735	0.16119342181347768
0.23675637543542735	0.14613231504456148							0.23675637543542735	0.07977385682945215
0.2513999490607906	0.13914947137593833							0.2513999490607906	0.07471295030357597
0.2513999490607906	0.17577128949396406							0.2513999490607906	0.2156286704912166
0.2513999490607906	0.17853298650803623							0.2513999490607906	0.25555205411625664
0.2513999490607906	0.14360549085309696							0.2513999490607906	0.0870723819183231
0.2513999490607906	0.17425927020289034							0.2513999490607906	0.2131659868930899
0.2513999490607906	0.11882719559387747							0.2513999490607906	0.06323756091698818
0.2513999490607906	0.16282285064816487							0.2513999490607906	0.24117779303009795
0.2513999490607906	0.13592709544606724							0.2513999490607906	0.1763223896584021
0.1489237739973734	0.1161574502671036							0.1489237739973734	0.1219184863250523
0.1489237739973734	0.10879972363899489							0.1489237739973734	0.05705119611867821
0.1489237739973734	0.10398384146640673							0.1489237739973734	0.07267742614124391
0.1489237739973734	0.05414988332396693							0.1489237739973734	0.07515191448719671
0.1489237739973734	0.04698382237761718							0.1489237739973734	0.06015575517701338
0.1489237739973734	0.1009048059029717							0.1489237739973734	0.06646557421668126
0.1489237739973734	0.03991333105226264							0.1489237739973734	0.057522442797148333
0.1489237739973734	0.022994474705262634							0.1489237739973734	0.10845184037964402
0.09743459046701547	0.04523315616013913							0.09743459046701547	0.05544739462294568
0.09743459046701547	0.05551753154573088							0.09743459046701547	0.04143698648715039
0.09743459046701547	0.04729923473892426							0.09743459046701547	0.05382377744566871
0.09743459046701547	0.060409660719674456							0.09743459046701547	0.06272348837091635
0.09743459046701547	0.05495769649700226							0.09743459046701547	0.05987148514610727
0.09743459046701547	0.036282856192812026							0.09743459046701547	0.057247007578267665
0.09743459046701547	0.03207798629033685							0.09743459046701547	0.050888832724192236
0.09743459046701547	0.03633816891563857							0.09743459046701547	0.05391131858268541
0.15968642446451184	0.09805725436594902							0.15968642446451184	0.15076053211800197
0.15968642446451184	0.07859740635779353							0.15968642446451184	0.12741066310147556
0.15968642446451184	0.07511569268428739							0.15968642446451184	0.09965327149324467
0.15968642446451184	0.11887793110075427							0.15968642446451184	0.13378364253704347
0.15968642446451184	0.0742888733994577							0.15968642446451184	0.1502943833613601
0.15968642446451184	0.09878058495598607							0.15968642446451184	0.11951424648120719
0.15968642446451184	0.10251186359972511							0.15968642446451184	0.13975309022231253
0.15968642446451184	0.101961427196861							0.15968642446451184	0.13598260916097732
0.10895431429737101	0.08910599779833396							0.10895431429737101	0.10775914760540435
0.10895431429737101	0.1086285875006878							0.10895431429737101	0.12951424578065046
0.10895431429737101	0.08399301953529331							0.10895431429737101	0.1002226454590924
0.10895431429737101	0.06344180057910773							0.10895431429737101	0.0829224601238724
0.10895431429737101	0.09213755672378794							0.10895431429737101	0.11211583605072921
0.10895431429737101	0.08033168358801829							0.10895431429737101	0.10709787204797004
0.10895431429737101	0.10275633372901424							0.10895431429737101	0.12716678209360877
0.10895431429737101	0.08370531273104427							0.10895431429737101	0.1086924610317638
