# Supplementary material for: Temporal stability of stimulus representation increases along rodent visual cortical hierarchies
Source: Nat Commun. 2021 Jul 21;12:4448. doi: 10.1038/s41467-021-24456-3 (PMC8295255; doi:10.1038/s41467-021-24456-3)
Supplement: Supplementary file 4 — Source Data [file 41467_2021_24456_MOESM4_ESM.zip › Fig_5d_source_data.csv]

intrinsic activity timescale, V1	Classifier performance difference train-test, V1	intrinsic activity timescale, LM	Classifier performance difference train-test, LM	intrinsic activity timescale, LI	Classifier performance difference train-test, LI	intrinsic activity timescale, LL	Classifier performance difference train-test, LL
0.04721843902234789	0.041567248273355006	0.10591334704952421	0.04308306070519774	0.1876339001125256	0.052552435478007475	0.20087609870422438	0.05216812068338761
0.04721843902234789	0.024747001090512644	0.17649433597954475	0.059358596873864355	0.22847290643631982	0.06121837513631412	0.20087609870422438	0.046423664122137054
0.04721843902234789	0.028980007270083097	0.17870642758574323	0.041173664122136855	0.27729344437546644	0.0539969102144674	0.20087609870422438	0.04551090512540934
0.04721843902234789	0.029806252271900258	0.16652907856787244	0.06506942929843695	0.25289355547584463	0.07147437295528913	0.24841888634026615	0.06488876772082852
0.04721843902234789	0.023637131952016777	0.12117276949360764	0.054645038167939086	0.2281944445499366	0.05716094147582651	0.24841888634026615	0.07001535805161752
0.04721843902234789	0.018603235187204303	0.11112593427465949	0.021911577608145105	0.17982663045766886	0.040519356597601086	0.24841888634026615	0.0789021264994546
0.04721843902234789	0.039650308978552484	0.16164494065979493	0.04371792075608971	0.25411819919058876	0.038001272264631236	0.2704774502213915	0.04668547800799716
0.04721843902234789	0.05481752090149006	0.18275231403521616	0.060478916757542245	0.25985089786412346	0.05887404580152622	0.2704774502213915	0.05918856779352999
0.06380019386680248	0.03653998545983461	0.09926847687760512	0.04717057433660521	0.18331127946455406	0.05393884042166475	0.2704774502213915	0.05994729189385695
0.06380019386680248	0.03424618320610684					0.24880353138082495	0.06349327517266456
0.06380019386680248	0.031446201381315486					0.24880353138082495	0.05045528898582252
0.06380019386680248	0.023019901853872815					0.24880353138082495	0.06060114503816805
0.06380019386680248	0.030613322428208467					0.22993526821977806	0.05331697564522053
0.06380019386680248	0.037947928026172195					0.22993526821977806	0.034673300617955816
0.06380019386680248	0.02893611414031283					0.22993526821977806	0.05862413667757216
0.06380019386680248	0.04690176299527493					0.19849650464618832	0.039132406397673014
0.07570148984863499	0.031236641221374928					0.19849650464618832	0.04274536532170048
0.07570148984863499	0.030771628498728054					0.19849650464618832	0.04448709560159947
0.07570148984863499	0.027611141403125816					0.26326120192504093	0.0272298255179928
0.07570148984863499	0.020939930934206874					0.26326120192504093	0.0365154489276629
0.07570148984863499	0.03272564521992083					0.26326120192504093	0.03461314067611676
0.07570148984863499	0.017132042893494903					0.2705677896760201	0.05076653944020326
0.07570148984863499	0.031113049800073345					0.2705677896760201	0.05417929843693203
0.07570148984863499	0.04238731370411297					0.2705677896760201	0.051771901126862696
0.06467070364347731	0.034461468556888586					0.20898217061094387	0.042639676481278865
0.06467070364347731	0.04587222828062476					0.20898217061094387	0.04999754634678266
0.06467070364347731	0.02886959287531743					0.20898217061094387	0.05678598691384884
0.06467070364347731	0.028173754998182088
0.06467070364347731	0.028033715012722227
0.06467070364347731	0.03381234096692054
0.06467070364347731	0.02803925845147237
0.06467070364347731	0.018273355143583414
0.07857329266623082	0.039799618320610075
0.07857329266623082	0.04051544892766279
0.07857329266623082	0.047944111232279596
0.07857329266623082	0.044879316612140396
0.07857329266623082	0.04328671392220973
0.07857329266623082	0.031447655398036733
0.07857329266623082	0.06089203925845077
0.07857329266623082	0.04691030534351115
0.03281357563414583	0.021595238095242664
0.03281357563414583	0.01710568884042163
0.03281357563414583	0.014119592875321052
0.03281357563414583	0.019146128680480712
0.03281357563414583	0.016814612868050194
0.03281357563414583	0.012128316975647091
0.03281357563414583	0.014876862958924542
0.03281357563414583	0.008744638313344932
0.07366942898160925	0.014357597237368291
0.07366942898160925	0.03133033442384625
0.07366942898160925	0.014155488913122571
0.07366942898160925	0.026225826972009925
0.07366942898160925	0.02154207560887067
0.07366942898160925	0.018329516539440927
0.07366942898160925	0.02700190839694827
0.07366942898160925	0.015639858233371662
0.07037008468783051	0.04728498727735331
0.07037008468783051	0.03547400945110746
0.07037008468783051	0.03654252998909413
0.07037008468783051	0.04228344238458703
0.07037008468783051	0.04442457288258761
0.07037008468783051	0.03302008360596098
0.07037008468783051	0.04111768447837105
0.07037008468783051	0.04108960378044335
0.035413301528738214	0.019761813885859958
0.035413301528738214	0.024953562340966684
0.035413301528738214	0.0285258996728468
0.035413301528738214	0.03730752453653141
0.035413301528738214	0.013153398764085722
0.035413301528738214	0.030774900036350195
0.035413301528738214	0.015743547800800006
0.035413301528738214	0.030196292257360535
