# Supplementary material for: Temporal stability of stimulus representation increases along rodent visual cortical hierarchies
Source: Nat Commun. 2021 Jul 21;12:4448. doi: 10.1038/s41467-021-24456-3 (PMC8295255; doi:10.1038/s41467-021-24456-3)
Supplement: Supplementary file 4 — Source Data [file 41467_2021_24456_MOESM4_ESM.zip › Fig_6c_source_data.csv]

Opp. color, same direction, V1, response discriminability timescale	Opp. color, same direction, LM, response discriminability timescale	Opp. color, same direction, LI, response discriminability timescale	Opp. color, same direction, LL, response discriminability timescale	Opp. color, opp. direction, V1, response discriminability timescale	Opp. color, opp. direction, LM, response discriminability timescale	Opp. color, opp. direction, LI, response discriminability timescale	Opp. color, opp. direction, LL, response discriminability timescale	Same color, same direction, V1, response discriminability timescale	Same color, same direction, LM, response discriminability timescale	Same color, same direction, LI, response discriminability timescale	Same color, same direction, LL, response discriminability timescale	Same color, opp. direction, V1, response discriminability timescale	Same color, opp. direction, LM, response discriminability timescale	Same color, opp. direction, LI, response discriminability timescale	Same color, opp. direction, LL, response discriminability timescale
0.24925196133797234	0.2910092153086684	0.43608075515867356	0.5228234529616483	0.5544985526892038	0.3250148724305937	0.6354841124488224	0.6870589079256757	0.3141014952066122	0.4809995528991713	0.9198916937366483	0.8016774578985569	0.21341102394295908	0.2968836246784098	0.6218809865377659	0.3902503797300663
0.30140877161853197	0.44355873116406946	0.714477672053624	0.47517655048583374	0.32670850130276957	0.4720411156599741	0.33903107689413187	0.6603548773194645	0.6822129696478423	1.0667505273944402	0.5807713629384094	0.7095480131100533	0.1470023477961848	0.29174509927111886	0.4156335349977931	0.33464349849672315
0.41291002876735805	0.3528997240406912	0.5832246060795643	0.9693159040611993	0.6448718687882312	0.5028284892036047	0.6484454686721942	0.8426225473186817	0.4610845892204226	0.5298690277606993	0.8200657518548407	1.395947220120576	0.30096576650004264	0.6502951041790189	1.0512449272940392	0.6039596418710512
0.38045844128935874	0.6249421645668498	0.6531456912765549	0.7773500000688267	0.5297336554575699	0.6884662561461387	0.8463297730813905	0.9241952567260588	0.5281394796409035	1.0544664001998516	3.6514907210689445	1.0810710215948705	0.3529843075486939	0.5603905931471672	1.0655560373005475	0.7452237434105662
				0.2812166304637864	0.6420939735381718	0.3293885364416978	0.6718922591263702	0.3447782518272901	0.6515166085062265	1.3910900823760384	1.1213142569331707	0.3372722158607226	0.4331282336707037	0.7958532134656894	0.838874323110449
				0.6986871798568958	1.34823876258309	0.8749586214427894	1.0721278849344311					0.589697866916074	1.3389835866419426	2.7272127852855994	1.1377758212042994
