# Supplementary material for: Temporal stability of stimulus representation increases along rodent visual cortical hierarchies
Source: Nat Commun. 2021 Jul 21;12:4448. doi: 10.1038/s41467-021-24456-3 (PMC8295255; doi:10.1038/s41467-021-24456-3)
Supplement: Supplementary file 4 — Source Data [file 41467_2021_24456_MOESM4_ESM.zip › Fig_7A_source_data.txt]

#      DATA FOR FIGURE 7A. USE `numpy.load(file)` to load the data.
#             
#             Data shape: (7, 606)
#             Description: Stimulus-driven Autocorrelation.
#             Each rows contains the Y coordinates of an allen area, in order the
#             areas are: [LGd, VISp, VISl, VISrl, VISal, VISpm, VISam]
#          
5.730075569697601866e-03 -1.084583583719732754e-04 -2.312835125213822014e-03 -2.672129108306898256e-03 -3.545817311740763565e-03 -1.117699636269875755e-03 4.164932362302346857e-04 -4.728508038605080260e-03 -7.753956505384969333e-03 -8.675565751834077299e-03 -8.894570818010611585e-03 -4.175052072408510888e-03 -1.338511234597277713e-03 -4.840687579782139600e-03 -7.425052885394318319e-03 -5.975295425661933911e-03 -5.066046904144306563e-03 -2.440475463924361710e-03 2.183677466628201110e-03 -2.374863812040561156e-03 -5.061108086786695812e-03 -3.644217689985798907e-03 -3.572883082834345508e-03 1.563233063256205368e-04 4.500234171723388639e-03 5.950804417930984167e-04 -1.852601976034221921e-03 -1.345267374955187159e-03 -4.409125404893461599e-04 2.749046227780053715e-03 8.268337674951648994e-03 3.376941488655742230e-03 -5.960077018911394625e-04 -5.797156792176874802e-04 2.133596803557388029e-04 2.400357518352917111e-03 7.627502478342638483e-03 5.959291571639039296e-03 1.967803309886394063e-03 1.319258854834084831e-03 1.544486347233446286e-03 2.504496632211715857e-03 7.718378426991029904e-03 3.892606216407157663e-03 -9.187014055585392917e-04 -1.949021010787604534e-03 -1.159465163352767442e-03 1.256800378726523641e-03 6.407815038134136339e-03 4.591283975970770169e-03 2.639839719957090959e-04 -5.737608932172703121e-05 1.561121109088755882e-04 1.886876453456068055e-03 6.631233038211050909e-03 6.115955963968678494e-03 1.157395267121425105e-03 4.392540364227591021e-04 1.454083285931053902e-03 2.778258794028470608e-03 8.217220353810273520e-03 6.915300711365938470e-03 2.962800786300640293e-03 2.650374848970870646e-03 3.594351749933728801e-03 5.492772808219479989e-03 1.110470542762756474e-02 1.088099330912148562e-02 6.386944665039201094e-03 4.928759343450617343e-03 5.016420851554394440e-03 6.295468934978135957e-03 1.137025529331056606e-02 1.226948285505854476e-02 7.162359751756977935e-03 7.010868106670457151e-03 7.036661176134576152e-03 8.164446653737019929e-03 1.310501718159883498e-02 1.381886322360746482e-02 8.851230924642400702e-03 7.699794324743045211e-03 8.218534335260421417e-03 8.579646482925409531e-03 1.395156360161740536e-02 1.518091420380266593e-02 8.984508110485926388e-03 7.503722447837496250e-03 6.896588803870938068e-03 6.792337597899992391e-03 1.153697809310011944e-02 1.373935930230093562e-02 8.207017932678901603e-03 4.631048638763704713e-03 5.438012458530988233e-03 6.329714675341941398e-03 1.093506741668823397e-02 1.272989950610156629e-02 6.365418754184085266e-03 5.469413223200985698e-03 5.544051350051521117e-03 6.369870470869708375e-03 1.002190197370834632e-02 1.337016831239877697e-02 8.780030438754722957e-03 6.685121114470718960e-03 7.313947797200288752e-03 7.296295773342790364e-03 1.122888505573281862e-02 1.719452771446604994e-02 1.142405881821980003e-02 9.087434419124651788e-03 9.359862864272075825e-03 9.755807065178732224e-03 1.318527626448530964e-02 1.626933091052612870e-02 1.107956002541664667e-02 7.151016121947042364e-03 7.320741135589666632e-03 7.831535843656785637e-03 1.048640616695114061e-02 1.663327102317464778e-02 1.238842920649984962e-02 7.797252001713965951e-03 7.878397451248931108e-03 8.309002029147666279e-03 1.265443648007034440e-02 1.704142254803352532e-02 1.370966429706724742e-02 9.768460500059587132e-03 1.128852751336401582e-02 1.177585314176543552e-02 1.463191195323325713e-02 2.131902654356703994e-02 1.735052818901560573e-02 1.276341300373740745e-02 1.115183312863998917e-02 1.069748060174364329e-02 1.315401172983120780e-02 1.893334823861376678e-02 1.670635675777809581e-02 1.216924629792261008e-02 1.243321760183811221e-02 1.343187623416009988e-02 1.652619030966852656e-02 2.339219563687456455e-02 2.325406305192423070e-02 1.899672409222843278e-02 1.761233547951304365e-02 1.725482637733835242e-02 1.949755712770274985e-02 2.571629329356743890e-02 2.459280147551550985e-02 2.033592323422247702e-02 2.058215454767241617e-02 2.014950854767482216e-02 2.129224729284548770e-02 2.664270244765958723e-02 2.597267568317066996e-02 1.989779375848713810e-02 1.924651564298846332e-02 1.905261535717956561e-02 1.996914085298729172e-02 2.540297880146687864e-02 2.483434464804114283e-02 1.891191857215565597e-02 1.739647482542141729e-02 1.667150923808729743e-02 1.648862047227729263e-02 2.128350400711128548e-02 2.184963116350633477e-02 1.755306493594690695e-02 1.613025638855415667e-02 1.715661883598874546e-02 1.884861226080104465e-02 2.486310721717381600e-02 2.583338437531731632e-02 2.013731389043374800e-02 1.826145290170324079e-02 1.799274067149106079e-02 1.860033807018448421e-02 2.389896738084092837e-02 2.521567196844173506e-02 1.953629448452576592e-02 1.850465654683273661e-02 1.787198332932971034e-02 1.751390620989325825e-02 2.302586634875694940e-02 2.630678986379307929e-02 2.123262309479958740e-02 1.926850282223077637e-02 1.962061228395617710e-02 2.024233698026276299e-02 2.471893736019122045e-02 2.823665528044770612e-02 2.187856843314382738e-02 1.865895541861165366e-02 1.871966228438377844e-02 1.864611175186247499e-02 2.273620096462405926e-02 2.835558829095431027e-02 2.267766881632003739e-02 1.975062021869870496e-02 2.078478098757734552e-02 2.276040857325719105e-02 2.794530842236843393e-02 3.328965901227663726e-02 2.865915688537162484e-02 2.584038710472076270e-02 2.533780248712824701e-02 2.612963965850597162e-02 2.891726613142488536e-02 3.473221464609021342e-02 3.067171582438346297e-02 2.835833965346699903e-02 2.871310988162606090e-02 2.853616071905014026e-02 3.293467573649636049e-02 4.016394678126426754e-02 3.651229072930145536e-02 3.253063152382807549e-02 3.262238844901296786e-02 3.172393386215707767e-02 3.465347751424082551e-02 4.175195584119755637e-02 3.802055464497237219e-02 3.300183766131425250e-02 3.375956534934720921e-02 3.536268504645902200e-02 3.941987833560400140e-02 4.684506505905618873e-02 4.322220032487329722e-02 3.881613823340777231e-02 3.783585299449552380e-02 3.855264897966780707e-02 4.063488464111249254e-02 4.772161784668336321e-02 4.499430490581751707e-02 3.896338899856823662e-02 3.965120612621120949e-02 3.972320287492185631e-02 4.284999405060502253e-02 5.128554768564749788e-02 4.900277179265034172e-02 4.343408078204005762e-02 4.389463385703495923e-02 4.430404998056890892e-02 4.601531929249473574e-02 5.460185120086576832e-02 5.526085508779843281e-02 5.055040941457474707e-02 4.944183861897061966e-02 5.128963505335495249e-02 5.334743147945938957e-02 6.168755488059415870e-02 6.280435263623279640e-02 5.577188528946770002e-02 5.554899125634422258e-02 5.631738370537446581e-02 5.787778920612011990e-02 6.671611285355834309e-02 6.957251994356349056e-02 6.426640457479741719e-02 6.319154644122369768e-02 6.535412330228998479e-02 6.741340018382424581e-02 7.716446154700638826e-02 8.161135671132163649e-02 7.495148877131035947e-02 7.522010962381117660e-02 7.724505095046189929e-02 8.090097054561594392e-02 9.195139354119920283e-02 1.007465153188181611e-01 9.398008772564581115e-02 9.399282564972927245e-02 9.566160277243453136e-02 9.846971061048084839e-02 1.056817534144248311e-01 1.123695351653302282e-01 1.059991498428133061e-01 1.057236364680140955e-01 1.102928525011841049e-01 1.147337638321654502e-01 1.270034152354191370e-01 1.378598953948071970e-01 1.362513339241488153e-01 1.397865552810768908e-01 1.459082344047423485e-01 1.526833330622739127e-01 1.670008722422362535e-01 1.817970741203513707e-01 1.808809023613899003e-01 1.862756078178977315e-01 1.995267680934179610e-01 2.156226070895363445e-01 2.452614404418921867e-01 2.809363698152740341e-01 3.006290651073824649e-01 3.333696196833217940e-01 3.831035273597430124e-01 4.464610080048747043e-01 5.439534541240620413e-01 1.000000000000000000e+00 5.439534541240620413e-01 4.464610080048747598e-01 3.831035273597430124e-01 3.333696196833217940e-01 3.006290651073824649e-01 2.809363698152740341e-01 2.452614404418921867e-01 2.156226070895363445e-01 1.995267680934179888e-01 1.862756078178977315e-01 1.808809023613898448e-01 1.817970741203513707e-01 1.670008722422362535e-01 1.526833330622739127e-01 1.459082344047423485e-01 1.397865552810768908e-01 1.362513339241488153e-01 1.378598953948071970e-01 1.270034152354191370e-01 1.147337638321654502e-01 1.102928525011841049e-01 1.057236364680140955e-01 1.059991498428133061e-01 1.123695351653302282e-01 1.056817534144248311e-01 9.846971061048086227e-02 9.566160277243454524e-02 9.399282564972927245e-02 9.398008772564581115e-02 1.007465153188181611e-01 9.195139354119920283e-02 8.090097054561594392e-02 7.724505095046189929e-02 7.522010962381117660e-02 7.495148877131035947e-02 8.161135671132165037e-02 7.716446154700638826e-02 6.741340018382424581e-02 6.535412330228998479e-02 6.319154644122369768e-02 6.426640457479741719e-02 6.957251994356349056e-02 6.671611285355834309e-02 5.787778920612011990e-02 5.631738370537446581e-02 5.554899125634422258e-02 5.577188528946770696e-02 6.280435263623279640e-02 6.168755488059415870e-02 5.334743147945938957e-02 5.128963505335495249e-02 4.944183861897061966e-02 5.055040941457474707e-02 5.526085508779843281e-02 5.460185120086576832e-02 4.601531929249473574e-02 4.430404998056890892e-02 4.389463385703495923e-02 4.343408078204005762e-02 4.900277179265034172e-02 5.128554768564749788e-02 4.284999405060502253e-02 3.972320287492185631e-02 3.965120612621120949e-02 3.896338899856824356e-02 4.499430490581751707e-02 4.772161784668336321e-02 4.063488464111249254e-02 3.855264897966780707e-02 3.783585299449552380e-02 3.881613823340777231e-02 4.322220032487329722e-02 4.684506505905618873e-02 3.941987833560400140e-02 3.536268504645903588e-02 3.375956534934720921e-02 3.300183766131425250e-02 3.802055464497237219e-02 4.175195584119755637e-02 3.465347751424082551e-02 3.172393386215707767e-02 3.262238844901296786e-02 3.253063152382807549e-02 3.651229072930145536e-02 4.016394678126426754e-02 3.293467573649635355e-02 2.853616071905013679e-02 2.871310988162606090e-02 2.835833965346699903e-02 3.067171582438346297e-02 3.473221464609022729e-02 2.891726613142488883e-02 2.612963965850597162e-02 2.533780248712824701e-02 2.584038710472076270e-02 2.865915688537162484e-02 3.328965901227663726e-02 2.794530842236843393e-02 2.276040857325718758e-02 2.078478098757734552e-02 1.975062021869870496e-02 2.267766881632003739e-02 2.835558829095430333e-02 2.273620096462405926e-02 1.864611175186247499e-02 1.871966228438377844e-02 1.865895541861165713e-02 2.187856843314382738e-02 2.823665528044770612e-02 2.471893736019122045e-02 2.024233698026276299e-02 1.962061228395617363e-02 1.926850282223077637e-02 2.123262309479958740e-02 2.630678986379307929e-02 2.302586634875694940e-02 1.751390620989325825e-02 1.787198332932970687e-02 1.850465654683273661e-02 1.953629448452576245e-02 2.521567196844173506e-02 2.389896738084092837e-02 1.860033807018448421e-02 1.799274067149106079e-02 1.826145290170324079e-02 2.013731389043374800e-02 2.583338437531731632e-02 2.486310721717381600e-02 1.884861226080103772e-02 1.715661883598874546e-02 1.613025638855415667e-02 1.755306493594691042e-02 2.184963116350633477e-02 2.128350400711128548e-02 1.648862047227729263e-02 1.667150923808730090e-02 1.739647482542141729e-02 1.891191857215565597e-02 2.483434464804114283e-02 2.540297880146687171e-02 1.996914085298729172e-02 1.905261535717956561e-02 1.924651564298846332e-02 1.989779375848713810e-02 2.597267568317066996e-02 2.664270244765958723e-02 2.129224729284548770e-02 2.014950854767481869e-02 2.058215454767241617e-02 2.033592323422247702e-02 2.459280147551550985e-02 2.571629329356743890e-02 1.949755712770275332e-02 1.725482637733835242e-02 1.761233547951304365e-02 1.899672409222843278e-02 2.325406305192423070e-02 2.339219563687456455e-02 1.652619030966852656e-02 1.343187623416010161e-02 1.243321760183811221e-02 1.216924629792261008e-02 1.670635675777809581e-02 1.893334823861376331e-02 1.315401172983120780e-02 1.069748060174364156e-02 1.115183312863998917e-02 1.276341300373740745e-02 1.735052818901560573e-02 2.131902654356703994e-02 1.463191195323325713e-02 1.177585314176543725e-02 1.128852751336401582e-02 9.768460500059587132e-03 1.370966429706724742e-02 1.704142254803352532e-02 1.265443648007034266e-02 8.309002029147668014e-03 7.878397451248931108e-03 7.797252001713965951e-03 1.238842920649984962e-02 1.663327102317464778e-02 1.048640616695114235e-02 7.831535843656782167e-03 7.320741135589666632e-03 7.151016121947042364e-03 1.107956002541664667e-02 1.626933091052612523e-02 1.318527626448530964e-02 9.755807065178732224e-03 9.359862864272075825e-03 9.087434419124651788e-03 1.142405881821980176e-02 1.719452771446604994e-02 1.122888505573281862e-02 7.296295773342790364e-03 7.313947797200287017e-03 6.685121114470718960e-03 8.780030438754721223e-03 1.337016831239877697e-02 1.002190197370834632e-02 6.369870470869708375e-03 5.544051350051521117e-03 5.469413223200986565e-03 6.365418754184087001e-03 1.272989950610156282e-02 1.093506741668823397e-02 6.329714675341940530e-03 5.438012458530986498e-03 4.631048638763704713e-03 8.207017932678899869e-03 1.373935930230093562e-02 1.153697809310011944e-02 6.792337597899994125e-03 6.896588803870938936e-03 7.503722447837497984e-03 8.984508110485926388e-03 1.518091420380266593e-02 1.395156360161740536e-02 8.579646482925407797e-03 8.218534335260421417e-03 7.699794324743046078e-03 8.851230924642400702e-03 1.381886322360746482e-02 1.310501718159883498e-02 8.164446653737019929e-03 7.036661176134577020e-03 7.010868106670458018e-03 7.162359751756977935e-03 1.226948285505854649e-02 1.137025529331056606e-02 6.295468934978135089e-03 5.016420851554394440e-03 4.928759343450619078e-03 6.386944665039199359e-03 1.088099330912148562e-02 1.110470542762756647e-02 5.492772808219479989e-03 3.594351749933729235e-03 2.650374848970868912e-03 2.962800786300640726e-03 6.915300711365938470e-03 8.217220353810273520e-03 2.778258794028470608e-03 1.454083285931054769e-03 4.392540364227591021e-04 1.157395267121425105e-03 6.115955963968679361e-03 6.631233038211050909e-03 1.886876453456067405e-03 1.561121109088753442e-04 -5.737608932172689569e-05 2.639839719957089333e-04 4.591283975970770169e-03 6.407815038134136339e-03 1.256800378726522990e-03 -1.159465163352767442e-03 -1.949021010787605401e-03 -9.187014055585394001e-04 3.892606216407157663e-03 7.718378426991029037e-03 2.504496632211716291e-03 1.544486347233445635e-03 1.319258854834084397e-03 1.967803309886394063e-03 5.959291571639039296e-03 7.627502478342638483e-03 2.400357518352917545e-03 2.133596803557406732e-04 -5.797156792176882392e-04 -5.960077018911394625e-04 3.376941488655741362e-03 8.268337674951648994e-03 2.749046227780051980e-03 -4.409125404893458888e-04 -1.345267374955186942e-03 -1.852601976034220837e-03 5.950804417930979830e-04 4.500234171723388639e-03 1.563233063256205368e-04 -3.572883082834345508e-03 -3.644217689985799775e-03 -5.061108086786695812e-03 -2.374863812040561156e-03 2.183677466628199809e-03 -2.440475463924362577e-03 -5.066046904144306563e-03 -5.975295425661935646e-03 -7.425052885394318319e-03 -4.840687579782139600e-03 -1.338511234597277279e-03 -4.175052072408510888e-03 -8.894570818010611585e-03 -8.675565751834077299e-03 -7.753956505384969333e-03 -4.728508038605081128e-03 4.164932362302349567e-04 -1.117699636269875755e-03 -3.545817311740763565e-03 -2.672129108306899124e-03 -2.312835125213822882e-03 -1.084583583719732754e-04
1.109451943916915997e-02 5.170979876330152568e-03 1.182348241075809872e-03 1.282083461447091743e-03 2.923135587354401977e-03 7.711247602948541856e-03 1.034372330067463881e-02 6.423235707030904539e-03 2.644906554654487089e-03 3.151043191792472927e-04 1.395354691175123554e-03 7.233722457182902368e-03 1.150277711862753363e-02 6.329234815126908234e-03 2.229715964382349321e-03 2.801034969556584313e-03 3.811690533807114787e-03 8.978561957574453245e-03 1.277553460812938350e-02 8.238270470926997713e-03 4.348431117943593084e-03 3.315249444912101665e-03 5.625733803170247273e-03 1.106861835797374495e-02 1.622462644729203221e-02 1.208341421695693571e-02 7.005065220833513358e-03 7.104831076387322503e-03 7.127019766389499668e-03 1.255968970869947646e-02 1.671968902549555991e-02 1.379637551385584984e-02 7.895290730879835073e-03 7.302439020250844383e-03 8.904622744763212097e-03 1.457422222987830168e-02 2.078043289249354927e-02 1.777497240551902807e-02 1.291228453876749373e-02 1.063145364783658550e-02 1.183349688084416214e-02 1.537557799299113862e-02 2.063195561043452628e-02 1.786312474983179147e-02 1.151281274653078585e-02 1.139152426346152179e-02 1.196730904654163402e-02 1.543025742202684507e-02 2.164209685122392771e-02 2.016680495921053390e-02 1.333146924099598910e-02 1.111612734542858673e-02 1.231598707024776120e-02 1.405617538107775330e-02 1.994588179417270540e-02 1.840850276197606231e-02 1.116592058919901875e-02 9.989338219410049541e-03 9.262340825306763017e-03 1.303661912237065457e-02 1.772125428987260387e-02 1.768910130218561902e-02 1.269512799232552433e-02 1.070787248186826253e-02 1.185117331606583627e-02 1.612512299521699777e-02 2.179570634144241403e-02 2.143693407681960053e-02 1.612516457773827475e-02 1.387237791569599296e-02 1.276666873054401082e-02 1.458163933207569547e-02 1.985222013197925073e-02 1.978863885828535674e-02 1.320434962202308819e-02 1.024941108020377412e-02 9.145216082735246887e-03 1.025309869322626848e-02 1.659704288702054664e-02 1.841317156755336443e-02 1.213949112816124776e-02 8.943284159209502482e-03 9.124756456572543153e-03 1.118844634375507074e-02 1.717566938543641647e-02 1.866091707363326177e-02 1.292926724601251541e-02 9.942956771364268656e-03 8.302675619423114176e-03 1.069526599347706518e-02 1.750536292042644687e-02 1.895007853566249567e-02 1.316983793661046821e-02 9.189148347722339918e-03 1.027457673173275479e-02 1.327384217146036598e-02 1.925739471483219403e-02 1.960073877719219551e-02 1.307527463746996702e-02 9.348485558060441736e-03 8.112125151114627300e-03 1.013691141858424211e-02 1.518121787701139092e-02 1.846745981070250023e-02 1.275976744433898226e-02 9.001079373556248805e-03 8.527313637680417058e-03 9.741559750688745870e-03 1.545698635894430031e-02 2.034465898818990301e-02 1.549844542167054355e-02 1.204030628617517099e-02 1.262900633764100708e-02 1.358747912651239211e-02 1.897348872731254021e-02 2.345861281778901034e-02 1.851528960854785522e-02 1.391422629540516737e-02 1.244537431849764182e-02 1.315639218089851778e-02 1.902292287489356151e-02 2.441845993640461357e-02 1.997638565857715390e-02 1.504080402461903908e-02 1.542619631076930405e-02 1.639332232836581901e-02 2.098842907497209739e-02 2.647781642936547150e-02 2.235388913842904432e-02 1.697994619840855271e-02 1.659158329068542714e-02 1.734482437372635369e-02 2.176841829070444434e-02 2.783735410645613376e-02 2.494450830360203653e-02 1.934045077669135915e-02 1.841637018268572554e-02 1.879635551929695683e-02 2.289084647878127446e-02 2.963063266454937783e-02 2.720530664217594638e-02 2.135138524114801178e-02 1.965530567037892390e-02 2.022935992368691052e-02 2.299656483115831290e-02 3.023745329838794377e-02 2.820728489062507977e-02 2.193044353314239220e-02 1.996391949826007567e-02 2.119624790705286824e-02 2.501135661282291589e-02 3.133639058303196862e-02 2.902359147438297177e-02 2.100499850019855314e-02 1.824543555435184650e-02 1.812937652820838935e-02 2.110386245079422587e-02 2.579595871667531015e-02 2.483161281669775400e-02 1.912350238393496771e-02 1.620532730287638917e-02 1.598923800362802780e-02 1.737295441019025277e-02 2.254706219804191239e-02 2.139775932126294217e-02 1.500165272184493005e-02 1.172281454026780599e-02 1.105159858338798998e-02 1.361279307600653937e-02 1.946863912293137280e-02 1.979197780914832006e-02 1.410634562925858378e-02 1.118334809334216480e-02 1.015443847507219166e-02 1.276809338815389390e-02 1.856012773659644274e-02 2.016823262594181695e-02 1.341386403229965531e-02 1.087222159801569214e-02 9.467636964224595761e-03 1.137462423078914459e-02 1.833637842343301128e-02 2.054899580882284596e-02 1.423172770249438862e-02 1.116628060519011915e-02 9.383026864397467706e-03 1.130293243325382509e-02 1.841268005047606154e-02 2.193365670728245065e-02 1.642894544744254517e-02 1.231653209492722736e-02 1.256711399734922185e-02 1.437043379373742664e-02 2.025972822731298209e-02 2.342408002817032361e-02 1.734973147333017038e-02 1.263958959023780103e-02 1.242679944450572789e-02 1.225622064413025084e-02 1.711691467552459850e-02 2.112084682489382900e-02 1.677073589447742111e-02 1.269686604446611418e-02 1.359341687984657286e-02 1.682391889300978438e-02 2.159379670694281175e-02 2.695057054528656251e-02 2.412585076436109255e-02 2.036075902374280544e-02 2.162975688715317729e-02 2.434910026483885423e-02 3.070278838434544952e-02 3.751401420464182263e-02 3.495119784461128004e-02 3.150090142009853017e-02 3.238741839578899301e-02 3.256290279688236339e-02 3.945071456509243596e-02 4.631753728030317541e-02 4.350356085115968802e-02 3.965994797383754628e-02 3.821990593312808021e-02 4.090155022692629205e-02 4.675080719558800946e-02 5.429209575130937437e-02 5.164933561825059416e-02 4.736764024792330247e-02 4.709367240511223157e-02 4.992932383850690048e-02 5.637268514318554552e-02 6.415746269943116420e-02 6.258928812004198317e-02 5.837952982007747066e-02 5.761014769771385935e-02 5.999146316789498445e-02 6.680105759680352029e-02 7.521699826386157861e-02 7.392532105261996611e-02 6.775613818094568253e-02 6.657736624114983515e-02 6.819397543374061677e-02 7.491135408554351616e-02 8.634962502197832124e-02 8.629753836161281610e-02 8.087275587609824012e-02 7.977845650751884399e-02 8.155191109530737781e-02 8.739010945957235987e-02 9.868822438455289447e-02 9.904341106707410802e-02 9.216779559301591096e-02 8.971433395722648585e-02 9.260119188345422581e-02 9.919848595221185394e-02 1.098192985437778102e-01 1.128794709266810331e-01 1.088736516532525928e-01 1.082000190086067209e-01 1.116797401624074482e-01 1.192100093693651969e-01 1.290948832399636814e-01 1.320139650284195554e-01 1.274062815770397594e-01 1.258988595557701817e-01 1.268989641506244048e-01 1.329124506860680233e-01 1.446175674318881943e-01 1.509818127471842797e-01 1.482935749105110945e-01 1.485184340457784413e-01 1.520001164878670152e-01 1.599682094473683924e-01 1.768298627669731005e-01 1.864493759423457575e-01 1.814645345891413297e-01 1.805359583857786554e-01 1.847918901694624860e-01 1.917481627359538809e-01 2.050128636480834932e-01 2.147508254599041766e-01 2.086165179238938794e-01 2.082783873573144928e-01 2.146753715678001717e-01 2.250126568207245215e-01 2.445578415798716210e-01 2.604163006497173805e-01 2.609284827836956810e-01 2.655988779198172334e-01 2.749118335822246517e-01 2.884224263590833837e-01 3.086742051565443123e-01 3.263501009956903953e-01 3.270675865793412629e-01 3.303603277456893528e-01 3.423311042488815237e-01 3.620630981646887903e-01 3.938356631713262335e-01 4.270924001836113315e-01 4.361784922700445710e-01 4.487929501404046007e-01 4.749106638373304379e-01 5.162863350878653668e-01 5.775194272935159079e-01 1.000000000000000000e+00 5.775194272935159079e-01 5.162863350878653668e-01 4.749106638373304379e-01 4.487929501404046007e-01 4.361784922700445710e-01 4.270924001836113315e-01 3.938356631713262335e-01 3.620630981646887903e-01 3.423311042488815237e-01 3.303603277456893528e-01 3.270675865793412629e-01 3.263501009956903953e-01 3.086742051565443123e-01 2.884224263590833837e-01 2.749118335822246517e-01 2.655988779198172334e-01 2.609284827836956255e-01 2.604163006497173805e-01 2.445578415798716487e-01 2.250126568207245215e-01 2.146753715678001440e-01 2.082783873573144928e-01 2.086165179238938516e-01 2.147508254599041766e-01 2.050128636480834654e-01 1.917481627359538809e-01 1.847918901694624860e-01 1.805359583857786276e-01 1.814645345891413297e-01 1.864493759423457575e-01 1.768298627669731005e-01 1.599682094473683924e-01 1.520001164878670430e-01 1.485184340457784413e-01 1.482935749105110945e-01 1.509818127471842797e-01 1.446175674318881943e-01 1.329124506860680233e-01 1.268989641506244048e-01 1.258988595557701817e-01 1.274062815770397594e-01 1.320139650284195554e-01 1.290948832399636814e-01 1.192100093693651969e-01 1.116797401624074482e-01 1.082000190086067209e-01 1.088736516532525928e-01 1.128794709266810470e-01 1.098192985437777686e-01 9.919848595221185394e-02 9.260119188345422581e-02 8.971433395722648585e-02 9.216779559301591096e-02 9.904341106707410802e-02 9.868822438455292223e-02 8.739010945957235987e-02 8.155191109530737781e-02 7.977845650751884399e-02 8.087275587609824012e-02 8.629753836161281610e-02 8.634962502197830736e-02 7.491135408554351616e-02 6.819397543374061677e-02 6.657736624114983515e-02 6.775613818094568253e-02 7.392532105261996611e-02 7.521699826386157861e-02 6.680105759680350641e-02 5.999146316789498445e-02 5.761014769771385935e-02 5.837952982007747066e-02 6.258928812004198317e-02 6.415746269943115032e-02 5.637268514318553858e-02 4.992932383850690048e-02 4.709367240511223157e-02 4.736764024792329553e-02 5.164933561825060110e-02 5.429209575130937437e-02 4.675080719558801640e-02 4.090155022692629205e-02 3.821990593312808715e-02 3.965994797383754628e-02 4.350356085115968802e-02 4.631753728030317541e-02 3.945071456509243596e-02 3.256290279688236339e-02 3.238741839578898607e-02 3.150090142009852323e-02 3.495119784461128004e-02 3.751401420464182263e-02 3.070278838434544258e-02 2.434910026483885423e-02 2.162975688715318076e-02 2.036075902374280891e-02 2.412585076436109255e-02 2.695057054528655557e-02 2.159379670694281175e-02 1.682391889300978438e-02 1.359341687984657286e-02 1.269686604446611418e-02 1.677073589447741764e-02 2.112084682489382900e-02 1.711691467552459850e-02 1.225622064413024737e-02 1.242679944450572789e-02 1.263958959023780103e-02 1.734973147333017038e-02 2.342408002817032014e-02 2.025972822731297168e-02 1.437043379373742664e-02 1.256711399734922359e-02 1.231653209492722736e-02 1.642894544744254864e-02 2.193365670728245065e-02 1.841268005047606154e-02 1.130293243325382509e-02 9.383026864397469441e-03 1.116628060519011915e-02 1.423172770249438862e-02 2.054899580882284596e-02 1.833637842343301128e-02 1.137462423078914632e-02 9.467636964224597496e-03 1.087222159801569214e-02 1.341386403229965357e-02 2.016823262594181695e-02 1.856012773659644274e-02 1.276809338815389390e-02 1.015443847507219166e-02 1.118334809334216480e-02 1.410634562925858551e-02 1.979197780914832352e-02 1.946863912293137280e-02 1.361279307600654458e-02 1.105159858338798998e-02 1.172281454026780426e-02 1.500165272184493005e-02 2.139775932126293870e-02 2.254706219804190892e-02 1.737295441019025277e-02 1.598923800362802780e-02 1.620532730287638917e-02 1.912350238393496771e-02 2.483161281669775400e-02 2.579595871667531015e-02 2.110386245079422587e-02 1.812937652820838935e-02 1.824543555435184650e-02 2.100499850019855660e-02 2.902359147438297177e-02 3.133639058303196862e-02 2.501135661282291589e-02 2.119624790705286824e-02 1.996391949826007220e-02 2.193044353314239220e-02 2.820728489062507630e-02 3.023745329838794030e-02 2.299656483115831290e-02 2.022935992368691052e-02 1.965530567037892043e-02 2.135138524114801525e-02 2.720530664217594638e-02 2.963063266454937783e-02 2.289084647878127446e-02 1.879635551929695336e-02 1.841637018268572901e-02 1.934045077669136262e-02 2.494450830360203653e-02 2.783735410645613376e-02 2.176841829070444434e-02 1.734482437372635369e-02 1.659158329068543061e-02 1.697994619840854924e-02 2.235388913842904432e-02 2.647781642936547150e-02 2.098842907497210086e-02 1.639332232836581901e-02 1.542619631076930925e-02 1.504080402461903908e-02 1.997638565857715390e-02 2.441845993640461357e-02 1.902292287489355457e-02 1.315639218089851778e-02 1.244537431849764182e-02 1.391422629540516563e-02 1.851528960854785522e-02 2.345861281778901380e-02 1.897348872731254021e-02 1.358747912651239037e-02 1.262900633764100708e-02 1.204030628617517099e-02 1.549844542167054529e-02 2.034465898818990301e-02 1.545698635894430031e-02 9.741559750688744135e-03 8.527313637680418792e-03 9.001079373556250540e-03 1.275976744433898226e-02 1.846745981070250023e-02 1.518121787701139092e-02 1.013691141858424211e-02 8.112125151114625565e-03 9.348485558060441736e-03 1.307527463746996702e-02 1.960073877719219551e-02 1.925739471483219403e-02 1.327384217146036598e-02 1.027457673173275306e-02 9.189148347722341653e-03 1.316983793661046995e-02 1.895007853566249567e-02 1.750536292042644687e-02 1.069526599347706518e-02 8.302675619423115910e-03 9.942956771364270391e-03 1.292926724601251368e-02 1.866091707363326177e-02 1.717566938543641647e-02 1.118844634375506727e-02 9.124756456572541419e-03 8.943284159209502482e-03 1.213949112816124776e-02 1.841317156755336443e-02 1.659704288702054664e-02 1.025309869322626674e-02 9.145216082735246887e-03 1.024941108020377412e-02 1.320434962202308993e-02 1.978863885828534980e-02 1.985222013197924726e-02 1.458163933207569374e-02 1.276666873054400735e-02 1.387237791569598949e-02 1.612516457773827475e-02 2.143693407681960053e-02 2.179570634144241403e-02 1.612512299521699777e-02 1.185117331606583106e-02 1.070787248186826426e-02 1.269512799232552433e-02 1.768910130218561208e-02 1.772125428987260387e-02 1.303661912237065457e-02 9.262340825306763017e-03 9.989338219410046071e-03 1.116592058919901875e-02 1.840850276197606231e-02 1.994588179417270887e-02 1.405617538107774810e-02 1.231598707024776293e-02 1.111612734542859193e-02 1.333146924099599083e-02 2.016680495921053390e-02 2.164209685122392077e-02 1.543025742202684507e-02 1.196730904654163402e-02 1.139152426346152006e-02 1.151281274653078411e-02 1.786312474983179147e-02 2.063195561043452628e-02 1.537557799299113862e-02 1.183349688084416214e-02 1.063145364783658203e-02 1.291228453876749373e-02 1.777497240551902460e-02 2.078043289249354927e-02 1.457422222987830168e-02 8.904622744763212097e-03 7.302439020250844383e-03 7.895290730879835073e-03 1.379637551385585158e-02 1.671968902549555991e-02 1.255968970869947472e-02 7.127019766389500535e-03 7.104831076387322503e-03 7.005065220833513358e-03 1.208341421695693571e-02 1.622462644729203221e-02 1.106861835797374148e-02 5.625733803170246405e-03 3.315249444912100798e-03 4.348431117943591349e-03 8.238270470927002917e-03 1.277553460812938697e-02 8.978561957574453245e-03 3.811690533807112619e-03 2.801034969556584313e-03 2.229715964382349321e-03 6.329234815126912571e-03 1.150277711862753016e-02 7.233722457182902368e-03 1.395354691175125722e-03 3.151043191792494069e-04 2.644906554654487089e-03 6.423235707030904539e-03 1.034372330067463881e-02 7.711247602948544458e-03 2.923135587354401110e-03 1.282083461447091743e-03 1.182348241075809872e-03 5.170979876330150833e-03
1.095747596402665098e-03 -1.263305079418878749e-02 -1.949774106151522593e-02 -1.926289701409671790e-02 -1.554271728518994908e-02 -3.969772579485607820e-03 5.129830590245328462e-03 -5.166643896320288233e-03 -1.576661377774876693e-02 -1.951854531868478515e-02 -1.829867326285336201e-02 -6.912793653561142247e-03 1.435722575909670383e-03 -1.134799614177913266e-02 -2.077557917909197277e-02 -2.108454999428274398e-02 -1.761022904144084189e-02 -5.729942933680532216e-03 5.962145977505370342e-03 -4.777556416990107885e-03 -1.518724293930870904e-02 -1.629038176901400140e-02 -1.472131662126408350e-02 -4.584403462222287270e-03 7.061949834287753990e-03 -1.668137660891994218e-03 -1.287653251331229674e-02 -1.490977894746116535e-02 -1.161306947273662432e-02 -1.508508261514838415e-03 1.076709919663570644e-02 2.101566151328036064e-03 -1.103371651200009927e-02 -1.428022776809406355e-02 -1.155431345080884867e-02 -2.957274509737362750e-03 9.623722997707707602e-03 1.723606032182562310e-03 -1.126996852561064529e-02 -1.524905707624839638e-02 -1.496268618074421929e-02 -5.981807197254737293e-03 7.968175435535381282e-03 2.604456153378819413e-03 -1.111384425915567034e-02 -1.472451979431773327e-02 -1.235345066678953004e-02 -5.929917520551795940e-03 5.696279227344338940e-03 6.838139424112563668e-04 -1.182935585602901477e-02 -1.716470821345620484e-02 -1.731941947989842218e-02 -9.253193250867935635e-03 6.237414517762843169e-03 3.663539546496201536e-03 -9.059127705616161139e-03 -1.249224824348101233e-02 -1.137051112060347841e-02 -6.116249705128201306e-03 1.006918852315940791e-02 8.090051762988536080e-03 -4.112555602253334386e-03 -7.854515940423533599e-03 -5.983514755478732197e-03 2.013738164148844850e-03 1.678113429954009028e-02 1.543631298633943091e-02 -4.329498129187970201e-04 -5.937596131859771212e-03 -5.415530538110857085e-03 -7.073666316687961166e-04 1.426543025352784017e-02 1.436691596433585169e-02 1.781327762539675801e-04 -5.626834158718126144e-03 -4.818687876310729160e-03 3.697149012319473509e-04 1.342321664352722974e-02 1.535298131613467391e-02 1.650888298426617497e-03 -3.710229723577694073e-03 -5.334681999385706974e-03 -1.368703733712837696e-04 1.512669521022524076e-02 1.730709070495622948e-02 1.751337510645328485e-03 -5.664968786263900602e-03 -6.205113486101193968e-03 -4.017924103093506796e-03 8.417292136928744214e-03 1.330281431362359025e-02 -1.539451474671527618e-03 -1.083603598222248644e-02 -1.025374192462232339e-02 -5.176644968944208065e-03 9.559699245157163294e-03 1.487522247132308691e-02 -1.515816808005373455e-03 -9.621749433742264948e-03 -1.079996240788722722e-02 -8.078091013602252055e-03 4.870948202415104587e-03 1.204450025986350536e-02 -4.618539193689163622e-04 -1.061889474249051724e-02 -1.164414994857168248e-02 -8.831773709270700559e-03 2.632143540231234296e-03 1.211790035380182727e-02 2.108258725716089226e-03 -8.285774570655206339e-03 -7.731824533164167318e-03 -4.578420150494166320e-03 7.522868803103405222e-03 1.715117306476732564e-02 6.979624944355605244e-03 -4.177091018260538011e-03 -5.818729712312941185e-03 -3.059658420067216510e-03 8.179675020947331510e-03 2.006366903292115464e-02 9.014131509567705619e-03 -1.546436502843132142e-03 -3.990699038000273396e-03 1.010181312701610018e-03 1.334695379934297890e-02 2.595398607733093166e-02 1.641695271056238525e-02 4.815026377304911301e-03 2.131633467581672131e-03 3.160499054919447236e-03 1.323190783483897161e-02 2.657236119671987570e-02 2.068028220867368372e-02 7.388522643590502738e-03 4.918106219376908346e-03 6.514519572417772769e-03 1.497717862800392215e-02 2.948682894741718949e-02 2.360853203273407738e-02 1.104510688981634285e-02 9.389324542791710124e-03 1.128900462766773902e-02 2.080358391471737525e-02 3.590846023648105317e-02 3.286670958972101597e-02 2.015317396316564438e-02 1.793984835728716642e-02 1.983959918376751799e-02 2.748542139688671393e-02 4.296781171607028105e-02 4.043946378977852918e-02 2.571776416059203679e-02 2.000473579687634881e-02 1.776774459811625295e-02 2.418206369577663786e-02 3.608706382034650162e-02 3.296025716389097693e-02 1.612324241549935658e-02 1.185399406058978804e-02 1.203588480990096070e-02 1.778327787325940934e-02 3.161221500641513138e-02 3.014300537956174364e-02 1.367642861806127319e-02 7.635513388760026797e-03 6.823523588169018439e-03 1.035594140717828460e-02 2.483795881219202917e-02 2.486542878876789667e-02 1.155004949581728627e-02 6.325832796806070760e-03 6.223958542700317766e-03 1.197988487251773135e-02 2.617533754367208296e-02 3.057436399485639542e-02 1.608671646938989938e-02 9.789184870427515908e-03 1.022964797413518888e-02 1.468529536864269895e-02 2.880380491322394321e-02 3.320484041905414491e-02 2.126435100417979618e-02 1.493023848798329806e-02 1.335394107771081459e-02 1.492562248159497867e-02 2.852670373954094285e-02 3.496482801641646182e-02 2.133397841948609860e-02 1.363520014489475428e-02 1.406037169716488865e-02 1.815196034763952304e-02 3.189188111018476796e-02 4.121826882165714051e-02 2.796062933900969258e-02 1.843512108230161914e-02 1.822539409648170697e-02 2.139141745880152740e-02 3.348155805819508918e-02 4.274206261356048447e-02 2.898142331167433139e-02 1.903284995157935797e-02 1.871189466384685918e-02 2.175856904984564341e-02 3.483816073258160645e-02 4.675695474018392445e-02 3.846996407164790521e-02 2.822212369479966398e-02 3.034482073731311833e-02 3.308652208208270884e-02 4.659151836620472470e-02 6.074056417724700563e-02 5.468644863536818723e-02 4.640853579579464622e-02 4.504451489809863096e-02 4.635686478168535296e-02 5.662996014439649478e-02 7.129395393260931635e-02 6.287448493860112175e-02 5.198129924047310141e-02 5.112693723920441052e-02 5.369096834771661803e-02 6.523356290932964818e-02 7.981097161758074487e-02 7.194825960567970136e-02 6.079621193145823277e-02 5.818070060075256067e-02 5.857620346764732394e-02 6.939127660196892089e-02 8.484604646659439642e-02 7.843281867761280057e-02 6.456592214620762715e-02 6.146667227090396590e-02 6.334286828070653796e-02 7.360904973234427828e-02 9.114348073094098723e-02 8.636943696733946629e-02 7.136115365938369703e-02 6.792878832813928347e-02 6.963207310653586612e-02 7.894235660554388412e-02 9.802715461283152687e-02 9.674943653175950564e-02 8.084530507052939408e-02 7.819577438188640706e-02 7.970484945581850222e-02 8.853722101293687308e-02 1.044288380471950217e-01 1.043927679512944434e-01 9.002836151709396606e-02 8.591387774309020009e-02 8.780214313051057373e-02 9.669733092319449108e-02 1.152577130245228537e-01 1.167933283749249401e-01 1.025273866773751125e-01 9.936129853009637025e-02 1.011858686597775780e-01 1.103554488944906847e-01 1.314852760417307975e-01 1.354487806648362880e-01 1.200326817286717085e-01 1.165259987379382300e-01 1.197065616859419174e-01 1.282841422164862355e-01 1.482879984945981722e-01 1.548095327246638009e-01 1.391800827900568915e-01 1.357758042935865994e-01 1.380431712464086080e-01 1.478624334868876011e-01 1.743510913665995421e-01 1.858554610616786062e-01 1.702305524064271769e-01 1.642557813475483963e-01 1.660360088764142317e-01 1.740364193053438313e-01 1.949362674637445114e-01 2.057991533543207241e-01 1.929021144067946392e-01 1.875236657441193278e-01 1.926000591498445158e-01 2.024668034618244683e-01 2.284383230648343033e-01 2.484806098137734010e-01 2.392262227442160105e-01 2.356150993339572453e-01 2.434334983595655422e-01 2.561848165255984910e-01 2.834218279722348632e-01 3.072603850378423096e-01 2.969807732900390795e-01 2.937455010175169523e-01 3.066093978383440666e-01 3.260172208485014322e-01 3.632212436555119495e-01 4.027224350189075874e-01 4.076365198241513332e-01 4.173886985996277943e-01 4.445238774550318572e-01 4.846790800576377678e-01 5.469230537970078965e-01 1.000000000000000000e+00 5.469230537970078965e-01 4.846790800576377678e-01 4.445238774550318572e-01 4.173886985996277943e-01 4.076365198241513332e-01 4.027224350189075874e-01 3.632212436555119495e-01 3.260172208485014322e-01 3.066093978383440666e-01 2.937455010175169523e-01 2.969807732900390795e-01 3.072603850378423096e-01 2.834218279722348632e-01 2.561848165255984910e-01 2.434334983595655422e-01 2.356150993339572453e-01 2.392262227442159828e-01 2.484806098137734010e-01 2.284383230648343033e-01 2.024668034618244405e-01 1.926000591498445158e-01 1.875236657441193278e-01 1.929021144067946392e-01 2.057991533543207241e-01 1.949362674637445114e-01 1.740364193053438313e-01 1.660360088764142317e-01 1.642557813475483963e-01 1.702305524064271769e-01 1.858554610616786062e-01 1.743510913665995699e-01 1.478624334868876011e-01 1.380431712464086080e-01 1.357758042935865994e-01 1.391800827900568915e-01 1.548095327246638009e-01 1.482879984945981722e-01 1.282841422164862355e-01 1.197065616859419313e-01 1.165259987379382300e-01 1.200326817286717085e-01 1.354487806648362880e-01 1.314852760417308253e-01 1.103554488944906847e-01 1.011858686597775780e-01 9.936129853009637025e-02 1.025273866773751125e-01 1.167933283749249401e-01 1.152577130245228537e-01 9.669733092319449108e-02 8.780214313051057373e-02 8.591387774309020009e-02 9.002836151709396606e-02 1.043927679512944434e-01 1.044288380471950217e-01 8.853722101293687308e-02 7.970484945581850222e-02 7.819577438188640706e-02 8.084530507052939408e-02 9.674943653175950564e-02 9.802715461283151299e-02 7.894235660554388412e-02 6.963207310653586612e-02 6.792878832813928347e-02 7.136115365938369703e-02 8.636943696733946629e-02 9.114348073094098723e-02 7.360904973234427828e-02 6.334286828070653796e-02 6.146667227090396590e-02 6.456592214620762715e-02 7.843281867761280057e-02 8.484604646659439642e-02 6.939127660196892089e-02 5.857620346764732394e-02 5.818070060075256067e-02 6.079621193145823277e-02 7.194825960567971523e-02 7.981097161758074487e-02 6.523356290932964818e-02 5.369096834771661803e-02 5.112693723920441052e-02 5.198129924047310141e-02 6.287448493860112175e-02 7.129395393260931635e-02 5.662996014439649478e-02 4.635686478168535296e-02 4.504451489809863096e-02 4.640853579579464622e-02 5.468644863536818723e-02 6.074056417724699869e-02 4.659151836620472470e-02 3.308652208208270884e-02 3.034482073731311833e-02 2.822212369479965358e-02 3.846996407164789827e-02 4.675695474018392445e-02 3.483816073258160645e-02 2.175856904984564341e-02 1.871189466384685571e-02 1.903284995157935797e-02 2.898142331167432792e-02 4.274206261356047060e-02 3.348155805819508224e-02 2.139141745880152740e-02 1.822539409648170697e-02 1.843512108230161914e-02 2.796062933900969258e-02 4.121826882165714051e-02 3.189188111018476796e-02 1.815196034763952304e-02 1.406037169716488865e-02 1.363520014489475428e-02 2.133397841948609860e-02 3.496482801641646182e-02 2.852670373954094285e-02 1.492562248159497174e-02 1.335394107771081459e-02 1.493023848798329459e-02 2.126435100417979618e-02 3.320484041905414491e-02 2.880380491322394321e-02 1.468529536864269722e-02 1.022964797413518714e-02 9.789184870427515908e-03 1.608671646938989591e-02 3.057436399485639889e-02 2.617533754367208990e-02 1.197988487251773308e-02 6.223958542700316031e-03 6.325832796806070760e-03 1.155004949581728627e-02 2.486542878876789667e-02 2.483795881219202917e-02 1.035594140717827939e-02 6.823523588169013235e-03 7.635513388760025062e-03 1.367642861806127319e-02 3.014300537956174364e-02 3.161221500641513138e-02 1.778327787325940934e-02 1.203588480990095896e-02 1.185399406058979151e-02 1.612324241549935658e-02 3.296025716389097693e-02 3.608706382034650162e-02 2.418206369577663439e-02 1.776774459811624948e-02 2.000473579687634881e-02 2.571776416059203679e-02 4.043946378977852918e-02 4.296781171607028105e-02 2.748542139688671740e-02 1.983959918376752146e-02 1.793984835728716642e-02 2.015317396316564438e-02 3.286670958972101597e-02 3.590846023648105317e-02 2.080358391471737525e-02 1.128900462766773902e-02 9.389324542791706654e-03 1.104510688981634285e-02 2.360853203273408085e-02 2.948682894741718949e-02 1.497717862800392041e-02 6.514519572417774504e-03 4.918106219376907479e-03 7.388522643590507075e-03 2.068028220867368372e-02 2.657236119671987570e-02 1.323190783483897508e-02 3.160499054919447236e-03 2.131633467581673432e-03 4.815026377304911301e-03 1.641695271056238178e-02 2.595398607733093513e-02 1.334695379934298064e-02 1.010181312701610018e-03 -3.990699038000273396e-03 -1.546436502843129106e-03 9.014131509567703884e-03 2.006366903292115464e-02 8.179675020947331510e-03 -3.059658420067218245e-03 -5.818729712312942053e-03 -4.177091018260543215e-03 6.979624944355603509e-03 1.715117306476732911e-02 7.522868803103403487e-03 -4.578420150494167187e-03 -7.731824533164169053e-03 -8.285774570655204604e-03 2.108258725716092696e-03 1.211790035380182901e-02 2.632143540231236464e-03 -8.831773709270697090e-03 -1.164414994857168248e-02 -1.061889474249051550e-02 -4.618539193689173922e-04 1.204450025986350536e-02 4.870948202415103720e-03 -8.078091013602253789e-03 -1.079996240788722722e-02 -9.621749433742264948e-03 -1.515816808005371937e-03 1.487522247132308691e-02 9.559699245157166764e-03 -5.176644968944208933e-03 -1.025374192462231993e-02 -1.083603598222248644e-02 -1.539451474671528703e-03 1.330281431362358852e-02 8.417292136928745949e-03 -4.017924103093504194e-03 -6.205113486101193968e-03 -5.664968786263900602e-03 1.751337510645327835e-03 1.730709070495622948e-02 1.512669521022523902e-02 -1.368703733712879167e-04 -5.334681999385708709e-03 -3.710229723577695374e-03 1.650888298426616413e-03 1.535298131613467218e-02 1.342321664352723147e-02 3.697149012319473509e-04 -4.818687876310730027e-03 -5.626834158718128746e-03 1.781327762539686101e-04 1.436691596433585343e-02 1.426543025352784017e-02 -7.073666316687985019e-04 -5.415530538110858820e-03 -5.937596131859769477e-03 -4.329498129187954480e-04 1.543631298633943438e-02 1.678113429954009028e-02 2.013738164148846151e-03 -5.983514755478733065e-03 -7.854515940423533599e-03 -4.112555602253334386e-03 8.090051762988536080e-03 1.006918852315940964e-02 -6.116249705128201306e-03 -1.137051112060347841e-02 -1.249224824348101406e-02 -9.059127705616157669e-03 3.663539546496200668e-03 6.237414517762845771e-03 -9.253193250867935635e-03 -1.731941947989842218e-02 -1.716470821345620484e-02 -1.182935585602901477e-02 6.838139424112574510e-04 5.696279227344341542e-03 -5.929917520551795940e-03 -1.235345066678952657e-02 -1.472451979431773327e-02 -1.111384425915566687e-02 2.604456153378818545e-03 7.968175435535381282e-03 -5.981807197254739895e-03 -1.496268618074421929e-02 -1.524905707624839984e-02 -1.126996852561064702e-02 1.723606032182564045e-03 9.623722997707714541e-03 -2.957274509737361449e-03 -1.155431345080884520e-02 -1.428022776809406355e-02 -1.103371651200009927e-02 2.101566151328033462e-03 1.076709919663570644e-02 -1.508508261514836680e-03 -1.161306947273662259e-02 -1.490977894746116535e-02 -1.287653251331229674e-02 -1.668137660891994868e-03 7.061949834287753122e-03 -4.584403462222285536e-03 -1.472131662126408523e-02 -1.629038176901400140e-02 -1.518724293930870557e-02 -4.777556416990108752e-03 5.962145977505370342e-03 -5.729942933680532216e-03 -1.761022904144083842e-02 -2.108454999428274398e-02 -2.077557917909197277e-02 -1.134799614177913266e-02 1.435722575909667131e-03 -6.912793653561141380e-03 -1.829867326285335855e-02 -1.951854531868478515e-02 -1.576661377774877387e-02 -5.166643896320288233e-03 5.129830590245327594e-03 -3.969772579485607820e-03 -1.554271728518995081e-02 -1.926289701409671443e-02 -1.949774106151522593e-02 -1.263305079418879096e-02
1.252019834938480097e-06 -6.570831614878022697e-03 -9.003864995299110802e-03 -1.045723218439124566e-02 -8.910094105443296802e-03 -3.601005548923406300e-03 -9.572601246422553179e-05 -4.626242432858878109e-03 -7.908252955570026915e-03 -1.059923276230619570e-02 -8.675929523915947711e-03 -2.759755277139224350e-03 1.375919689532087160e-04 -3.947978125975111843e-03 -7.707852679235301097e-03 -7.437327309072943975e-03 -5.514521340961833946e-03 -1.399483491604514798e-05 3.065537629206584094e-03 -2.388082895807655569e-04 -4.792490995226941601e-03 -4.726113305985144009e-03 -4.366198440165401477e-03 1.075077144042439238e-03 6.441930094606374176e-03 1.588989995801359627e-03 -2.318917692266934949e-03 -2.851781917042208944e-03 -2.855008504634632717e-03 2.412854954186656638e-03 7.311749569576854631e-03 3.053133791369818609e-03 -5.952652251082973323e-04 -2.013803228115609509e-03 -1.372605169381556573e-03 3.674211378329107769e-03 9.420229441221185038e-03 6.610637931168064467e-03 1.978355653245750679e-03 7.138080100496702095e-04 6.824268729894662809e-04 3.399972556469469699e-03 8.165440954382508290e-03 6.169501830892846692e-03 -3.797071147530165663e-04 -9.381159065971421927e-04 -8.151076025946213648e-04 1.935622075126512990e-03 6.107101476532371051e-03 3.568723799372984680e-03 -1.144440177316495078e-03 -3.446861596951166298e-03 -3.312203935409653924e-03 2.570463425071629632e-04 6.601471027032251686e-03 6.279062075499792367e-03 -4.071220587053322581e-04 -3.289452978715163168e-03 -2.986688409504547389e-03 5.135378641594049495e-04 6.064729036374041406e-03 5.472151565217673631e-03 -1.502405677828033996e-03 -4.185755630087366168e-03 -3.727491813367669535e-03 3.182958323998108779e-04 6.069346056884890664e-03 6.097381631615068215e-03 -6.838038320576863942e-04 -2.636850326421569940e-03 -2.076825433316644310e-03 1.662739275107832449e-03 7.546715985592759163e-03 8.615881148867297543e-03 3.622802307631319343e-03 6.115922997068400698e-04 1.245444425522588584e-03 3.560853702605453527e-03 9.213521828963906757e-03 1.078471728716215439e-02 3.508731324743762873e-03 6.136590759008487715e-04 -1.856361805576919627e-04 1.061775930367828830e-03 7.612511201197747455e-03 7.982131967627360131e-03 2.198418811877900138e-03 -2.168416813531440831e-03 -2.215595764210713699e-03 -1.408326189786220485e-03 4.398650084091435680e-03 7.229593316085821016e-03 3.690069576856506279e-04 -2.126420687283007808e-03 -2.866396197093308475e-03 1.510838913419604735e-03 6.834154934620251254e-03 8.118077699346734621e-03 2.053457170916659150e-03 -2.973582656150895991e-03 -2.855255842549187222e-03 -1.837824646911237741e-03 3.150909184348200248e-03 7.594941162300114339e-03 2.378347567870507401e-03 -1.925057001661507937e-03 -3.194155195436087624e-03 -1.082455998597274061e-03 4.502866130827461177e-03 9.504758294773320640e-03 4.463753987650915037e-03 -5.166874891957734571e-04 -1.419102740988559567e-03 -1.019409471334451758e-04 4.921368720860011189e-03 9.397656182884355988e-03 6.206106402642519448e-03 1.429527959861632766e-03 -1.443815782085384504e-03 1.257801992514981457e-04 4.173205970836290843e-03 8.230493159396713027e-03 6.629437144298431020e-03 5.064482762982650292e-04 6.550864071172621391e-04 2.118007177998440949e-03 6.878371275682984565e-03 1.228264026212154067e-02 9.195746688199063143e-03 2.670526870617805602e-03 2.149661188378271075e-03 2.747910908525780758e-03 6.600131987283378715e-03 1.306351884722023460e-02 1.049154462423558878e-02 5.467129567159237369e-03 3.738240833351410761e-03 5.274605537085799364e-03 1.063692360981899517e-02 1.698760980375607632e-02 1.544494169604434565e-02 9.731431480642252149e-03 9.732092038228033065e-03 1.015001633247987305e-02 1.496471204659011525e-02 2.227156219443934826e-02 2.058149264761974934e-02 1.592800752094662362e-02 1.330169559401142391e-02 1.512403030089944957e-02 1.995872887681441818e-02 2.644816781402852673e-02 2.500391154470664110e-02 2.024186281694959066e-02 1.772986431555249182e-02 1.726551275744376418e-02 2.132404966045255840e-02 2.636677277981220452e-02 2.657236140376647432e-02 1.883405320891157891e-02 1.661664922126354638e-02 1.559288123595570577e-02 1.900126092466053115e-02 2.596405640071091162e-02 2.684116521390080348e-02 1.892748796728207714e-02 1.609555257319559771e-02 1.534231484811673235e-02 1.633285489455365072e-02 2.219009182398193683e-02 2.292090887964089163e-02 1.625681426175069194e-02 1.263692358901499953e-02 1.250504117476623073e-02 1.563137380246693020e-02 2.179922509348194287e-02 2.341834847271596909e-02 1.806986022171303344e-02 1.362175598253773795e-02 1.402818442133949364e-02 1.649466400507797192e-02 2.403876837559710752e-02 2.521702226781549760e-02 1.919071796054080264e-02 1.525804851787706563e-02 1.433498408108327751e-02 1.571775500866745556e-02 2.334301213398935412e-02 2.551730700539044105e-02 2.051105778189484669e-02 1.619338552402753775e-02 1.582495312755542380e-02 1.807910016701497549e-02 2.356054679771978078e-02 2.774657813629359537e-02 2.206130749827253656e-02 1.827581443207694847e-02 1.719946071354604145e-02 1.940835322599064605e-02 2.522677285368351077e-02 3.017658169128067946e-02 2.486930302146356589e-02 2.132230364786013438e-02 2.042361060592177979e-02 2.304890011506504494e-02 2.963330371251821777e-02 3.477379028341633788e-02 3.115738638179260667e-02 2.716696193780042748e-02 2.763729668845706089e-02 3.009057575657680256e-02 3.650852687995142370e-02 4.174654527279249294e-02 4.013208195963173519e-02 3.866942011698980969e-02 3.898842144413795091e-02 4.024348727304617734e-02 4.563160193196050263e-02 5.252926039305287620e-02 4.933265002331524429e-02 4.462232058627716574e-02 4.279107337394745525e-02 4.512818060427414152e-02 5.078637185963498502e-02 5.848748868651457850e-02 5.771406583467913326e-02 5.214927079847215402e-02 5.221729064304506812e-02 5.392281214677952655e-02 6.086625734367579615e-02 6.858213387276697326e-02 6.828670437459925802e-02 6.297462985414967185e-02 6.227953090384334700e-02 6.340189627364779812e-02 6.851356489443431730e-02 7.618299965140544472e-02 7.534835380412537031e-02 6.892635985993487979e-02 6.831569259093044078e-02 6.905104333998204891e-02 7.447298175113793717e-02 8.403804294373616590e-02 8.346937260879749854e-02 7.928978617425373743e-02 7.704485622714042636e-02 7.840014846138769478e-02 8.333607561156025634e-02 9.212622792333644006e-02 9.176907849534728101e-02 8.634342091409531739e-02 8.488288315596102807e-02 8.712917244106856141e-02 9.185997164507163359e-02 1.003634767544241552e-01 1.017547590591471041e-01 9.623705035990569312e-02 9.539700737661785390e-02 9.757828942551767526e-02 1.039103373718160833e-01 1.122936231740757768e-01 1.151532088007843346e-01 1.104690273191564348e-01 1.090390497792805419e-01 1.103343747394691376e-01 1.144484652116246060e-01 1.264656723989645293e-01 1.308032362490070544e-01 1.258820550601482957e-01 1.258938849767921031e-01 1.286732192571138356e-01 1.348727452243856095e-01 1.488073695672816055e-01 1.552264551779101720e-01 1.501340147959343285e-01 1.485102400264108335e-01 1.514075277827627020e-01 1.565952268831778682e-01 1.678098552926005627e-01 1.738837970876697669e-01 1.697656898764568489e-01 1.687426870287390412e-01 1.733628641125001535e-01 1.793162011731002370e-01 1.927843337919982192e-01 2.046609054406106354e-01 2.024965842502734481e-01 2.025004365763108938e-01 2.092193699745741875e-01 2.179115431946607451e-01 2.309439766034525610e-01 2.451982972131228344e-01 2.443379022283955759e-01 2.475494253812284551e-01 2.588097802001830261e-01 2.721191860130230400e-01 2.974529803063790112e-01 3.249480035244650122e-01 3.322093602305077886e-01 3.448844075194995584e-01 3.692740433381859755e-01 4.001568212607245489e-01 4.404555077324827095e-01 1.000000000000000000e+00 4.404555077324827095e-01 4.001568212607245489e-01 3.692740433381859755e-01 3.448844075194995584e-01 3.322093602305077886e-01 3.249480035244650122e-01 2.974529803063790112e-01 2.721191860130230400e-01 2.588097802001830261e-01 2.475494253812284551e-01 2.443379022283956037e-01 2.451982972131228344e-01 2.309439766034525332e-01 2.179115431946607451e-01 2.092193699745741875e-01 2.025004365763108938e-01 2.024965842502734481e-01 2.046609054406106354e-01 1.927843337919982469e-01 1.793162011731002370e-01 1.733628641125001535e-01 1.687426870287390412e-01 1.697656898764568489e-01 1.738837970876697669e-01 1.678098552926005627e-01 1.565952268831778682e-01 1.514075277827627020e-01 1.485102400264108335e-01 1.501340147959343285e-01 1.552264551779101998e-01 1.488073695672816055e-01 1.348727452243856095e-01 1.286732192571138356e-01 1.258938849767921031e-01 1.258820550601482957e-01 1.308032362490070544e-01 1.264656723989645293e-01 1.144484652116246060e-01 1.103343747394691376e-01 1.090390497792805419e-01 1.104690273191564348e-01 1.151532088007843346e-01 1.122936231740757768e-01 1.039103373718160833e-01 9.757828942551767526e-02 9.539700737661788166e-02 9.623705035990569312e-02 1.017547590591471041e-01 1.003634767544241552e-01 9.185997164507161972e-02 8.712917244106857528e-02 8.488288315596102807e-02 8.634342091409531739e-02 9.176907849534728101e-02 9.212622792333645394e-02 8.333607561156025634e-02 7.840014846138769478e-02 7.704485622714044024e-02 7.928978617425373743e-02 8.346937260879749854e-02 8.403804294373619366e-02 7.447298175113793717e-02 6.905104333998204891e-02 6.831569259093044078e-02 6.892635985993487979e-02 7.534835380412537031e-02 7.618299965140544472e-02 6.851356489443431730e-02 6.340189627364782587e-02 6.227953090384334700e-02 6.297462985414967185e-02 6.828670437459925802e-02 6.858213387276697326e-02 6.086625734367579615e-02 5.392281214677952655e-02 5.221729064304506812e-02 5.214927079847215402e-02 5.771406583467913326e-02 5.848748868651458543e-02 5.078637185963498502e-02 4.512818060427414152e-02 4.279107337394745525e-02 4.462232058627715880e-02 4.933265002331523735e-02 5.252926039305287620e-02 4.563160193196050263e-02 4.024348727304617734e-02 3.898842144413794397e-02 3.866942011698980969e-02 4.013208195963173519e-02 4.174654527279249294e-02 3.650852687995142370e-02 3.009057575657680950e-02 2.763729668845706089e-02 2.716696193780042401e-02 3.115738638179260667e-02 3.477379028341633788e-02 2.963330371251821777e-02 2.304890011506504494e-02 2.042361060592177979e-02 2.132230364786014132e-02 2.486930302146356936e-02 3.017658169128066906e-02 2.522677285368351077e-02 1.940835322599064605e-02 1.719946071354604145e-02 1.827581443207694847e-02 2.206130749827253656e-02 2.774657813629359884e-02 2.356054679771978078e-02 1.807910016701497896e-02 1.582495312755542380e-02 1.619338552402753775e-02 2.051105778189484669e-02 2.551730700539044105e-02 2.334301213398935412e-02 1.571775500866745903e-02 1.433498408108327925e-02 1.525804851787706563e-02 1.919071796054080264e-02 2.521702226781549414e-02 2.403876837559711099e-02 1.649466400507797192e-02 1.402818442133949364e-02 1.362175598253773795e-02 1.806986022171303344e-02 2.341834847271596909e-02 2.179922509348194287e-02 1.563137380246692673e-02 1.250504117476623593e-02 1.263692358901500473e-02 1.625681426175068847e-02 2.292090887964089510e-02 2.219009182398193336e-02 1.633285489455365072e-02 1.534231484811673235e-02 1.609555257319559424e-02 1.892748796728207020e-02 2.684116521390080348e-02 2.596405640071091162e-02 1.900126092466052075e-02 1.559288123595570577e-02 1.661664922126354291e-02 1.883405320891157544e-02 2.657236140376647085e-02 2.636677277981220452e-02 2.132404966045255146e-02 1.726551275744376418e-02 1.772986431555249182e-02 2.024186281694959066e-02 2.500391154470664110e-02 2.644816781402852673e-02 1.995872887681441471e-02 1.512403030089944783e-02 1.330169559401142218e-02 1.592800752094662362e-02 2.058149264761974240e-02 2.227156219443934826e-02 1.496471204659011699e-02 1.015001633247987305e-02 9.732092038228034800e-03 9.731431480642253884e-03 1.544494169604434565e-02 1.698760980375607632e-02 1.063692360981899517e-02 5.274605537085799364e-03 3.738240833351410761e-03 5.467129567159234767e-03 1.049154462423558878e-02 1.306351884722023286e-02 6.600131987283378715e-03 2.747910908525782927e-03 2.149661188378271942e-03 2.670526870617804301e-03 9.195746688199059674e-03 1.228264026212154067e-02 6.878371275682984565e-03 2.118007177998442684e-03 6.550864071172610549e-04 5.064482762982629692e-04 6.629437144298431020e-03 8.230493159396711292e-03 4.173205970836291710e-03 1.257801992514981457e-04 -1.443815782085385588e-03 1.429527959861634718e-03 6.206106402642519448e-03 9.397656182884354253e-03 4.921368720860012057e-03 -1.019409471334472358e-04 -1.419102740988558483e-03 -5.166874891957734571e-04 4.463753987650912435e-03 9.504758294773320640e-03 4.502866130827456841e-03 -1.082455998597273627e-03 -3.194155195436086756e-03 -1.925057001661509021e-03 2.378347567870507401e-03 7.594941162300114339e-03 3.150909184348199381e-03 -1.837824646911237090e-03 -2.855255842549188090e-03 -2.973582656150898160e-03 2.053457170916660017e-03 8.118077699346734621e-03 6.834154934620251254e-03 1.510838913419604301e-03 -2.866396197093309343e-03 -2.126420687283008676e-03 3.690069576856506279e-04 7.229593316085820148e-03 4.398650084091438282e-03 -1.408326189786219401e-03 -2.215595764210712398e-03 -2.168416813531439096e-03 2.198418811877901873e-03 7.982131967627360131e-03 7.612511201197750925e-03 1.061775930367832299e-03 -1.856361805576909327e-04 6.136590759008497473e-04 3.508731324743762873e-03 1.078471728716215439e-02 9.213521828963906757e-03 3.560853702605453527e-03 1.245444425522591837e-03 6.115922997068389856e-04 3.622802307631318476e-03 8.615881148867297543e-03 7.546715985592757428e-03 1.662739275107832449e-03 -2.076825433316639540e-03 -2.636850326421569506e-03 -6.838038320576869363e-04 6.097381631615069082e-03 6.069346056884890664e-03 3.182958323998108779e-04 -3.727491813367668667e-03 -4.185755630087366168e-03 -1.502405677828033996e-03 5.472151565217674499e-03 6.064729036374042273e-03 5.135378641594070094e-04 -2.986688409504546522e-03 -3.289452978715165336e-03 -4.071220587053306860e-04 6.279062075499792367e-03 6.601471027032250818e-03 2.570463425071639932e-04 -3.312203935409656092e-03 -3.446861596951165431e-03 -1.144440177316495728e-03 3.568723799372985114e-03 6.107101476532368449e-03 1.935622075126512340e-03 -8.151076025946219069e-04 -9.381159065971421927e-04 -3.797071147530175963e-04 6.169501830892844089e-03 8.165440954382506555e-03 3.399972556469469699e-03 6.824268729894683409e-04 7.138080100496685832e-04 1.978355653245750245e-03 6.610637931168065334e-03 9.420229441221183303e-03 3.674211378329108636e-03 -1.372605169381554404e-03 -2.013803228115608641e-03 -5.952652251082973323e-04 3.053133791369818609e-03 7.311749569576855498e-03 2.412854954186657505e-03 -2.855008504634631850e-03 -2.851781917042207643e-03 -2.318917692266933648e-03 1.588989995801359627e-03 6.441930094606370706e-03 1.075077144042440322e-03 -4.366198440165401477e-03 -4.726113305985141406e-03 -4.792490995226940734e-03 -2.388082895807687282e-04 3.065537629206584961e-03 -1.399483491604726895e-05 -5.514521340961834814e-03 -7.437327309072940505e-03 -7.707852679235301964e-03 -3.947978125975112711e-03 1.375919689532076589e-04 -2.759755277139226519e-03 -8.675929523915947711e-03 -1.059923276230619396e-02 -7.908252955570030385e-03 -4.626242432858878977e-03 -9.572601246422447470e-05 -3.601005548923406300e-03 -8.910094105443296802e-03 -1.045723218439124566e-02 -9.003864995299112536e-03 -6.570831614878021830e-03
1.059458689744133654e-03 -1.015372798558029054e-02 -1.903598212892645275e-02 -1.893752047548362405e-02 -1.542851291949616684e-02 -5.103057823394189021e-03 3.139992675352421860e-03 -7.017352109270344647e-03 -1.865169049044860042e-02 -2.060287652476764514e-02 -1.863749185727375454e-02 -8.079895152978343667e-03 -1.253305511944551552e-03 -1.127947837985099518e-02 -2.139591133857571270e-02 -2.070262344761008080e-02 -1.865547695367759939e-02 -7.499998675775118064e-03 1.651452667662147659e-03 -8.492214221876058858e-03 -1.784940543805770344e-02 -1.871226629719704992e-02 -1.612175920405273244e-02 -5.512968454889071758e-03 3.836894267042638852e-03 -4.441771824362387988e-03 -1.342247971834810080e-02 -1.621187203509251093e-02 -1.245862078865104042e-02 -2.541677381114226981e-03 6.384750487890043270e-03 -8.915707585741664302e-04 -1.237118156623195735e-02 -1.370720713045261475e-02 -1.052402094261653542e-02 -1.505384386498892805e-03 1.026623892998837669e-02 6.006860216595868128e-03 -5.564189291033511293e-03 -8.420665368199898443e-03 -9.951486954569510948e-03 -1.570897687777218126e-03 8.002313765983424740e-03 4.649165504278645993e-03 -6.408455617689295947e-03 -9.545186443982620408e-03 -8.682566282353547729e-03 -1.183000180716295034e-03 9.680716616940608643e-03 5.086854536528510017e-03 -7.737312608203877548e-03 -1.218605046434902486e-02 -1.175238836325003672e-02 -5.362112494877976747e-03 6.078985356797511966e-03 5.896519838710906521e-03 -7.177057370539252634e-03 -9.349094831038101683e-03 -9.136472502809696306e-03 -3.956394860450762087e-03 8.265138151738245231e-03 7.523653855342736681e-03 -3.752045159630494012e-03 -5.892298214253040463e-03 -3.284092568883161239e-03 4.266910040906660498e-03 1.574760681643392821e-02 1.453822712418239953e-02 3.198701842999560323e-03 -1.433675614297645661e-03 -1.640844973648746940e-03 3.349929858815982060e-03 1.390237123960953031e-02 1.486994077427132577e-02 3.441710861622342653e-03 -2.321123312485733059e-03 -1.411665843458837378e-03 3.842647894646230612e-03 1.351030286710289303e-02 1.465051596177111004e-02 4.688125998681214567e-03 -1.812609559659257596e-04 -1.228796704988566863e-04 4.219454023382751551e-03 1.421666089828496106e-02 1.764582115063388634e-02 6.604217353158301114e-03 -1.188229240905267804e-03 -1.363162728327633241e-03 5.825915948928587487e-04 1.159246473663050857e-02 1.558655624295407494e-02 4.374988818737847278e-03 -2.357856318316922922e-03 -1.565451264454462707e-03 3.399927297612030577e-03 1.670023470852960434e-02 2.012434332856168420e-02 7.662714247187171063e-03 -4.013772635555381413e-04 -9.211819154370114344e-04 1.572487141050136214e-03 1.277322184018151764e-02 2.048442656655340838e-02 1.113188640665264441e-02 2.540463886475663458e-03 2.558735824929229442e-03 6.057334633821625548e-03 1.531577618305387557e-02 2.487196273374002453e-02 1.698081490739144009e-02 7.449172348674963466e-03 6.676579838572617789e-03 8.995435256339954014e-03 1.712818181342130527e-02 2.571609304439773785e-02 1.700430222952039813e-02 6.591307562629281948e-03 6.099929725905970344e-03 7.506314059361790698e-03 1.598660114973587607e-02 2.545642652440392381e-02 1.963400048135407333e-02 1.040167954973398104e-02 9.253753375879355397e-03 1.211023944272427225e-02 2.286078835824997130e-02 3.310816464232163581e-02 2.466017204036809185e-02 1.273515418464758568e-02 1.086270995144043329e-02 1.255597879611134587e-02 2.045226260427069481e-02 3.103878939098476605e-02 2.693568255614103152e-02 1.679362709748715571e-02 1.216122506387860153e-02 1.432110737100808148e-02 1.949001950934068847e-02 2.931778115096729878e-02 2.522378013051864917e-02 1.359664805244278907e-02 1.068722312914075281e-02 1.286939956212232103e-02 2.096208184319651308e-02 3.480909430800671611e-02 3.215559440826128851e-02 2.116650899078306378e-02 1.882335601281917223e-02 2.152188378010231468e-02 2.782902934357762981e-02 4.103574945335593943e-02 4.033530398652091647e-02 2.953732229468063880e-02 2.575500561538199631e-02 2.419980057415384300e-02 2.902293805399989990e-02 3.995662978400264104e-02 3.492194034582810080e-02 2.166735911951994664e-02 1.727812295016140781e-02 1.746682464376118904e-02 2.170247261476565895e-02 3.208340474644035684e-02 3.074160873607576297e-02 1.717976125828912445e-02 1.151826610661169439e-02 1.173230826103148494e-02 1.524515567721408324e-02 2.680759088487875974e-02 2.735034001961956715e-02 1.451798173025741281e-02 8.745328002472478948e-03 1.089776785462339380e-02 1.484265005909745846e-02 2.642080906927065861e-02 2.876393282249963337e-02 1.781971822507840558e-02 1.226804712021820412e-02 1.137380228715028675e-02 1.525095424427031984e-02 2.748445668293080998e-02 3.257551725517263130e-02 2.316975151335853508e-02 1.810954337664872488e-02 1.592420804358267439e-02 1.945463123505981884e-02 3.082321364143159395e-02 3.725392405358413095e-02 2.583818600445641003e-02 1.950801567487380622e-02 1.820016959175060206e-02 2.315697090594897450e-02 3.331077608925080147e-02 3.896964146789580474e-02 2.812390013696361435e-02 1.967931968417617819e-02 2.012036314633069284e-02 2.253646216203252645e-02 3.389117706765911592e-02 4.259762511415134123e-02 3.183543748575318882e-02 2.348888632206954860e-02 2.334792151369496568e-02 2.642306073236326200e-02 3.891989098117652757e-02 4.998894409618483137e-02 4.149300651566187326e-02 3.480694629309322163e-02 3.512660917143001910e-02 3.948847964689621015e-02 5.310640192771525631e-02 6.495364082481838719e-02 5.838972357242555589e-02 5.026462566426467826e-02 4.974367857211995508e-02 5.057429554871527289e-02 5.929133922695347531e-02 7.088036604287553666e-02 6.444522622767138997e-02 5.410311300822558817e-02 5.360481553875034305e-02 5.670590802291528010e-02 6.687691854420865778e-02 7.885839985419856868e-02 7.101440583506665738e-02 5.896763161907955103e-02 5.764875709247760383e-02 6.077157719261781083e-02 6.920951580330056419e-02 8.334930529031088497e-02 7.809628997705066189e-02 6.537018018727691615e-02 6.418271417822106473e-02 6.643835793696277470e-02 7.444199918336240340e-02 8.924783098638906786e-02 8.439253424725416675e-02 7.233322455009712215e-02 6.930656445730322412e-02 7.123450841766651442e-02 7.964343681599363178e-02 9.592743896583072472e-02 9.339898564380164081e-02 8.008347429399427508e-02 7.646750308885623404e-02 7.635822569158301487e-02 8.303715548560253179e-02 9.650559585581704181e-02 9.474756038918190348e-02 8.213935608038343272e-02 7.794737821980664283e-02 8.138631048871727836e-02 8.909158416450550788e-02 1.054481351539905132e-01 1.080443420259681597e-01 9.796559185232654732e-02 9.636946027809439874e-02 9.918376077130544588e-02 1.058619365593681666e-01 1.212252709687655916e-01 1.255067480089389897e-01 1.131551465483722624e-01 1.106068679852335312e-01 1.140345191987652829e-01 1.210546612008339545e-01 1.395132100835917155e-01 1.449584129145294054e-01 1.339129358939180059e-01 1.326634579592669561e-01 1.373532902355086016e-01 1.465008356358973307e-01 1.697439489213211083e-01 1.799650899477207300e-01 1.675715611509349112e-01 1.628982604077421348e-01 1.649719892169319302e-01 1.711465702554225421e-01 1.890133908395452422e-01 2.005028557939144973e-01 1.914638597961326738e-01 1.871778830522387582e-01 1.905903533479406387e-01 1.997948518880492408e-01 2.209472644642906380e-01 2.384431634575661929e-01 2.304259981875212138e-01 2.287873334160011873e-01 2.351831424476907018e-01 2.475551269645259178e-01 2.696505009048804635e-01 2.908389243895999066e-01 2.845022137707075016e-01 2.858144118877294360e-01 2.987424301562499607e-01 3.171561974939702822e-01 3.505291435689784074e-01 3.862467175073090453e-01 3.901978442897248156e-01 3.977607188665909788e-01 4.207777940423972352e-01 4.499016174766632403e-01 5.066188585003212896e-01 1.000000000000000000e+00 5.066188585003212896e-01 4.499016174766632958e-01 4.207777940423972352e-01 3.977607188665909788e-01 3.901978442897248156e-01 3.862467175073090453e-01 3.505291435689783519e-01 3.171561974939702822e-01 2.987424301562499607e-01 2.858144118877294360e-01 2.845022137707075016e-01 2.908389243895999066e-01 2.696505009048804635e-01 2.475551269645259178e-01 2.351831424476907018e-01 2.287873334160011873e-01 2.304259981875212138e-01 2.384431634575661652e-01 2.209472644642906380e-01 1.997948518880492408e-01 1.905903533479406387e-01 1.871778830522387860e-01 1.914638597961326738e-01 2.005028557939144973e-01 1.890133908395452422e-01 1.711465702554225421e-01 1.649719892169319302e-01 1.628982604077421070e-01 1.675715611509349112e-01 1.799650899477207300e-01 1.697439489213211083e-01 1.465008356358973307e-01 1.373532902355086016e-01 1.326634579592669561e-01 1.339129358939180059e-01 1.449584129145294054e-01 1.395132100835917155e-01 1.210546612008339545e-01 1.140345191987652967e-01 1.106068679852335312e-01 1.131551465483722624e-01 1.255067480089389897e-01 1.212252709687655916e-01 1.058619365593681666e-01 9.918376077130544588e-02 9.636946027809439874e-02 9.796559185232654732e-02 1.080443420259681597e-01 1.054481351539905132e-01 8.909158416450550788e-02 8.138631048871729223e-02 7.794737821980664283e-02 8.213935608038343272e-02 9.474756038918190348e-02 9.650559585581704181e-02 8.303715548560253179e-02 7.635822569158301487e-02 7.646750308885623404e-02 8.008347429399427508e-02 9.339898564380164081e-02 9.592743896583073859e-02 7.964343681599363178e-02 7.123450841766651442e-02 6.930656445730322412e-02 7.233322455009712215e-02 8.439253424725413899e-02 8.924783098638906786e-02 7.444199918336240340e-02 6.643835793696277470e-02 6.418271417822106473e-02 6.537018018727691615e-02 7.809628997705066189e-02 8.334930529031088497e-02 6.920951580330057806e-02 6.077157719261781083e-02 5.764875709247760383e-02 5.896763161907955103e-02 7.101440583506665738e-02 7.885839985419856868e-02 6.687691854420865778e-02 5.670590802291528010e-02 5.360481553875034305e-02 5.410311300822558817e-02 6.444522622767138997e-02 7.088036604287553666e-02 5.929133922695347531e-02 5.057429554871527289e-02 4.974367857211995508e-02 5.026462566426468520e-02 5.838972357242555589e-02 6.495364082481837331e-02 5.310640192771526324e-02 3.948847964689621015e-02 3.512660917143001910e-02 3.480694629309322163e-02 4.149300651566187326e-02 4.998894409618483137e-02 3.891989098117652757e-02 2.642306073236326200e-02 2.334792151369496568e-02 2.348888632206955207e-02 3.183543748575318882e-02 4.259762511415134123e-02 3.389117706765911592e-02 2.253646216203252298e-02 2.012036314633069284e-02 1.967931968417617472e-02 2.812390013696361782e-02 3.896964146789580474e-02 3.331077608925080147e-02 2.315697090594897450e-02 1.820016959175060553e-02 1.950801567487380275e-02 2.583818600445641003e-02 3.725392405358413095e-02 3.082321364143159395e-02 1.945463123505981884e-02 1.592420804358267439e-02 1.810954337664872488e-02 2.316975151335853508e-02 3.257551725517263130e-02 2.748445668293080998e-02 1.525095424427032158e-02 1.137380228715028849e-02 1.226804712021820586e-02 1.781971822507840558e-02 2.876393282249963337e-02 2.642080906927065515e-02 1.484265005909745846e-02 1.089776785462339380e-02 8.745328002472478948e-03 1.451798173025741455e-02 2.735034001961956715e-02 2.680759088487875974e-02 1.524515567721408324e-02 1.173230826103148494e-02 1.151826610661169092e-02 1.717976125828912445e-02 3.074160873607576297e-02 3.208340474644034990e-02 2.170247261476565895e-02 1.746682464376118904e-02 1.727812295016140434e-02 2.166735911951995011e-02 3.492194034582810080e-02 3.995662978400264104e-02 2.902293805399989990e-02 2.419980057415384300e-02 2.575500561538199631e-02 2.953732229468063533e-02 4.033530398652091647e-02 4.103574945335593943e-02 2.782902934357762981e-02 2.152188378010231468e-02 1.882335601281917223e-02 2.116650899078306378e-02 3.215559440826128157e-02 3.480909430800671611e-02 2.096208184319650961e-02 1.286939956212232103e-02 1.068722312914075281e-02 1.359664805244278907e-02 2.522378013051865264e-02 2.931778115096729878e-02 1.949001950934068847e-02 1.432110737100807975e-02 1.216122506387860153e-02 1.679362709748715571e-02 2.693568255614103499e-02 3.103878939098476605e-02 2.045226260427070175e-02 1.255597879611134587e-02 1.086270995144043156e-02 1.273515418464758568e-02 2.466017204036809879e-02 3.310816464232163581e-02 2.286078835824997130e-02 1.211023944272427225e-02 9.253753375879355397e-03 1.040167954973398104e-02 1.963400048135407333e-02 2.545642652440392728e-02 1.598660114973587953e-02 7.506314059361791566e-03 6.099929725905970344e-03 6.591307562629282815e-03 1.700430222952039813e-02 2.571609304439773439e-02 1.712818181342130527e-02 8.995435256339954014e-03 6.676579838572619524e-03 7.449172348674961731e-03 1.698081490739144356e-02 2.487196273374002453e-02 1.531577618305387384e-02 6.057334633821622946e-03 2.558735824929232912e-03 2.540463886475665626e-03 1.113188640665264267e-02 2.048442656655340838e-02 1.277322184018151591e-02 1.572487141050137299e-03 -9.211819154370104587e-04 -4.013772635555371113e-04 7.662714247187172797e-03 2.012434332856168420e-02 1.670023470852960781e-02 3.399927297612032311e-03 -1.565451264454462707e-03 -2.357856318316924223e-03 4.374988818737844676e-03 1.558655624295407494e-02 1.159246473663050857e-02 5.825915948928592908e-04 -1.363162728327627603e-03 -1.188229240905265636e-03 6.604217353158301114e-03 1.764582115063388634e-02 1.421666089828496279e-02 4.219454023382750683e-03 -1.228796704988556563e-04 -1.812609559659262746e-04 4.688125998681215434e-03 1.465051596177110831e-02 1.351030286710289477e-02 3.842647894646231480e-03 -1.411665843458835643e-03 -2.321123312485733493e-03 3.441710861622340918e-03 1.486994077427132403e-02 1.390237123960953378e-02 3.349929858815980759e-03 -1.640844973648745856e-03 -1.433675614297643709e-03 3.198701842999560757e-03 1.453822712418239953e-02 1.574760681643392821e-02 4.266910040906663967e-03 -3.284092568883162973e-03 -5.892298214253041330e-03 -3.752045159630492711e-03 7.523653855342734946e-03 8.265138151738245231e-03 -3.956394860450759485e-03 -9.136472502809696306e-03 -9.349094831038101683e-03 -7.177057370539253502e-03 5.896519838710904786e-03 6.078985356797515435e-03 -5.362112494877980216e-03 -1.175238836325003672e-02 -1.218605046434902833e-02 -7.737312608203877548e-03 5.086854536528510017e-03 9.680716616940605174e-03 -1.183000180716295034e-03 -8.682566282353545994e-03 -9.545186443982618674e-03 -6.408455617689300284e-03 4.649165504278644258e-03 8.002313765983423005e-03 -1.570897687777214873e-03 -9.951486954569510948e-03 -8.420665368199898443e-03 -5.564189291033513896e-03 6.006860216595868128e-03 1.026623892998837669e-02 -1.505384386498891721e-03 -1.052402094261653369e-02 -1.370720713045261475e-02 -1.237118156623195735e-02 -8.915707585741632860e-04 6.384750487890045872e-03 -2.541677381114229150e-03 -1.245862078865104042e-02 -1.621187203509251093e-02 -1.342247971834810080e-02 -4.441771824362388855e-03 3.836894267042639719e-03 -5.512968454889074360e-03 -1.612175920405273244e-02 -1.871226629719704992e-02 -1.784940543805770344e-02 -8.492214221876062327e-03 1.651452667662145490e-03 -7.499998675775117196e-03 -1.865547695367759246e-02 -2.070262344761007733e-02 -2.139591133857571617e-02 -1.127947837985099691e-02 -1.253305511944553721e-03 -8.079895152978341932e-03 -1.863749185727375454e-02 -2.060287652476763820e-02 -1.865169049044859695e-02 -7.017352109270344647e-03 3.139992675352417956e-03 -5.103057823394187287e-03 -1.542851291949616510e-02 -1.893752047548362405e-02 -1.903598212892645275e-02 -1.015372798558028880e-02
-1.706468605176436962e-02 -2.055876575651473942e-02 -2.421066249537398574e-02 -2.456882482575506801e-02 -2.289259202816846042e-02 -1.670355363769918458e-02 -1.080837588584372851e-02 -1.610178003997779494e-02 -2.026364729707577986e-02 -2.208660992318198582e-02 -2.082227360174233183e-02 -1.627015869165401168e-02 -1.214008996012351169e-02 -1.635826116374783715e-02 -1.966671500406296305e-02 -2.006307951807273504e-02 -1.734173202200128827e-02 -1.208232421266453027e-02 -8.432441269424112082e-03 -1.363916058287458974e-02 -1.788895002086599711e-02 -1.865259578028061541e-02 -1.587314724283924589e-02 -1.178753809880518470e-02 -5.824577261713132122e-03 -8.751233106204490270e-03 -1.224876055721568421e-02 -1.430432282225150946e-02 -1.284302705126223569e-02 -7.634899774062445764e-03 -2.643477427393662975e-03 -6.375167873307559241e-03 -1.023355178034493669e-02 -1.080240200318928305e-02 -8.052053313910864304e-03 -2.920470421976724493e-03 3.915187652648127042e-03 1.613757547573406925e-03 -3.684115790037225703e-03 -5.930725364717978447e-03 -6.364373927343687509e-03 -2.942273066470275054e-03 1.711248423019313654e-03 -1.812364645649496009e-03 -7.263607905090639638e-03 -9.672507344283381645e-03 -7.906635139052028971e-03 -2.632424373398847828e-03 2.330068354439309309e-03 -1.107927953977786610e-03 -5.400593098681986601e-03 -9.194525155338339681e-03 -8.875866632190844430e-03 -4.949253497948800928e-03 1.098687288840777786e-03 5.157832995283688146e-04 -4.939824335775541697e-03 -7.911194280750197261e-03 -6.816206521500113927e-03 -3.017673372477861719e-03 4.845008118978503739e-03 4.007682815163961763e-03 -1.717633399822142068e-03 -3.629289945917809745e-03 -3.264884857369665730e-03 1.530684870106697668e-03 7.063948686796920132e-03 6.433667162904958305e-03 1.981763211477396893e-03 1.339126415705334900e-04 -1.192425247071520356e-03 6.052287083873584021e-04 6.111013434361597246e-03 6.364087678742406072e-03 9.240498233544736052e-04 -1.822096924784302133e-03 -1.970784219715201492e-03 9.676522284739986156e-05 4.874427550473113026e-03 5.968456998054711381e-03 1.389877988987036012e-03 -2.585458858903612843e-03 -2.126876408474598964e-03 3.077469746223334855e-04 6.249572449021099062e-03 7.848194895296874141e-03 1.900539056792299947e-03 1.678663065314089204e-04 -1.434907221652148047e-03 2.099032926364835343e-03 7.326957658396532000e-03 9.401102268632105866e-03 4.014916039308025902e-03 9.948689623074688342e-04 7.747452428810023889e-04 3.966611452436621249e-03 9.701903464814918762e-03 1.233894155314188383e-02 6.521121618401862219e-03 2.191728284746672414e-03 1.361099222882975043e-03 4.914770881232977812e-03 9.835352931254157452e-03 1.333087344068503016e-02 7.707865285961608935e-03 3.281325924895740157e-03 2.291044917740815527e-03 3.671887375367553427e-03 9.384278075563952035e-03 1.297394703543739564e-02 9.687091941345381957e-03 5.440848984167930176e-03 5.576993505394693684e-03 7.685596345389738779e-03 1.190175854722559309e-02 1.752948102111658371e-02 1.248077989916322045e-02 8.910410217867535329e-03 7.294226303533791859e-03 8.880990516310088498e-03 1.491686086815323560e-02 2.035989901798966606e-02 1.742024809056659518e-02 1.190741717962083557e-02 1.257142896749387229e-02 1.454336008525050628e-02 2.061322721944863073e-02 2.560711986077397750e-02 2.227456103499497395e-02 1.700178994067835445e-02 1.539641870048352908e-02 1.570276970595113619e-02 1.995991278874991240e-02 2.726152157518755767e-02 2.606245689202194710e-02 1.982006725781791309e-02 1.781823018810826942e-02 1.903739491975310616e-02 2.335918464456263055e-02 2.967889325854605048e-02 2.746357214308239175e-02 2.250659461539152376e-02 2.178511004956122654e-02 2.308980632289008711e-02 2.758099835007058950e-02 3.351038269443003953e-02 3.115751906844139996e-02 2.607910406329085051e-02 2.415234542249876729e-02 2.365429317873649073e-02 2.961119703113286594e-02 3.576176925210693830e-02 3.596295233595946800e-02 3.009965736196876587e-02 2.830582831983847678e-02 2.732916199388695649e-02 3.103110875170966843e-02 3.664335421788883496e-02 3.513212232377115052e-02 2.903692188256019185e-02 2.448221184852041737e-02 2.569439675057933262e-02 2.926560433291922406e-02 3.443580791594468005e-02 3.299354336190250814e-02 2.639587444302676777e-02 2.339342156284016094e-02 2.292524442661544176e-02 2.431038435132234013e-02 3.156057405514992725e-02 3.129336124922220408e-02 2.407329385200564914e-02 2.261954350397885755e-02 2.303310275823387474e-02 2.646777665914991709e-02 3.124882742369993957e-02 3.270974169911876339e-02 2.692366608494867891e-02 2.468134483165743479e-02 2.504540772666323176e-02 2.877844816728499303e-02 3.666515656522265770e-02 3.855980576184422220e-02 3.421178256971935810e-02 3.194157962441005610e-02 3.031642034051756571e-02 3.170939263711625850e-02 3.758000689219313795e-02 4.061924086385090144e-02 3.545715955165053279e-02 3.046097186991630901e-02 3.045815104233015602e-02 3.212732549211538141e-02 3.884889874918460995e-02 4.322048781968851339e-02 3.740631452086997516e-02 3.255298717205142717e-02 3.149277042218948108e-02 3.265228963867342071e-02 3.854424980505489345e-02 4.354584788635900566e-02 3.907833529443684173e-02 3.357601736717414492e-02 3.251596750989505652e-02 3.579437962053699102e-02 4.218940889142770018e-02 4.972353675880002849e-02 4.525710238587412476e-02 4.151398743828761673e-02 4.228514518747032019e-02 4.567554878535528412e-02 5.330595691293112115e-02 5.980497013754171309e-02 5.842319170170384712e-02 5.527024255969538447e-02 5.518267513738996793e-02 5.619252376396426107e-02 6.315335304918882897e-02 6.918657883164186506e-02 6.720196880259786398e-02 6.189264134482422297e-02 6.133866562556141572e-02 6.324975158996205826e-02 6.810023628002825902e-02 7.586860251800067734e-02 7.350452383276324941e-02 6.991459660195076253e-02 6.885640897080129441e-02 7.082637915909620330e-02 7.643797875259907004e-02 8.409389900342625901e-02 8.281243255553182026e-02 7.841267946485852569e-02 7.950340960467439100e-02 8.095563148388196240e-02 8.863053752623377413e-02 9.671482432314489064e-02 9.505125607370563945e-02 9.104634426383408086e-02 8.982579634765104626e-02 9.355120324185643710e-02 9.993112016356529848e-02 1.098565905152758260e-01 1.104419774860249670e-01 1.057752071293548007e-01 1.049824633728287243e-01 1.053510629883833843e-01 1.129210419081777689e-01 1.215022429641044593e-01 1.236671036281232622e-01 1.173504810001344267e-01 1.153494108097468523e-01 1.178202470583833844e-01 1.234250178106263834e-01 1.326770785588920754e-01 1.368379111576595863e-01 1.313775805918364348e-01 1.311930751765512382e-01 1.357714182115261625e-01 1.412932848939163488e-01 1.519666924275912268e-01 1.554540672373891652e-01 1.506163602020901826e-01 1.507795818819336331e-01 1.541029317186950465e-01 1.610322987981477882e-01 1.722070861123508045e-01 1.770625877294140227e-01 1.748361095880390514e-01 1.749799647417319137e-01 1.790947701486403365e-01 1.870794426630299767e-01 2.017703065918019234e-01 2.121770690714374352e-01 2.076524374371198356e-01 2.084487431021118942e-01 2.109300166769789153e-01 2.172741716756260988e-01 2.309501256361620181e-01 2.398345093216041612e-01 2.376225145687470564e-01 2.392974250894857324e-01 2.444162005330620113e-01 2.525021611289063883e-01 2.688195576301324885e-01 2.801574045189869633e-01 2.804695100502164751e-01 2.847729754424566662e-01 2.933837094814428226e-01 3.037494292380208960e-01 3.222646356560782688e-01 3.361969901671250094e-01 3.375062352540921795e-01 3.416273161549399640e-01 3.523992026013907375e-01 3.683513111061853529e-01 3.930095093108562088e-01 4.155745926581786986e-01 4.213199295274546730e-01 4.297744121491128833e-01 4.467452973729152954e-01 4.683929948468151805e-01 4.895076980534836530e-01 1.000000000000000000e+00 4.895076980534836530e-01 4.683929948468151805e-01 4.467452973729152954e-01 4.297744121491128833e-01 4.213199295274546730e-01 4.155745926581786431e-01 3.930095093108560977e-01 3.683513111061853529e-01 3.523992026013907375e-01 3.416273161549399640e-01 3.375062352540921795e-01 3.361969901671250094e-01 3.222646356560782688e-01 3.037494292380208960e-01 2.933837094814428226e-01 2.847729754424566107e-01 2.804695100502164751e-01 2.801574045189869078e-01 2.688195576301325440e-01 2.525021611289063883e-01 2.444162005330620391e-01 2.392974250894857324e-01 2.376225145687470286e-01 2.398345093216041612e-01 2.309501256361620181e-01 2.172741716756260710e-01 2.109300166769789153e-01 2.084487431021118942e-01 2.076524374371198078e-01 2.121770690714374352e-01 2.017703065918019234e-01 1.870794426630299767e-01 1.790947701486403365e-01 1.749799647417319137e-01 1.748361095880390514e-01 1.770625877294140227e-01 1.722070861123508045e-01 1.610322987981477882e-01 1.541029317186950465e-01 1.507795818819336331e-01 1.506163602020901826e-01 1.554540672373891652e-01 1.519666924275912268e-01 1.412932848939163488e-01 1.357714182115261625e-01 1.311930751765512382e-01 1.313775805918364348e-01 1.368379111576595863e-01 1.326770785588920754e-01 1.234250178106263834e-01 1.178202470583833983e-01 1.153494108097468801e-01 1.173504810001344267e-01 1.236671036281232622e-01 1.215022429641044593e-01 1.129210419081777689e-01 1.053510629883833843e-01 1.049824633728287243e-01 1.057752071293548007e-01 1.104419774860249670e-01 1.098565905152758260e-01 9.993112016356529848e-02 9.355120324185642322e-02 8.982579634765104626e-02 9.104634426383408086e-02 9.505125607370563945e-02 9.671482432314489064e-02 8.863053752623378800e-02 8.095563148388196240e-02 7.950340960467439100e-02 7.841267946485852569e-02 8.281243255553182026e-02 8.409389900342625901e-02 7.643797875259907004e-02 7.082637915909620330e-02 6.885640897080129441e-02 6.991459660195076253e-02 7.350452383276324941e-02 7.586860251800067734e-02 6.810023628002827289e-02 6.324975158996205826e-02 6.133866562556141572e-02 6.189264134482422297e-02 6.720196880259786398e-02 6.918657883164186506e-02 6.315335304918882897e-02 5.619252376396426107e-02 5.518267513738994712e-02 5.527024255969537753e-02 5.842319170170383325e-02 5.980497013754172697e-02 5.330595691293112115e-02 4.567554878535528412e-02 4.228514518747032019e-02 4.151398743828761673e-02 4.525710238587410394e-02 4.972353675880002849e-02 4.218940889142770018e-02 3.579437962053699102e-02 3.251596750989505652e-02 3.357601736717415186e-02 3.907833529443684173e-02 4.354584788635900566e-02 3.854424980505489345e-02 3.265228963867342071e-02 3.149277042218948108e-02 3.255298717205142717e-02 3.740631452086998210e-02 4.322048781968851339e-02 3.884889874918459607e-02 3.212732549211538141e-02 3.045815104233015602e-02 3.046097186991631248e-02 3.545715955165053279e-02 4.061924086385090144e-02 3.758000689219313795e-02 3.170939263711625850e-02 3.031642034051756571e-02 3.194157962441006304e-02 3.421178256971935810e-02 3.855980576184422220e-02 3.666515656522265076e-02 2.877844816728499303e-02 2.504540772666323176e-02 2.468134483165743479e-02 2.692366608494867891e-02 3.270974169911876339e-02 3.124882742369993957e-02 2.646777665914991709e-02 2.303310275823387474e-02 2.261954350397885061e-02 2.407329385200565261e-02 3.129336124922220408e-02 3.156057405514992725e-02 2.431038435132234707e-02 2.292524442661544523e-02 2.339342156284016094e-02 2.639587444302676431e-02 3.299354336190250814e-02 3.443580791594468699e-02 2.926560433291921365e-02 2.569439675057933262e-02 2.448221184852041737e-02 2.903692188256019185e-02 3.513212232377115052e-02 3.664335421788883496e-02 3.103110875170966843e-02 2.732916199388695649e-02 2.830582831983847678e-02 3.009965736196876587e-02 3.596295233595946800e-02 3.576176925210694524e-02 2.961119703113286594e-02 2.365429317873649073e-02 2.415234542249877076e-02 2.607910406329085051e-02 3.115751906844140343e-02 3.351038269443004647e-02 2.758099835007058950e-02 2.308980632289008711e-02 2.178511004956122654e-02 2.250659461539152376e-02 2.746357214308239175e-02 2.967889325854605048e-02 2.335918464456262708e-02 1.903739491975310616e-02 1.781823018810826942e-02 1.982006725781791309e-02 2.606245689202195057e-02 2.726152157518755420e-02 1.995991278874991240e-02 1.570276970595113619e-02 1.539641870048353081e-02 1.700178994067835445e-02 2.227456103499497395e-02 2.560711986077397403e-02 2.061322721944862726e-02 1.454336008525050801e-02 1.257142896749387055e-02 1.190741717962083557e-02 1.742024809056659518e-02 2.035989901798966606e-02 1.491686086815323387e-02 8.880990516310086763e-03 7.294226303533790992e-03 8.910410217867537064e-03 1.248077989916322045e-02 1.752948102111657677e-02 1.190175854722559309e-02 7.685596345389740514e-03 5.576993505394693684e-03 5.440848984167928441e-03 9.687091941345380222e-03 1.297394703543739390e-02 9.384278075563953769e-03 3.671887375367553427e-03 2.291044917740812491e-03 3.281325924895737555e-03 7.707865285961609803e-03 1.333087344068503190e-02 9.835352931254155717e-03 4.914770881232977812e-03 1.361099222882976995e-03 2.191728284746669812e-03 6.521121618401862219e-03 1.233894155314188383e-02 9.701903464814918762e-03 3.966611452436620382e-03 7.747452428810023889e-04 9.948689623074694847e-04 4.014916039308025035e-03 9.401102268632105866e-03 7.326957658396532000e-03 2.099032926364832741e-03 -1.434907221652148047e-03 1.678663065314099504e-04 1.900539056792299513e-03 7.848194895296872406e-03 6.249572449021104266e-03 3.077469746223334855e-04 -2.126876408474598964e-03 -2.585458858903611108e-03 1.389877988987037096e-03 5.968456998054711381e-03 4.874427550473114761e-03 9.676522284740090511e-05 -1.970784219715201058e-03 -1.822096924784302567e-03 9.240498233544736052e-04 6.364087678742406939e-03 6.111013434361595512e-03 6.052287083873615463e-04 -1.192425247071521440e-03 1.339126415705345200e-04 1.981763211477395592e-03 6.433667162904960039e-03 7.063948686796922734e-03 1.530684870106696800e-03 -3.264884857369665730e-03 -3.629289945917809745e-03 -1.717633399822143152e-03 4.007682815163960029e-03 4.845008118978500269e-03 -3.017673372477863453e-03 -6.816206521500117396e-03 -7.911194280750197261e-03 -4.939824335775541697e-03 5.157832995283708746e-04 1.098687288840772582e-03 -4.949253497948797459e-03 -8.875866632190844430e-03 -9.194525155338339681e-03 -5.400593098681990938e-03 -1.107927953977784659e-03 2.330068354439307141e-03 -2.632424373398847828e-03 -7.906635139052027236e-03 -9.672507344283378175e-03 -7.263607905090638771e-03 -1.812364645649489504e-03 1.711248423019315823e-03 -2.942273066470276355e-03 -6.364373927343687509e-03 -5.930725364717979314e-03 -3.684115790037227871e-03 1.613757547573406925e-03 3.915187652648127042e-03 -2.920470421976717988e-03 -8.052053313910864304e-03 -1.080240200318927958e-02 -1.023355178034493322e-02 -6.375167873307559241e-03 -2.643477427393665143e-03 -7.634899774062446631e-03 -1.284302705126224090e-02 -1.430432282225150946e-02 -1.224876055721568595e-02 -8.751233106204490270e-03 -5.824577261713132122e-03 -1.178753809880518470e-02 -1.587314724283923895e-02 -1.865259578028061541e-02 -1.788895002086600058e-02 -1.363916058287458974e-02 -8.432441269424105143e-03 -1.208232421266453027e-02 -1.734173202200128827e-02 -2.006307951807273157e-02 -1.966671500406296305e-02 -1.635826116374783715e-02 -1.214008996012351516e-02 -1.627015869165401862e-02 -2.082227360174233183e-02 -2.208660992318199970e-02 -2.026364729707577986e-02 -1.610178003997779494e-02 -1.080837588584372504e-02 -1.670355363769918805e-02 -2.289259202816845695e-02 -2.456882482575507495e-02 -2.421066249537398574e-02 -2.055876575651473595e-02
-1.985902225009901143e-02 -2.474599216733319729e-02 -2.756601192979294887e-02 -2.738906019304805650e-02 -2.550049195110137834e-02 -2.087083984248593038e-02 -1.826513090935046046e-02 -2.217205796373078810e-02 -2.778979553287688753e-02 -3.021852893802545043e-02 -2.934246239970085546e-02 -2.543747326325396588e-02 -2.264478241537114245e-02 -2.830846970807412641e-02 -3.151168842539538162e-02 -3.277895573246848021e-02 -2.996380770600904145e-02 -2.589966364186524830e-02 -2.285911418026074712e-02 -2.767126232770731470e-02 -3.095999135061742666e-02 -3.176687438154697507e-02 -3.021319151315358248e-02 -2.589449840314499152e-02 -2.206343195910421065e-02 -2.646319076432260969e-02 -2.984273971529717920e-02 -3.100262842680013078e-02 -2.990270204587756192e-02 -2.614491704142840253e-02 -2.185671442301598613e-02 -2.519099334958702779e-02 -2.967136402400568501e-02 -2.969771258298892214e-02 -2.827465773731036372e-02 -2.472444727464925482e-02 -1.918509021324973918e-02 -2.093350760167721550e-02 -2.514342217926654813e-02 -2.707532949213620199e-02 -2.794371082443810467e-02 -2.434747331403172219e-02 -2.145210749439483214e-02 -2.395276384051004195e-02 -2.911077528437674977e-02 -2.945984475893001497e-02 -2.914168111460163288e-02 -2.601315806891420571e-02 -2.204611872905050396e-02 -2.348545220570789210e-02 -2.782268276065904405e-02 -3.038191643990080515e-02 -3.045490605054661584e-02 -2.838382992505924726e-02 -2.404760128240234288e-02 -2.423703195579882813e-02 -2.887646287203792655e-02 -3.055015047171582079e-02 -3.009024468002230099e-02 -2.691932763565332495e-02 -2.213470981040979377e-02 -2.177345719675203434e-02 -2.667357305768382203e-02 -2.961237584645747684e-02 -2.686748003345654223e-02 -2.318193283687126557e-02 -1.884808440926766249e-02 -1.886619522436409555e-02 -2.254996259264663294e-02 -2.323028783349181600e-02 -2.264152406761143002e-02 -2.101509195098864163e-02 -1.610727593940595656e-02 -1.445310195206050627e-02 -1.892308825230382824e-02 -2.241643897919040271e-02 -2.261519636780584541e-02 -1.823311681739065923e-02 -1.275355940519872812e-02 -1.227753753130081567e-02 -1.774051973857674810e-02 -1.974682186529129815e-02 -1.908355073711485994e-02 -1.636633150340870146e-02 -1.155838234479063080e-02 -9.007263285696459273e-03 -1.418257363816753311e-02 -1.557088636895273548e-02 -1.583712962378441835e-02 -1.377974311725137756e-02 -8.075905931750036043e-03 -5.268608207183128438e-03 -1.036454341333825288e-02 -1.308010583173015509e-02 -1.163314336730437992e-02 -9.518172726638613954e-03 -3.541762354299660739e-03 -1.344008970443821708e-03 -5.520983004329647892e-03 -9.699770424610402314e-03 -8.370589990145897025e-03 -8.280699675542162880e-03 -3.189998378260623223e-03 3.418058197877720471e-04 -3.891202844726777098e-03 -6.351879534710425622e-03 -6.253410028079985430e-03 -3.853197397362734776e-03 9.819598824390924144e-04 5.264414850267783511e-03 2.804585013999029430e-03 -1.050200955586503638e-03 -1.758548672242336635e-03 -5.684454453633676005e-04 4.417148033530412035e-03 9.436709504114518948e-03 5.139278571844857653e-03 2.088198460974140247e-03 1.160803244880061506e-03 3.554766713531143894e-03 6.711630757732624589e-03 1.109978676557308273e-02 9.705209153970419111e-03 5.285911612458149209e-03 5.093811839073471466e-03 6.602565831991422281e-03 9.860291509310295521e-03 1.615583511493233829e-02 1.279545852308069248e-02 7.797488072868662481e-03 6.584626155437202713e-03 8.268363988134875067e-03 1.251486710329478835e-02 1.834665536308853831e-02 1.521706549878960001e-02 1.014972450483650999e-02 9.048979477047061973e-03 9.754404327901771213e-03 1.341866197369833043e-02 1.887139256480445046e-02 1.840124231256740073e-02 1.485744810568363425e-02 1.501134736422525193e-02 1.570721604434993646e-02 1.981924158142871900e-02 2.619410845525746781e-02 2.518088557127667881e-02 1.951642864707149941e-02 1.929847193502518682e-02 2.010865355236811022e-02 2.287104477849558407e-02 3.069123137173226587e-02 3.097671985506257261e-02 2.569089593515689815e-02 2.445580939878979482e-02 2.446948327257975758e-02 2.704341545533485089e-02 3.235298128064226925e-02 3.108541395132080262e-02 2.465807163274847530e-02 2.321140974262732998e-02 2.429783233669739750e-02 2.519862036991333404e-02 3.109430390487011309e-02 3.069648202091449646e-02 2.508467383766449163e-02 2.250751733914109834e-02 2.345174237816237406e-02 2.693566643093630100e-02 3.261159816408183004e-02 3.337750191820080398e-02 2.691832211235114375e-02 2.510383027204829073e-02 2.485089454987567115e-02 2.802677337655604464e-02 3.416062144030207470e-02 3.468561531941071613e-02 2.936155404409526368e-02 2.687897504172194127e-02 2.746089661636438167e-02 3.100311476323983420e-02 3.801648680838403543e-02 4.076764310923150503e-02 3.563606617403639043e-02 3.311436558460634921e-02 3.399858082780742724e-02 3.425417517217532737e-02 4.115491444693156198e-02 4.303718530590355112e-02 3.800917801017983377e-02 3.425073615332542565e-02 3.418476560433266614e-02 3.722611587452005072e-02 4.319570038629814979e-02 4.655962635296374830e-02 4.103646304802874289e-02 3.812190615710649155e-02 3.759522904409864918e-02 4.123536356136668635e-02 4.531165936075096795e-02 4.964383042396204593e-02 4.582948522270698793e-02 4.292741493088020333e-02 4.287581148089384536e-02 4.485330304620717412e-02 5.111987393542521269e-02 5.488991750243099599e-02 5.198457641864124429e-02 4.813597804163251281e-02 4.693342511967386194e-02 5.011184208339669599e-02 5.680673886532576489e-02 6.310284898772382245e-02 6.114607914312118059e-02 5.741353330252870618e-02 5.787070928969281769e-02 5.853871002281091362e-02 6.407413639991765830e-02 7.055260134869904831e-02 6.617777419241424597e-02 6.213719895793205078e-02 6.102519728058075632e-02 6.299296811062266022e-02 6.829393915539345994e-02 7.650669247737153233e-02 7.449058756088464128e-02 6.907863300715427757e-02 6.912782426269267755e-02 7.182900145482946919e-02 7.704704663343650561e-02 8.431143116954376016e-02 8.266650256631571936e-02 7.928156769744705568e-02 7.946281193093794604e-02 8.035975520988093701e-02 8.570260781992568300e-02 9.166852344806841746e-02 9.122198332923610320e-02 8.813378791338917495e-02 8.858969476802551479e-02 9.077588600462886681e-02 9.685932195994767513e-02 1.046887069317735813e-01 1.065956344204682243e-01 1.026755208169784633e-01 1.024539302893839876e-01 1.029371961826639204e-01 1.084861674623387590e-01 1.176062436475455997e-01 1.201017806018173095e-01 1.155695989429054299e-01 1.149369921687224683e-01 1.171082418619899812e-01 1.227246157309910130e-01 1.317147448862392156e-01 1.335158144807301051e-01 1.303343507426977799e-01 1.291968695857446392e-01 1.334998130316692455e-01 1.372099825203923207e-01 1.474845097715974662e-01 1.510651130003489440e-01 1.482025103777186714e-01 1.491236236002286275e-01 1.522792823230665060e-01 1.579635429929779900e-01 1.699258962231366965e-01 1.751296298548875585e-01 1.726619831628987689e-01 1.745802443955757899e-01 1.792486824436937409e-01 1.861829326947031238e-01 1.997915527906684863e-01 2.073717351344159521e-01 2.028944502428115804e-01 2.015481483393785633e-01 2.062977314809596729e-01 2.122009431964363146e-01 2.248987737619743965e-01 2.321002816962908222e-01 2.300685737190819313e-01 2.288519574805817081e-01 2.338927034584407927e-01 2.404991612795586986e-01 2.540589101893411250e-01 2.653119800800361472e-01 2.653331032715748328e-01 2.670118841025191925e-01 2.734360875899689569e-01 2.831453602633924871e-01 2.997805860978300929e-01 3.110421951060436396e-01 3.101228923392337911e-01 3.132290589854325735e-01 3.252408581613911442e-01 3.390415827614093325e-01 3.607358822539808441e-01 3.823704937265638426e-01 3.916724153518943985e-01 4.043983218284422643e-01 4.220078419991037388e-01 4.443668311303287100e-01 4.717128437075986391e-01 1.000000000000000000e+00 4.717128437075986391e-01 4.443668311303287100e-01 4.220078419991037388e-01 4.043983218284423753e-01 3.916724153518943985e-01 3.823704937265638426e-01 3.607358822539808441e-01 3.390415827614093325e-01 3.252408581613911442e-01 3.132290589854325735e-01 3.101228923392337911e-01 3.110421951060436396e-01 2.997805860978299819e-01 2.831453602633924871e-01 2.734360875899689569e-01 2.670118841025191925e-01 2.653331032715748328e-01 2.653119800800362027e-01 2.540589101893411805e-01 2.404991612795586986e-01 2.338927034584407927e-01 2.288519574805817081e-01 2.300685737190819036e-01 2.321002816962907944e-01 2.248987737619743965e-01 2.122009431964363146e-01 2.062977314809596729e-01 2.015481483393785911e-01 2.028944502428115804e-01 2.073717351344159521e-01 1.997915527906684863e-01 1.861829326947031238e-01 1.792486824436937409e-01 1.745802443955757899e-01 1.726619831628987689e-01 1.751296298548875585e-01 1.699258962231366965e-01 1.579635429929779900e-01 1.522792823230664783e-01 1.491236236002286553e-01 1.482025103777186714e-01 1.510651130003489440e-01 1.474845097715974662e-01 1.372099825203923207e-01 1.334998130316692455e-01 1.291968695857446392e-01 1.303343507426977799e-01 1.335158144807301051e-01 1.317147448862392156e-01 1.227246157309910407e-01 1.171082418619899812e-01 1.149369921687224683e-01 1.155695989429054299e-01 1.201017806018173095e-01 1.176062436475455997e-01 1.084861674623387590e-01 1.029371961826639204e-01 1.024539302893839876e-01 1.026755208169784633e-01 1.065956344204682105e-01 1.046887069317735813e-01 9.685932195994767513e-02 9.077588600462886681e-02 8.858969476802550091e-02 8.813378791338916107e-02 9.122198332923610320e-02 9.166852344806841746e-02 8.570260781992569687e-02 8.035975520988096477e-02 7.946281193093794604e-02 7.928156769744705568e-02 8.266650256631571936e-02 8.431143116954376016e-02 7.704704663343650561e-02 7.182900145482946919e-02 6.912782426269267755e-02 6.907863300715427757e-02 7.449058756088465516e-02 7.650669247737154621e-02 6.829393915539345994e-02 6.299296811062266022e-02 6.102519728058075632e-02 6.213719895793205078e-02 6.617777419241424597e-02 7.055260134869904831e-02 6.407413639991765830e-02 5.853871002281091362e-02 5.787070928969281769e-02 5.741353330252870618e-02 6.114607914312117365e-02 6.310284898772382245e-02 5.680673886532575795e-02 5.011184208339669599e-02 4.693342511967386194e-02 4.813597804163251281e-02 5.198457641864124429e-02 5.488991750243099599e-02 5.111987393542521269e-02 4.485330304620717412e-02 4.287581148089384536e-02 4.292741493088019639e-02 4.582948522270698100e-02 4.964383042396204593e-02 4.531165936075096795e-02 4.123536356136667941e-02 3.759522904409864225e-02 3.812190615710649155e-02 4.103646304802874289e-02 4.655962635296374830e-02 4.319570038629814285e-02 3.722611587452004378e-02 3.418476560433266614e-02 3.425073615332542565e-02 3.800917801017983377e-02 4.303718530590355112e-02 4.115491444693156198e-02 3.425417517217532737e-02 3.399858082780742724e-02 3.311436558460634921e-02 3.563606617403639043e-02 4.076764310923150503e-02 3.801648680838403543e-02 3.100311476323983073e-02 2.746089661636438167e-02 2.687897504172194127e-02 2.936155404409526368e-02 3.468561531941070919e-02 3.416062144030207470e-02 2.802677337655604464e-02 2.485089454987567115e-02 2.510383027204828033e-02 2.691832211235114375e-02 3.337750191820080398e-02 3.261159816408183004e-02 2.693566643093630447e-02 2.345174237816237406e-02 2.250751733914109834e-02 2.508467383766449163e-02 3.069648202091449993e-02 3.109430390487011309e-02 2.519862036991333751e-02 2.429783233669739403e-02 2.321140974262732998e-02 2.465807163274847183e-02 3.108541395132080609e-02 3.235298128064226925e-02 2.704341545533485089e-02 2.446948327257975064e-02 2.445580939878979482e-02 2.569089593515689815e-02 3.097671985506256567e-02 3.069123137173226240e-02 2.287104477849558407e-02 2.010865355236810328e-02 1.929847193502519029e-02 1.951642864707149941e-02 2.518088557127667881e-02 2.619410845525747128e-02 1.981924158142871900e-02 1.570721604434994340e-02 1.501134736422524846e-02 1.485744810568363251e-02 1.840124231256740073e-02 1.887139256480445046e-02 1.341866197369833043e-02 9.754404327901769478e-03 9.048979477047061973e-03 1.014972450483650999e-02 1.521706549878959654e-02 1.834665536308853484e-02 1.251486710329479009e-02 8.268363988134875067e-03 6.584626155437200111e-03 7.797488072868666818e-03 1.279545852308069422e-02 1.615583511493233829e-02 9.860291509310293787e-03 6.602565831991422281e-03 5.093811839073469731e-03 5.285911612458148341e-03 9.705209153970417377e-03 1.109978676557308447e-02 6.711630757732624589e-03 3.554766713531143461e-03 1.160803244880061723e-03 2.088198460974140681e-03 5.139278571844856786e-03 9.436709504114522418e-03 4.417148033530412035e-03 -5.684454453633686847e-04 -1.758548672242336419e-03 -1.050200955586502553e-03 2.804585013999025527e-03 5.264414850267784378e-03 9.819598824390917639e-04 -3.853197397362733041e-03 -6.253410028079985430e-03 -6.351879534710424755e-03 -3.891202844726777965e-03 3.418058197877720471e-04 -3.189998378260620188e-03 -8.280699675542166349e-03 -8.370589990145895290e-03 -9.699770424610405783e-03 -5.520983004329650494e-03 -1.344008970443823876e-03 -3.541762354299660739e-03 -9.518172726638612219e-03 -1.163314336730437819e-02 -1.308010583173015336e-02 -1.036454341333825808e-02 -5.268608207183126703e-03 -8.075905931750037778e-03 -1.377974311725137582e-02 -1.583712962378441835e-02 -1.557088636895273548e-02 -1.418257363816753311e-02 -9.007263285696461008e-03 -1.155838234479062733e-02 -1.636633150340870146e-02 -1.908355073711486341e-02 -1.974682186529129815e-02 -1.774051973857674810e-02 -1.227753753130081914e-02 -1.275355940519872985e-02 -1.823311681739065923e-02 -2.261519636780584541e-02 -2.241643897919040271e-02 -1.892308825230382824e-02 -1.445310195206050627e-02 -1.610727593940595656e-02 -2.101509195098864857e-02 -2.264152406761143002e-02 -2.323028783349181600e-02 -2.254996259264663988e-02 -1.886619522436409555e-02 -1.884808440926765902e-02 -2.318193283687126557e-02 -2.686748003345654223e-02 -2.961237584645747337e-02 -2.667357305768381856e-02 -2.177345719675203434e-02 -2.213470981040979377e-02 -2.691932763565332495e-02 -3.009024468002230099e-02 -3.055015047171582426e-02 -2.887646287203792309e-02 -2.423703195579882813e-02 -2.404760128240234288e-02 -2.838382992505924726e-02 -3.045490605054661584e-02 -3.038191643990080515e-02 -2.782268276065904405e-02 -2.348545220570789210e-02 -2.204611872905050049e-02 -2.601315806891420918e-02 -2.914168111460163288e-02 -2.945984475893001497e-02 -2.911077528437674977e-02 -2.395276384051003848e-02 -2.145210749439483214e-02 -2.434747331403171525e-02 -2.794371082443810467e-02 -2.707532949213620199e-02 -2.514342217926654813e-02 -2.093350760167721897e-02 -1.918509021324973918e-02 -2.472444727464926176e-02 -2.827465773731036372e-02 -2.969771258298891520e-02 -2.967136402400568848e-02 -2.519099334958702779e-02 -2.185671442301598613e-02 -2.614491704142839906e-02 -2.990270204587755845e-02 -3.100262842680013772e-02 -2.984273971529718267e-02 -2.646319076432261663e-02 -2.206343195910421065e-02 -2.589449840314499152e-02 -3.021319151315358942e-02 -3.176687438154697507e-02 -3.095999135061742319e-02 -2.767126232770731470e-02 -2.285911418026075753e-02 -2.589966364186524830e-02 -2.996380770600903798e-02 -3.277895573246848021e-02 -3.151168842539538162e-02 -2.830846970807412294e-02 -2.264478241537114245e-02 -2.543747326325396588e-02 -2.934246239970085546e-02 -3.021852893802546083e-02 -2.778979553287688753e-02 -2.217205796373078810e-02 -1.826513090935046046e-02 -2.087083984248593038e-02 -2.550049195110137487e-02 -2.738906019304805650e-02 -2.756601192979294887e-02 -2.474599216733319729e-02
