# Supplementary material for: Temporal stability of stimulus representation increases along rodent visual cortical hierarchies
Source: Nat Commun. 2021 Jul 21;12:4448. doi: 10.1038/s41467-021-24456-3 (PMC8295255; doi:10.1038/s41467-021-24456-3)
Supplement: Supplementary file 4 — Source Data [file 41467_2021_24456_MOESM4_ESM.zip › Fig_7B_source_data.txt]

#        DATA FOR FIGURE 7B. USE `numpy.load(file)` to load the data.
#         
#             Data shape: (7, 606)
#             Description: Intrinsic Autocorrelation.
#             Each rows contains the Y coordinates of an allen area, in order the
#             areas are: [LGd, VISp, VISl, VISrl, VISal, VISpm, VISam]
#          
3.516289778066739036e-02 3.475115033626765410e-02 3.506763418077291083e-02 3.557782808604237346e-02 3.515683252202694842e-02 3.545559057112909057e-02 3.561686232588591461e-02 3.492210551179828620e-02 3.467400045750564097e-02 3.468429697911037252e-02 3.421896303321581012e-02 3.493664008067475651e-02 3.542516047547380337e-02 3.531227603266983567e-02 3.501368018606373228e-02 3.569360342628580263e-02 3.584264645162056617e-02 3.606532075413047128e-02 3.597162181006714060e-02 3.581432457601321784e-02 3.618548235695660115e-02 3.553377091162424756e-02 3.580842279774288511e-02 3.524522301582416056e-02 3.557616228859767499e-02 3.564819051355335583e-02 3.547277265645553540e-02 3.557420688803890341e-02 3.512073205365521394e-02 3.558006037224322599e-02 3.553624921193584973e-02 3.565305976569489721e-02 3.524056379633221103e-02 3.532198018816908730e-02 3.498248969460943797e-02 3.541681649180581509e-02 3.550072342930474245e-02 3.568550947601879797e-02 3.561900144310595206e-02 3.597940120460453584e-02 3.572234338977613166e-02 3.577068862108791908e-02 3.557693753700767736e-02 3.552717135678470917e-02 3.558366740034041298e-02 3.580616049091252945e-02 3.537838145683639551e-02 3.531365714271800238e-02 3.537832855406877752e-02 3.610062769230848456e-02 3.589729130833641674e-02 3.571919656113307917e-02 3.547692793585771609e-02 3.553352417839194394e-02 3.596505123883211169e-02 3.580466442056860765e-02 3.615869627130774422e-02 3.602320674220859525e-02 3.625101389848573580e-02 3.578566415670197259e-02 3.635559888282677288e-02 3.599364279241999698e-02 3.613594482416500331e-02 3.640215350858667237e-02 3.587843288078072096e-02 3.607373888052656241e-02 3.580516368208421646e-02 3.611340604799448406e-02 3.636346117098909758e-02 3.622425663957257180e-02 3.613975619903985609e-02 3.617140318745798444e-02 3.599136705313202289e-02 3.609770737634196425e-02 3.642221649083553225e-02 3.612489753405277726e-02 3.517888388991252668e-02 3.599405351072883230e-02 3.625555364491706012e-02 3.609100854194745300e-02 3.611128585357693821e-02 3.621095474656539637e-02 3.630424000361723996e-02 3.601792370313184471e-02 3.643582985418660630e-02 3.640992829499460626e-02 3.581516745131877594e-02 3.615554192829530111e-02 3.594614211835116951e-02 3.605522161008266335e-02 3.610544562980941979e-02 3.632651124518958968e-02 3.628667586587332183e-02 3.630097490544214461e-02 3.654366708939275898e-02 3.680583116767634916e-02 3.691325084432043463e-02 3.669066227349847276e-02 3.681233825915383728e-02 3.658110201906231151e-02 3.673776116597407548e-02 3.620960881158644118e-02 3.668970794246408096e-02 3.643229156783643619e-02 3.626019373106863231e-02 3.655071195092899489e-02 3.663019015539591833e-02 3.700302955447266895e-02 3.674028824555499589e-02 3.688688034076131883e-02 3.667828260852749184e-02 3.712310480167077542e-02 3.669686802999224534e-02 3.731527720239135454e-02 3.670674410570571450e-02 3.678447067463083003e-02 3.702146767613381795e-02 3.757809873766629338e-02 3.725265685814384276e-02 3.694917901103715596e-02 3.727885941214043736e-02 3.711492291273658928e-02 3.719085529762644615e-02 3.740090482029542057e-02 3.749587345874830224e-02 3.705954166411478540e-02 3.740815391454865857e-02 3.780320896468829933e-02 3.743546541749787765e-02 3.670922707324690559e-02 3.748016293341173422e-02 3.755872040986479865e-02 3.757042649989231209e-02 3.747732122035677543e-02 3.784691264703327063e-02 3.750974608704850388e-02 3.736367475001881044e-02 3.748012955925263817e-02 3.755316618233910803e-02 3.803669653999313532e-02 3.805983147100361341e-02 3.764199443077063251e-02 3.765329669650692435e-02 3.776143633376294328e-02 3.771889475946999665e-02 3.782091021281568100e-02 3.849643286245185703e-02 3.782346898963018927e-02 3.854132500702465297e-02 3.857909562629047856e-02 3.856994961925596516e-02 3.836739856942893850e-02 3.836718212750559603e-02 3.814301403969846960e-02 3.858494795905265812e-02 3.852597993655227510e-02 3.845409226546199488e-02 3.866931910174341985e-02 3.856466140741950793e-02 3.846746413034921042e-02 3.887367869141886145e-02 3.867629898678474898e-02 3.847045432736719700e-02 3.876506293990410884e-02 3.882377144955823783e-02 3.861305306710954149e-02 3.848545916303885983e-02 3.809920456967309799e-02 3.894004732109840328e-02 3.898284322075382807e-02 3.886810109315942674e-02 3.921182721567615520e-02 3.879637191170311195e-02 3.890904906565136046e-02 3.862139465674534200e-02 3.906395610204770052e-02 3.969632776935111407e-02 3.933076807929191537e-02 3.914083150087242086e-02 3.878968403950325966e-02 3.935850573017067588e-02 3.902683853560197369e-02 3.946529549127389402e-02 3.903315763444896447e-02 3.914058535818050466e-02 3.938982587963024695e-02 3.939869882583667965e-02 3.919514529389856589e-02 3.969775145867872335e-02 3.937779038471348608e-02 3.933834565308259867e-02 3.972499852166639506e-02 3.941005602039845263e-02 3.969038304867934103e-02 4.020065058756697174e-02 3.997173554851096017e-02 4.025513226914783499e-02 4.026083978718078549e-02 4.024285823824918368e-02 4.025727293477723845e-02 4.084582780208250580e-02 4.047973041283398077e-02 4.061708027105002949e-02 4.064396787358145330e-02 4.111423060924102035e-02 4.105140939216736506e-02 4.118577215119571117e-02 4.115347936796485973e-02 4.058927221994611950e-02 4.139130036230371373e-02 4.128013478074378517e-02 4.147971784842760523e-02 4.188793539968259372e-02 4.246052506599569398e-02 4.168308620526276626e-02 4.179602055511286163e-02 4.195532537998515610e-02 4.213015076000348885e-02 4.305745223004101702e-02 4.246599084266061697e-02 4.221434407033868713e-02 4.282509331026261579e-02 4.245803310695107913e-02 4.262446264376369698e-02 4.244662960682479835e-02 4.250987537112548703e-02 4.244586671739724454e-02 4.267994373716542389e-02 4.350830910425180359e-02 4.318866042354816553e-02 4.400782684234594289e-02 4.347756899574894973e-02 4.357157451676461901e-02 4.346230805629840849e-02 4.337260287582636598e-02 4.318444790627697094e-02 4.401112498751566515e-02 4.359182051886687642e-02 4.427573354551819773e-02 4.420589045568344005e-02 4.438101293618837428e-02 4.459922890262302958e-02 4.456887200712993796e-02 4.514408260428865588e-02 4.512053702122899995e-02 4.540417834039259942e-02 4.560787912536416744e-02 4.624069149622195285e-02 4.647086224848978597e-02 4.676384947106600881e-02 4.681804294582471437e-02 4.704080710408125449e-02 4.707679819034203683e-02 4.738000252908163706e-02 4.813816465314908755e-02 4.830470177633520296e-02 4.853985061190524419e-02 4.828777044004108759e-02 4.840402314587716193e-02 4.931621733374932925e-02 4.958928351190514117e-02 5.027641075445397206e-02 5.029554249325937643e-02 5.097220289122962600e-02 5.106708201689613008e-02 5.139452252780270236e-02 5.250566766897820509e-02 5.307829152706693143e-02 5.323816769835543194e-02 5.362394203486593042e-02 5.384958984033715035e-02 5.536183580757648992e-02 5.614953968481963681e-02 5.725774391770253879e-02 5.708223398795229941e-02 5.831202201067235691e-02 5.944289661311771833e-02 5.967778865324695897e-02 6.062204367716632347e-02 6.136571826870431540e-02 6.212615873719289777e-02 6.318659426063133466e-02 6.415076616782004748e-02 6.569132791207195343e-02 6.767621308813474845e-02 6.829819097002373662e-02 6.986411642690489032e-02 7.179569512023761813e-02 7.352687351400093163e-02 7.638814341976736533e-02 7.895799890341789751e-02 8.106066804313244445e-02 8.269088485582920534e-02 8.508199004350799899e-02 8.860922600336251787e-02 9.390236621417438756e-02 1.015050226570977099e-01 1.081324611452531420e-01 1.155495495163444269e-01 1.259191325558920715e-01 1.412973514838582745e-01 1.647571624449429284e-01 1.892966837049951667e-01 1.000000000000000000e+00 1.892966837049951667e-01 1.647571624449429284e-01 1.412973514838582745e-01 1.259191325558920715e-01 1.155495495163444269e-01 1.081324611452531420e-01 1.015050226570977099e-01 9.390236621417438756e-02 8.860922600336251787e-02 8.508199004350799899e-02 8.269088485582920534e-02 8.106066804313244445e-02 7.895799890341786975e-02 7.638814341976736533e-02 7.352687351400093163e-02 7.179569512023761813e-02 6.986411642690489032e-02 6.829819097002372275e-02 6.767621308813474845e-02 6.569132791207195343e-02 6.415076616782004748e-02 6.318659426063133466e-02 6.212615873719289777e-02 6.136571826870432234e-02 6.062204367716632347e-02 5.967778865324695897e-02 5.944289661311771833e-02 5.831202201067235691e-02 5.708223398795229941e-02 5.725774391770253879e-02 5.614953968481963681e-02 5.536183580757648992e-02 5.384958984033715035e-02 5.362394203486592348e-02 5.323816769835543194e-02 5.307829152706693143e-02 5.250566766897819815e-02 5.139452252780270236e-02 5.106708201689613008e-02 5.097220289122962600e-02 5.029554249325937643e-02 5.027641075445397206e-02 4.958928351190514117e-02 4.931621733374933619e-02 4.840402314587716193e-02 4.828777044004108759e-02 4.853985061190523725e-02 4.830470177633520296e-02 4.813816465314907367e-02 4.738000252908163706e-02 4.707679819034203683e-02 4.704080710408125449e-02 4.681804294582472131e-02 4.676384947106600881e-02 4.647086224848978597e-02 4.624069149622195285e-02 4.560787912536416744e-02 4.540417834039259942e-02 4.512053702122900689e-02 4.514408260428864894e-02 4.456887200712993796e-02 4.459922890262302958e-02 4.438101293618836735e-02 4.420589045568344005e-02 4.427573354551819773e-02 4.359182051886687642e-02 4.401112498751566515e-02 4.318444790627697094e-02 4.337260287582636598e-02 4.346230805629840849e-02 4.357157451676461901e-02 4.347756899574895667e-02 4.400782684234594289e-02 4.318866042354816553e-02 4.350830910425179665e-02 4.267994373716542389e-02 4.244586671739724454e-02 4.250987537112549397e-02 4.244662960682479835e-02 4.262446264376369698e-02 4.245803310695107913e-02 4.282509331026261579e-02 4.221434407033868713e-02 4.246599084266061003e-02 4.305745223004101702e-02 4.213015076000348885e-02 4.195532537998515610e-02 4.179602055511286163e-02 4.168308620526276626e-02 4.246052506599569398e-02 4.188793539968259372e-02 4.147971784842761217e-02 4.128013478074378517e-02 4.139130036230371373e-02 4.058927221994611950e-02 4.115347936796485279e-02 4.118577215119570423e-02 4.105140939216736506e-02 4.111423060924102035e-02 4.064396787358145330e-02 4.061708027105002949e-02 4.047973041283398077e-02 4.084582780208250580e-02 4.025727293477723845e-02 4.024285823824918368e-02 4.026083978718078549e-02 4.025513226914782805e-02 3.997173554851096017e-02 4.020065058756697174e-02 3.969038304867934103e-02 3.941005602039845263e-02 3.972499852166639506e-02 3.933834565308259867e-02 3.937779038471348608e-02 3.969775145867872335e-02 3.919514529389856589e-02 3.939869882583667965e-02 3.938982587963024695e-02 3.914058535818050466e-02 3.903315763444896447e-02 3.946529549127389402e-02 3.902683853560197369e-02 3.935850573017068282e-02 3.878968403950325966e-02 3.914083150087242086e-02 3.933076807929191537e-02 3.969632776935111407e-02 3.906395610204770052e-02 3.862139465674534200e-02 3.890904906565136046e-02 3.879637191170311195e-02 3.921182721567615520e-02 3.886810109315942674e-02 3.898284322075382807e-02 3.894004732109839634e-02 3.809920456967309799e-02 3.848545916303885983e-02 3.861305306710954149e-02 3.882377144955823783e-02 3.876506293990411578e-02 3.847045432736719700e-02 3.867629898678474898e-02 3.887367869141886145e-02 3.846746413034921042e-02 3.856466140741950793e-02 3.866931910174340598e-02 3.845409226546199488e-02 3.852597993655227510e-02 3.858494795905265812e-02 3.814301403969846960e-02 3.836718212750559603e-02 3.836739856942893850e-02 3.856994961925595822e-02 3.857909562629047856e-02 3.854132500702465297e-02 3.782346898963018927e-02 3.849643286245185703e-02 3.782091021281568100e-02 3.771889475946999665e-02 3.776143633376294328e-02 3.765329669650692435e-02 3.764199443077063251e-02 3.805983147100361341e-02 3.803669653999313532e-02 3.755316618233910803e-02 3.748012955925263817e-02 3.736367475001881044e-02 3.750974608704850388e-02 3.784691264703327063e-02 3.747732122035677543e-02 3.757042649989231209e-02 3.755872040986479865e-02 3.748016293341173422e-02 3.670922707324690559e-02 3.743546541749787765e-02 3.780320896468829933e-02 3.740815391454865857e-02 3.705954166411477846e-02 3.749587345874830224e-02 3.740090482029542057e-02 3.719085529762644615e-02 3.711492291273658928e-02 3.727885941214043736e-02 3.694917901103715596e-02 3.725265685814383582e-02 3.757809873766629338e-02 3.702146767613381795e-02 3.678447067463082309e-02 3.670674410570571450e-02 3.731527720239135454e-02 3.669686802999224534e-02 3.712310480167077542e-02 3.667828260852749184e-02 3.688688034076131883e-02 3.674028824555499589e-02 3.700302955447266895e-02 3.663019015539593221e-02 3.655071195092899489e-02 3.626019373106863231e-02 3.643229156783643619e-02 3.668970794246408096e-02 3.620960881158644118e-02 3.673776116597407548e-02 3.658110201906231151e-02 3.681233825915383728e-02 3.669066227349847276e-02 3.691325084432043463e-02 3.680583116767634916e-02 3.654366708939275898e-02 3.630097490544214461e-02 3.628667586587332183e-02 3.632651124518958968e-02 3.610544562980941979e-02 3.605522161008266335e-02 3.594614211835116951e-02 3.615554192829530111e-02 3.581516745131876900e-02 3.640992829499459238e-02 3.643582985418661324e-02 3.601792370313184471e-02 3.630424000361723996e-02 3.621095474656539637e-02 3.611128585357693127e-02 3.609100854194744606e-02 3.625555364491706012e-02 3.599405351072883230e-02 3.517888388991252668e-02 3.612489753405277726e-02 3.642221649083553225e-02 3.609770737634196425e-02 3.599136705313202289e-02 3.617140318745798444e-02 3.613975619903985609e-02 3.622425663957256486e-02 3.636346117098909758e-02 3.611340604799448406e-02 3.580516368208421646e-02 3.607373888052656241e-02 3.587843288078072096e-02 3.640215350858667237e-02 3.613594482416500331e-02 3.599364279241999698e-02 3.635559888282677288e-02 3.578566415670197259e-02 3.625101389848573580e-02 3.602320674220859525e-02 3.615869627130774422e-02 3.580466442056860765e-02 3.596505123883211169e-02 3.553352417839194394e-02 3.547692793585771609e-02 3.571919656113307917e-02 3.589729130833641674e-02 3.610062769230848456e-02 3.537832855406877752e-02 3.531365714271799544e-02 3.537838145683639551e-02 3.580616049091252945e-02 3.558366740034041298e-02 3.552717135678470917e-02 3.557693753700767736e-02 3.577068862108791908e-02 3.572234338977613166e-02 3.597940120460453584e-02 3.561900144310595206e-02 3.568550947601879797e-02 3.550072342930474245e-02 3.541681649180581509e-02 3.498248969460943797e-02 3.532198018816908730e-02 3.524056379633221103e-02 3.565305976569489721e-02 3.553624921193584973e-02 3.558006037224322599e-02 3.512073205365521394e-02 3.557420688803890341e-02 3.547277265645553540e-02 3.564819051355334889e-02 3.557616228859768193e-02 3.524522301582416056e-02 3.580842279774288511e-02 3.553377091162424756e-02 3.618548235695660809e-02 3.581432457601321784e-02 3.597162181006714060e-02 3.606532075413047128e-02 3.584264645162056617e-02 3.569360342628580263e-02 3.501368018606373228e-02 3.531227603266983567e-02 3.542516047547381031e-02 3.493664008067475651e-02 3.421896303321581012e-02 3.468429697911036558e-02 3.467400045750564097e-02 3.492210551179828620e-02 3.561686232588591461e-02 3.545559057112909057e-02 3.515683252202694842e-02 3.557782808604237346e-02 3.506763418077291083e-02 3.475115033626766103e-02
3.955637082139545208e-02 3.964282012013557038e-02 3.997457568726225235e-02 3.975099009290792434e-02 3.998763181707806758e-02 3.924800315293030389e-02 4.043461951676355359e-02 3.958114459055788598e-02 3.975567221433787962e-02 3.963839808973972090e-02 4.014740313816281964e-02 4.041247997152538907e-02 4.009004362208564570e-02 4.050129342752267075e-02 4.073458286265992101e-02 4.011710729266616815e-02 4.038585722632383884e-02 4.023777384450275690e-02 4.063355249299121369e-02 4.021663699360583655e-02 3.972954965599664878e-02 4.013886295016034361e-02 4.034846560337787547e-02 4.054329768777461401e-02 4.100527734229176408e-02 4.034232231632507021e-02 4.076345108787352012e-02 4.039675882353121333e-02 4.048924428198959896e-02 4.119353955951567114e-02 4.147147044178856740e-02 4.087468146018510134e-02 4.108090185579107295e-02 4.107179504137617454e-02 4.064459751819007871e-02 4.104061748055658210e-02 4.095634922861249999e-02 4.083188970753533903e-02 4.166166213636433857e-02 4.080588191521698077e-02 4.127977450213646260e-02 4.143430143819819972e-02 4.092191225919977055e-02 4.063359742274422204e-02 4.098586870307874275e-02 4.044536260514329518e-02 4.107025334421034179e-02 4.069285094257150265e-02 4.126280843699332845e-02 4.127275487706844742e-02 4.039736760487037254e-02 4.152302424516503970e-02 4.086261937539201888e-02 4.042327641819571521e-02 4.097723254304914270e-02 4.086057313882088260e-02 4.084766145908869106e-02 4.096884269787742089e-02 4.136049061353228029e-02 4.121494633922279799e-02 4.129165321486322898e-02 4.176415543225646398e-02 4.163470145823385676e-02 4.089508256472633441e-02 4.110039609577698788e-02 4.204135041920618876e-02 4.144365077257453761e-02 4.127817133513747572e-02 4.160596816247393720e-02 4.147527496042995726e-02 4.167628178632663827e-02 4.188747341157810639e-02 4.170407573246268790e-02 4.255659636782833238e-02 4.168312528964685654e-02 4.230421079204316898e-02 4.162548856848581613e-02 4.198734123443865346e-02 4.159300515983011676e-02 4.169415278232686123e-02 4.198052654699815228e-02 4.198750913378719585e-02 4.209333241497820177e-02 4.174806932949060023e-02 4.220686400478650818e-02 4.195168077574513293e-02 4.133787246697252782e-02 4.161150254596403947e-02 4.195204609701677634e-02 4.172734580608516292e-02 4.175813424413900993e-02 4.218045052180317139e-02 4.232505355130378871e-02 4.176670364703793242e-02 4.168510104242462849e-02 4.180552086737420597e-02 4.277601637825085429e-02 4.274318546718382933e-02 4.279472988361740504e-02 4.244043726659278704e-02 4.289619430935456140e-02 4.209939421074376104e-02 4.193374684759914456e-02 4.240719365937303115e-02 4.219995502512725177e-02 4.261120607184754744e-02 4.201472969770519289e-02 4.222541998267221458e-02 4.180652503988143559e-02 4.252035754598983142e-02 4.273999777944629402e-02 4.263938286668188249e-02 4.270587433762931817e-02 4.209991389917881743e-02 4.227169246165773248e-02 4.251991198349094198e-02 4.294921171552736755e-02 4.241256112263400158e-02 4.221784728092061595e-02 4.274702942192869920e-02 4.327671730506912201e-02 4.330219529569677428e-02 4.335946691730360042e-02 4.306828289598341880e-02 4.322686711594698333e-02 4.320316183392661213e-02 4.334936444755892182e-02 4.336790843759105729e-02 4.353252101138323921e-02 4.312945137939615259e-02 4.335249512129350780e-02 4.314805711378612296e-02 4.358851360455430479e-02 4.320163293151729755e-02 4.323384268458984464e-02 4.319779815542489770e-02 4.323211774435276045e-02 4.329593773060227274e-02 4.350262637859720477e-02 4.338067333643021856e-02 4.337859267877457181e-02 4.389013954402801870e-02 4.433945039720849080e-02 4.374085732009822675e-02 4.381998664070601429e-02 4.408586987984946387e-02 4.427155265463369321e-02 4.408412268335007433e-02 4.457186977609234324e-02 4.472526005055939280e-02 4.410729889045097302e-02 4.499327588461087685e-02 4.406505832255526445e-02 4.412218032028806386e-02 4.417120359185659761e-02 4.383576436825707690e-02 4.473163959699934245e-02 4.482832500421536637e-02 4.484738225838857256e-02 4.464058400078816519e-02 4.468681283384135644e-02 4.503897376221735471e-02 4.505688957482324730e-02 4.487776591054777608e-02 4.483799362887674195e-02 4.433493432312021754e-02 4.466665605677497264e-02 4.487507477071768502e-02 4.462450495619965651e-02 4.521282471446011475e-02 4.520542536721858934e-02 4.552298916096726711e-02 4.551604965937250391e-02 4.503793816223047169e-02 4.553042405892374772e-02 4.602940946006702644e-02 4.589291731653265954e-02 4.589023372367779380e-02 4.637697151800276169e-02 4.509938980140064391e-02 4.575397333523492649e-02 4.583035675349956400e-02 4.617021925595496401e-02 4.596608837755912502e-02 4.652213746956874313e-02 4.653413147483181911e-02 4.659610052145705950e-02 4.702333390487478670e-02 4.700069350800001322e-02 4.688265146296462932e-02 4.673207651486846470e-02 4.683895652750603988e-02 4.717872855945657445e-02 4.733268705799642539e-02 4.718741711323402865e-02 4.748713469000315213e-02 4.699010746136348532e-02 4.691735970707398840e-02 4.700172726696177916e-02 4.726575119683192050e-02 4.761393252133245407e-02 4.758064441803214889e-02 4.782505947064916163e-02 4.792676494647016283e-02 4.762936348850017182e-02 4.740708017602152102e-02 4.843515312592091421e-02 4.840002480331798834e-02 4.806451938415464559e-02 4.869255400843856829e-02 4.833995521101979581e-02 4.868721725882222545e-02 4.917476319541996127e-02 4.940913659468908897e-02 4.965671365268659737e-02 4.915507964744749575e-02 4.918955817126402508e-02 4.966710985166825076e-02 5.002081368676871559e-02 4.946094013235131925e-02 5.014835136599103682e-02 5.025279420568765781e-02 4.999426706851792246e-02 5.025341820504120732e-02 5.056565344521420785e-02 5.107725549283083366e-02 5.110177658567336550e-02 5.109385226617830372e-02 5.053227853594875058e-02 5.128244605165128284e-02 5.182195767570846323e-02 5.103977826002135260e-02 5.132486073070380295e-02 5.206348682080079449e-02 5.133240418979512915e-02 5.188637163554845472e-02 5.214629034384762191e-02 5.252878273870639769e-02 5.193020029499464951e-02 5.231132505771599744e-02 5.187395517461791672e-02 5.270879717786371849e-02 5.320694476772843545e-02 5.326661956534800568e-02 5.314508405071954183e-02 5.384159924438759737e-02 5.378439829078923012e-02 5.422991409220407483e-02 5.477583739979666189e-02 5.511833324439822240e-02 5.553490582929967306e-02 5.539906289928252237e-02 5.529917783305526163e-02 5.621951372200537783e-02 5.711288946682831907e-02 5.767874344613294763e-02 5.653872579530042075e-02 5.771330256675424875e-02 5.780727449553357128e-02 5.850864135063050392e-02 5.890926678590489851e-02 5.967278278307151101e-02 6.025008964807687661e-02 6.034291848148260612e-02 6.160023878700192357e-02 6.245285193173348570e-02 6.249436006056876408e-02 6.326250773956566820e-02 6.465765277244092668e-02 6.494705190529695416e-02 6.541176794058720101e-02 6.664827250997851227e-02 6.832482074868287403e-02 6.880569395058974691e-02 6.980182852424876572e-02 7.137448471459476029e-02 7.167606276947469102e-02 7.276079621632135230e-02 7.408295983963573972e-02 7.518536085009178138e-02 7.650383177779775112e-02 7.731853364925266037e-02 7.863125243738194881e-02 8.056761317713735659e-02 8.300149862408469359e-02 8.501952086030721556e-02 8.647069362285432492e-02 8.836460261756859391e-02 9.086019311865534132e-02 9.354351335879036722e-02 9.687092195518387516e-02 1.000656947090159538e-01 1.015071370672569889e-01 1.039695630739426169e-01 1.087034836446565678e-01 1.157132114847781446e-01 1.240144642117731871e-01 1.321592238713776291e-01 1.364289589461880337e-01 1.406584836864840649e-01 1.459564328948717016e-01 1.511858959173812411e-01 1.267095444206483568e-01 1.000000000000000000e+00 1.267095444206483568e-01 1.511858959173812411e-01 1.459564328948717016e-01 1.406584836864840649e-01 1.364289589461880337e-01 1.321592238713776291e-01 1.240144642117731733e-01 1.157132114847781307e-01 1.087034836446565678e-01 1.039695630739426169e-01 1.015071370672569750e-01 1.000656947090159399e-01 9.687092195518387516e-02 9.354351335879036722e-02 9.086019311865534132e-02 8.836460261756859391e-02 8.647069362285432492e-02 8.501952086030721556e-02 8.300149862408469359e-02 8.056761317713735659e-02 7.863125243738194881e-02 7.731853364925266037e-02 7.650383177779775112e-02 7.518536085009178138e-02 7.408295983963573972e-02 7.276079621632138006e-02 7.167606276947467714e-02 7.137448471459476029e-02 6.980182852424876572e-02 6.880569395058974691e-02 6.832482074868287403e-02 6.664827250997851227e-02 6.541176794058720101e-02 6.494705190529695416e-02 6.465765277244092668e-02 6.326250773956566820e-02 6.249436006056876408e-02 6.245285193173348570e-02 6.160023878700192357e-02 6.034291848148260612e-02 6.025008964807687661e-02 5.967278278307151101e-02 5.890926678590489851e-02 5.850864135063050392e-02 5.780727449553357128e-02 5.771330256675424875e-02 5.653872579530042075e-02 5.767874344613294763e-02 5.711288946682832601e-02 5.621951372200537783e-02 5.529917783305526163e-02 5.539906289928252237e-02 5.553490582929967306e-02 5.511833324439822240e-02 5.477583739979666189e-02 5.422991409220407483e-02 5.378439829078923012e-02 5.384159924438759737e-02 5.314508405071954183e-02 5.326661956534800568e-02 5.320694476772843545e-02 5.270879717786371849e-02 5.187395517461791672e-02 5.231132505771599744e-02 5.193020029499464951e-02 5.252878273870639769e-02 5.214629034384761497e-02 5.188637163554845472e-02 5.133240418979512915e-02 5.206348682080079449e-02 5.132486073070380295e-02 5.103977826002135260e-02 5.182195767570847711e-02 5.128244605165128284e-02 5.053227853594875751e-02 5.109385226617830372e-02 5.110177658567336550e-02 5.107725549283084060e-02 5.056565344521420785e-02 5.025341820504120732e-02 4.999426706851792246e-02 5.025279420568765781e-02 5.014835136599103682e-02 4.946094013235131925e-02 5.002081368676871559e-02 4.966710985166825076e-02 4.918955817126402508e-02 4.915507964744749575e-02 4.965671365268659737e-02 4.940913659468908897e-02 4.917476319541996127e-02 4.868721725882222545e-02 4.833995521101979581e-02 4.869255400843857523e-02 4.806451938415464559e-02 4.840002480331799528e-02 4.843515312592091421e-02 4.740708017602152102e-02 4.762936348850017182e-02 4.792676494647015589e-02 4.782505947064916163e-02 4.758064441803214889e-02 4.761393252133245407e-02 4.726575119683192050e-02 4.700172726696177916e-02 4.691735970707398840e-02 4.699010746136348532e-02 4.748713469000315213e-02 4.718741711323402865e-02 4.733268705799642539e-02 4.717872855945657445e-02 4.683895652750603988e-02 4.673207651486845776e-02 4.688265146296462932e-02 4.700069350800001322e-02 4.702333390487478670e-02 4.659610052145705950e-02 4.653413147483181911e-02 4.652213746956874313e-02 4.596608837755912502e-02 4.617021925595496401e-02 4.583035675349956400e-02 4.575397333523492649e-02 4.509938980140064391e-02 4.637697151800276169e-02 4.589023372367779380e-02 4.589291731653265954e-02 4.602940946006702644e-02 4.553042405892374772e-02 4.503793816223047169e-02 4.551604965937250391e-02 4.552298916096726711e-02 4.520542536721858934e-02 4.521282471446011475e-02 4.462450495619965651e-02 4.487507477071768502e-02 4.466665605677497264e-02 4.433493432312021754e-02 4.483799362887674195e-02 4.487776591054777608e-02 4.505688957482324730e-02 4.503897376221735471e-02 4.468681283384135644e-02 4.464058400078816519e-02 4.484738225838857256e-02 4.482832500421536637e-02 4.473163959699934245e-02 4.383576436825707690e-02 4.417120359185659761e-02 4.412218032028805692e-02 4.406505832255526445e-02 4.499327588461087685e-02 4.410729889045097302e-02 4.472526005055939280e-02 4.457186977609234324e-02 4.408412268335007433e-02 4.427155265463369321e-02 4.408586987984946387e-02 4.381998664070601429e-02 4.374085732009822675e-02 4.433945039720849080e-02 4.389013954402801870e-02 4.337859267877457181e-02 4.338067333643021856e-02 4.350262637859719783e-02 4.329593773060227274e-02 4.323211774435276045e-02 4.319779815542489770e-02 4.323384268458983770e-02 4.320163293151729755e-02 4.358851360455430479e-02 4.314805711378612296e-02 4.335249512129350780e-02 4.312945137939615259e-02 4.353252101138323921e-02 4.336790843759105729e-02 4.334936444755892182e-02 4.320316183392661213e-02 4.322686711594698333e-02 4.306828289598341880e-02 4.335946691730360042e-02 4.330219529569677428e-02 4.327671730506911507e-02 4.274702942192869920e-02 4.221784728092062289e-02 4.241256112263400158e-02 4.294921171552736755e-02 4.251991198349094198e-02 4.227169246165773248e-02 4.209991389917881743e-02 4.270587433762931817e-02 4.263938286668188249e-02 4.273999777944629402e-02 4.252035754598983142e-02 4.180652503988143559e-02 4.222541998267221458e-02 4.201472969770519289e-02 4.261120607184754744e-02 4.219995502512725177e-02 4.240719365937303115e-02 4.193374684759914456e-02 4.209939421074376104e-02 4.289619430935456140e-02 4.244043726659278704e-02 4.279472988361740504e-02 4.274318546718381545e-02 4.277601637825085429e-02 4.180552086737420597e-02 4.168510104242462849e-02 4.176670364703793242e-02 4.232505355130378871e-02 4.218045052180316445e-02 4.175813424413900993e-02 4.172734580608516292e-02 4.195204609701677634e-02 4.161150254596403947e-02 4.133787246697252782e-02 4.195168077574512600e-02 4.220686400478650818e-02 4.174806932949060023e-02 4.209333241497820177e-02 4.198750913378719585e-02 4.198052654699815228e-02 4.169415278232686123e-02 4.159300515983011676e-02 4.198734123443866734e-02 4.162548856848581613e-02 4.230421079204316898e-02 4.168312528964685654e-02 4.255659636782833238e-02 4.170407573246268790e-02 4.188747341157810639e-02 4.167628178632663827e-02 4.147527496042995726e-02 4.160596816247393720e-02 4.127817133513747572e-02 4.144365077257453761e-02 4.204135041920618876e-02 4.110039609577698788e-02 4.089508256472633441e-02 4.163470145823385676e-02 4.176415543225646398e-02 4.129165321486322898e-02 4.121494633922279799e-02 4.136049061353228029e-02 4.096884269787740701e-02 4.084766145908867718e-02 4.086057313882088260e-02 4.097723254304914270e-02 4.042327641819570827e-02 4.086261937539201888e-02 4.152302424516503970e-02 4.039736760487037254e-02 4.127275487706844742e-02 4.126280843699332845e-02 4.069285094257150265e-02 4.107025334421034179e-02 4.044536260514330211e-02 4.098586870307873581e-02 4.063359742274422204e-02 4.092191225919977055e-02 4.143430143819819972e-02 4.127977450213646260e-02 4.080588191521698077e-02 4.166166213636433857e-02 4.083188970753533903e-02 4.095634922861249999e-02 4.104061748055658210e-02 4.064459751819007871e-02 4.107179504137617454e-02 4.108090185579107295e-02 4.087468146018510134e-02 4.147147044178857433e-02 4.119353955951567114e-02 4.048924428198959896e-02 4.039675882353121333e-02 4.076345108787352012e-02 4.034232231632507021e-02 4.100527734229176408e-02 4.054329768777461401e-02 4.034846560337787547e-02 4.013886295016034361e-02 3.972954965599664878e-02 4.021663699360583655e-02 4.063355249299121369e-02 4.023777384450275690e-02 4.038585722632383884e-02 4.011710729266617509e-02 4.073458286265992101e-02 4.050129342752267075e-02 4.009004362208564570e-02 4.041247997152540294e-02 4.014740313816281964e-02 3.963839808973972090e-02 3.975567221433787962e-02 3.958114459055787210e-02 4.043461951676356053e-02 3.924800315293031777e-02 3.998763181707806758e-02 3.975099009290792434e-02 3.997457568726225235e-02 3.964282012013557038e-02
4.014028292885918336e-02 3.983698315424746839e-02 4.061887969730894332e-02 3.929555218673953104e-02 3.918950909122013992e-02 4.014543562855072550e-02 3.979622871496506231e-02 4.000007542309336889e-02 3.883342740002117960e-02 3.881821419914779220e-02 3.835711942968070970e-02 4.017588993633956079e-02 4.011196438913421786e-02 4.016035320207045345e-02 3.959454164718495539e-02 4.038611603846711806e-02 4.070665277109895841e-02 4.035169691314121482e-02 4.014716790692589993e-02 4.037272024321948011e-02 4.056475391056190566e-02 4.007761805852752546e-02 4.022698408331898401e-02 4.065167138088537913e-02 4.039983190269406249e-02 4.068917500362569106e-02 4.054964090493883705e-02 4.012471373196482838e-02 3.943565899176564721e-02 4.041870320576280290e-02 4.032856560565200449e-02 4.034600718706443656e-02 3.964504130945444710e-02 4.011661848776030409e-02 4.033825393794345654e-02 4.074164949134221475e-02 4.060530794906334201e-02 4.032746695424044986e-02 4.069032515143748002e-02 4.029887458340748740e-02 4.022942128801689637e-02 4.014347942486892751e-02 4.095535523459636201e-02 4.004702483613876984e-02 3.978832251497364803e-02 3.947577640943320670e-02 3.998711532050118478e-02 4.017292715082798615e-02 3.959489044626634396e-02 3.914274645607426079e-02 3.964876392127075766e-02 3.975656870574700852e-02 3.977064887850260966e-02 4.029164567270753644e-02 4.056288034181571023e-02 3.973597612616160818e-02 4.086100545265294870e-02 3.986876518141202475e-02 4.042058524355779392e-02 3.959659426977549940e-02 4.038184362341466771e-02 4.061325109309632531e-02 4.012501951841985354e-02 4.011850686449301012e-02 4.034201692295439484e-02 4.011633321392650553e-02 4.034830399693686148e-02 4.093582156425693702e-02 4.013831380185661074e-02 4.022409193737998961e-02 4.016712122134082769e-02 3.995025894670863054e-02 4.049144656796842962e-02 4.130446236924831954e-02 4.106573092269991121e-02 4.129249386375366537e-02 4.092596111609007881e-02 4.054104238904450430e-02 4.135169058919092172e-02 4.027670791771649494e-02 4.117214639436797552e-02 4.049220343552985268e-02 4.039041846590205737e-02 4.111707392798694821e-02 4.101717421792894225e-02 4.104903106986094313e-02 4.064501979575399493e-02 4.121487044569153990e-02 4.052685045226036425e-02 4.124574733575819829e-02 4.108432694272334817e-02 4.116668537341918593e-02 4.242512379182079157e-02 4.078601185380408001e-02 4.049934468429602918e-02 4.190578193844145261e-02 4.126217747130549868e-02 4.182014095154836658e-02 4.119528609955478565e-02 4.089189923475909649e-02 4.150984617797401355e-02 4.110476274329716989e-02 4.216563378097262782e-02 4.166460511377061832e-02 4.155805886147453942e-02 4.235967735382500932e-02 4.184144304707281686e-02 4.117746503688764909e-02 4.201896758067839854e-02 4.198116603708193506e-02 4.140982518968918530e-02 4.217311617769547299e-02 4.171719563678347176e-02 4.143198367884418087e-02 4.233878905429259987e-02 4.169544716183680444e-02 4.157529481601488636e-02 4.175880520478381791e-02 4.208876362152078748e-02 4.159996994743427046e-02 4.182645463449943118e-02 4.229393489429657260e-02 4.212385573194819127e-02 4.232252952836813853e-02 4.260799842706815277e-02 4.197819555336577274e-02 4.290724629580566774e-02 4.298833422608343974e-02 4.237409447226415937e-02 4.351269675539704701e-02 4.152312073531752579e-02 4.256668042588814677e-02 4.210281491673287246e-02 4.267581205531174871e-02 4.248663705269010993e-02 4.287351898720121596e-02 4.276157217207848804e-02 4.266007971141472926e-02 4.245800767262654374e-02 4.276144295117464272e-02 4.258550226843790115e-02 4.276127864267665474e-02 4.330306438239021199e-02 4.291178690328818768e-02 4.298804812452994284e-02 4.316319704787773687e-02 4.348426162851361937e-02 4.362125045621109698e-02 4.307702578187838638e-02 4.333581940964925661e-02 4.335370530039766440e-02 4.423755150694640842e-02 4.312986909047208939e-02 4.341437018490885980e-02 4.330248763861026251e-02 4.318774535021272648e-02 4.380145590384178222e-02 4.379909645671924839e-02 4.402925268493232402e-02 4.315393643876776902e-02 4.374815119659020146e-02 4.401094392803134303e-02 4.378441138624306062e-02 4.379021888252628697e-02 4.437847161800439338e-02 4.404555985485930636e-02 4.349951045677662859e-02 4.352685013166480293e-02 4.382725924818572233e-02 4.458894405122312832e-02 4.380000613078526006e-02 4.412972171737700872e-02 4.392275836086529522e-02 4.397358818171891864e-02 4.420342334539904133e-02 4.487495618839720812e-02 4.412442818570322389e-02 4.412472144500646093e-02 4.528961855725108232e-02 4.336302020910113436e-02 4.478009464193656586e-02 4.481859687447205254e-02 4.399471288018017706e-02 4.498075930813778822e-02 4.530130369425931780e-02 4.564881767585708683e-02 4.483133709632082520e-02 4.477906738263356251e-02 4.507874490565486753e-02 4.525736155678282413e-02 4.457531808339172674e-02 4.484027282698009598e-02 4.558024573549916691e-02 4.510347334262987395e-02 4.496762541666566443e-02 4.549597773503404052e-02 4.528981503420455301e-02 4.471811337628028155e-02 4.524040376725092100e-02 4.585786808685652499e-02 4.551211154054139035e-02 4.674706396269709407e-02 4.554408170852135285e-02 4.611674054427085390e-02 4.586272696261285003e-02 4.678014726251147892e-02 4.598965402360967458e-02 4.675709457731947599e-02 4.614228039755557953e-02 4.671057249422381347e-02 4.625766416445909607e-02 4.606234473292736276e-02 4.690692264573090298e-02 4.729020908399695494e-02 4.681004784748560299e-02 4.683426903532660751e-02 4.656009605720480560e-02 4.693561529047254183e-02 4.768778909116183629e-02 4.759429391552376376e-02 4.776652898675831649e-02 4.724112867028451568e-02 4.745364435338902259e-02 4.818686778169305185e-02 4.817060884782033148e-02 4.834989493357317453e-02 4.754448414752737023e-02 4.773052593494429147e-02 4.770457962459816181e-02 4.885497450047710660e-02 4.980995077742830790e-02 4.872164204336276727e-02 4.832256194768968366e-02 4.824538601266180338e-02 4.875739562368293367e-02 4.970647513196090744e-02 5.035631387293538347e-02 4.915469276365954515e-02 4.932046112571567692e-02 4.923730882353002242e-02 4.945998939410196221e-02 5.022944519309685552e-02 4.997426326265478475e-02 5.061910872737720307e-02 5.105140136047648519e-02 5.028876055701969605e-02 5.104067940880396836e-02 5.043819221569358080e-02 5.142148886335490970e-02 5.154823900035773038e-02 5.156170032863700153e-02 5.155940112557677590e-02 5.213745537788139206e-02 5.316894061142207750e-02 5.311998069109021697e-02 5.345393450294401438e-02 5.327151988597856463e-02 5.406020906875153020e-02 5.410194032565472655e-02 5.488091806457399968e-02 5.500074775018780338e-02 5.597666156268737286e-02 5.538397028491520713e-02 5.652080045104287964e-02 5.723933878433099670e-02 5.762415987999846417e-02 5.872066246906582077e-02 5.886447395203774774e-02 5.939526697214616430e-02 6.099723432457326844e-02 6.123916430325938853e-02 6.139020245761763611e-02 6.257209530980542556e-02 6.406984834220186276e-02 6.454410037878154094e-02 6.570846440997592242e-02 6.707729714179487546e-02 6.819158770731580110e-02 6.852756867639464566e-02 7.127220077519982877e-02 7.075897740035201611e-02 7.227319709134447101e-02 7.263482895985384769e-02 7.559321836607865719e-02 7.740666706516782791e-02 7.827332642524016670e-02 8.087104339312913004e-02 8.172675190073201701e-02 8.417916670230256304e-02 8.756339028308381123e-02 9.035728081202375195e-02 9.328937199762935006e-02 9.404007352051874102e-02 9.618836024610921687e-02 1.008649912413610850e-01 1.068216473489190660e-01 1.147725056020618972e-01 1.226154901400075686e-01 1.266702479499575151e-01 1.321843071334156405e-01 1.358872910133816503e-01 1.326890604896294734e-01 8.939723991575555806e-02 1.000000000000000000e+00 8.939723991575555806e-02 1.326890604896294734e-01 1.358872910133816503e-01 1.321843071334156405e-01 1.266702479499575151e-01 1.226154901400075686e-01 1.147725056020618972e-01 1.068216473489190660e-01 1.008649912413610850e-01 9.618836024610921687e-02 9.404007352051874102e-02 9.328937199762935006e-02 9.035728081202375195e-02 8.756339028308381123e-02 8.417916670230256304e-02 8.172675190073201701e-02 8.087104339312913004e-02 7.827332642524016670e-02 7.740666706516782791e-02 7.559321836607865719e-02 7.263482895985384769e-02 7.227319709134447101e-02 7.075897740035201611e-02 7.127220077519984265e-02 6.852756867639464566e-02 6.819158770731580110e-02 6.707729714179487546e-02 6.570846440997592242e-02 6.454410037878154094e-02 6.406984834220186276e-02 6.257209530980542556e-02 6.139020245761763611e-02 6.123916430325938853e-02 6.099723432457326844e-02 5.939526697214616430e-02 5.886447395203774774e-02 5.872066246906582077e-02 5.762415987999846417e-02 5.723933878433099670e-02 5.652080045104287964e-02 5.538397028491520713e-02 5.597666156268737286e-02 5.500074775018780338e-02 5.488091806457399968e-02 5.410194032565472655e-02 5.406020906875153020e-02 5.327151988597856463e-02 5.345393450294401438e-02 5.311998069109021697e-02 5.316894061142207750e-02 5.213745537788139206e-02 5.155940112557677590e-02 5.156170032863700153e-02 5.154823900035773038e-02 5.142148886335490970e-02 5.043819221569358080e-02 5.104067940880396143e-02 5.028876055701969605e-02 5.105140136047648519e-02 5.061910872737720307e-02 4.997426326265478475e-02 5.022944519309684858e-02 4.945998939410196221e-02 4.923730882353002242e-02 4.932046112571568386e-02 4.915469276365954515e-02 5.035631387293538347e-02 4.970647513196090744e-02 4.875739562368293367e-02 4.824538601266181032e-02 4.832256194768966978e-02 4.872164204336276727e-02 4.980995077742830790e-02 4.885497450047710660e-02 4.770457962459816181e-02 4.773052593494429147e-02 4.754448414752737023e-02 4.834989493357317453e-02 4.817060884782033148e-02 4.818686778169305185e-02 4.745364435338902259e-02 4.724112867028450874e-02 4.776652898675831649e-02 4.759429391552376376e-02 4.768778909116183629e-02 4.693561529047254877e-02 4.656009605720480560e-02 4.683426903532660751e-02 4.681004784748560299e-02 4.729020908399695494e-02 4.690692264573090298e-02 4.606234473292736969e-02 4.625766416445909607e-02 4.671057249422381347e-02 4.614228039755557953e-02 4.675709457731947599e-02 4.598965402360967458e-02 4.678014726251147892e-02 4.586272696261285003e-02 4.611674054427085390e-02 4.554408170852135285e-02 4.674706396269709407e-02 4.551211154054139035e-02 4.585786808685652499e-02 4.524040376725092100e-02 4.471811337628028155e-02 4.528981503420455301e-02 4.549597773503404052e-02 4.496762541666566443e-02 4.510347334262987395e-02 4.558024573549916691e-02 4.484027282698009598e-02 4.457531808339172674e-02 4.525736155678282413e-02 4.507874490565486059e-02 4.477906738263356251e-02 4.483133709632081826e-02 4.564881767585709377e-02 4.530130369425931780e-02 4.498075930813778822e-02 4.399471288018017706e-02 4.481859687447205254e-02 4.478009464193656586e-02 4.336302020910113436e-02 4.528961855725108232e-02 4.412472144500646093e-02 4.412442818570322389e-02 4.487495618839720812e-02 4.420342334539904827e-02 4.397358818171891864e-02 4.392275836086530216e-02 4.412972171737700872e-02 4.380000613078526006e-02 4.458894405122312832e-02 4.382725924818572233e-02 4.352685013166480293e-02 4.349951045677662859e-02 4.404555985485930636e-02 4.437847161800439338e-02 4.379021888252628003e-02 4.378441138624306062e-02 4.401094392803134997e-02 4.374815119659020146e-02 4.315393643876777596e-02 4.402925268493232402e-02 4.379909645671924839e-02 4.380145590384177529e-02 4.318774535021272648e-02 4.330248763861026251e-02 4.341437018490885980e-02 4.312986909047208939e-02 4.423755150694640842e-02 4.335370530039766440e-02 4.333581940964925661e-02 4.307702578187837944e-02 4.362125045621109698e-02 4.348426162851361937e-02 4.316319704787773687e-02 4.298804812452994284e-02 4.291178690328818768e-02 4.330306438239021199e-02 4.276127864267665474e-02 4.258550226843790115e-02 4.276144295117464272e-02 4.245800767262654374e-02 4.266007971141472926e-02 4.276157217207848804e-02 4.287351898720121596e-02 4.248663705269010993e-02 4.267581205531175564e-02 4.210281491673287246e-02 4.256668042588814677e-02 4.152312073531752579e-02 4.351269675539704701e-02 4.237409447226415937e-02 4.298833422608343974e-02 4.290724629580566774e-02 4.197819555336577274e-02 4.260799842706815277e-02 4.232252952836813853e-02 4.212385573194819127e-02 4.229393489429657260e-02 4.182645463449943118e-02 4.159996994743427046e-02 4.208876362152078748e-02 4.175880520478381791e-02 4.157529481601488636e-02 4.169544716183680444e-02 4.233878905429259987e-02 4.143198367884418087e-02 4.171719563678347176e-02 4.217311617769547299e-02 4.140982518968918530e-02 4.198116603708193506e-02 4.201896758067839854e-02 4.117746503688764909e-02 4.184144304707281686e-02 4.235967735382501625e-02 4.155805886147453942e-02 4.166460511377061832e-02 4.216563378097262782e-02 4.110476274329716989e-02 4.150984617797401355e-02 4.089189923475910343e-02 4.119528609955478565e-02 4.182014095154836658e-02 4.126217747130549868e-02 4.190578193844145261e-02 4.049934468429602918e-02 4.078601185380408001e-02 4.242512379182079157e-02 4.116668537341918593e-02 4.108432694272334817e-02 4.124574733575819829e-02 4.052685045226036425e-02 4.121487044569153990e-02 4.064501979575399493e-02 4.104903106986094313e-02 4.101717421792894225e-02 4.111707392798694821e-02 4.039041846590206430e-02 4.049220343552985268e-02 4.117214639436797552e-02 4.027670791771649494e-02 4.135169058919092172e-02 4.054104238904450430e-02 4.092596111609007881e-02 4.129249386375366537e-02 4.106573092269991121e-02 4.130446236924831954e-02 4.049144656796842268e-02 3.995025894670863054e-02 4.016712122134082769e-02 4.022409193737998961e-02 4.013831380185661074e-02 4.093582156425693008e-02 4.034830399693686148e-02 4.011633321392650553e-02 4.034201692295439484e-02 4.011850686449301012e-02 4.012501951841985354e-02 4.061325109309632531e-02 4.038184362341466771e-02 3.959659426977549940e-02 4.042058524355779392e-02 3.986876518141202475e-02 4.086100545265294870e-02 3.973597612616160818e-02 4.056288034181571023e-02 4.029164567270753644e-02 3.977064887850260966e-02 3.975656870574700852e-02 3.964876392127075766e-02 3.914274645607426079e-02 3.959489044626634396e-02 4.017292715082798615e-02 3.998711532050118478e-02 3.947577640943320670e-02 3.978832251497364803e-02 4.004702483613876984e-02 4.095535523459636201e-02 4.014347942486892751e-02 4.022942128801689637e-02 4.029887458340750128e-02 4.069032515143748002e-02 4.032746695424044986e-02 4.060530794906333507e-02 4.074164949134221475e-02 4.033825393794345654e-02 4.011661848776030409e-02 3.964504130945444710e-02 4.034600718706442962e-02 4.032856560565200449e-02 4.041870320576280290e-02 3.943565899176564721e-02 4.012471373196482838e-02 4.054964090493883705e-02 4.068917500362569106e-02 4.039983190269406249e-02 4.065167138088536525e-02 4.022698408331898401e-02 4.007761805852752546e-02 4.056475391056190566e-02 4.037272024321948011e-02 4.014716790692589993e-02 4.035169691314121482e-02 4.070665277109895841e-02 4.038611603846711806e-02 3.959454164718495539e-02 4.016035320207045345e-02 4.011196438913421786e-02 4.017588993633956079e-02 3.835711942968070970e-02 3.881821419914779220e-02 3.883342740002117960e-02 4.000007542309336889e-02 3.979622871496506231e-02 4.014543562855072550e-02 3.918950909122013992e-02 3.929555218673953104e-02 4.061887969730894332e-02 3.983698315424746839e-02
3.265510769485442666e-02 3.270992844378125403e-02 3.317862185363643773e-02 3.313277059475390474e-02 3.298108544590241942e-02 3.306822556673773283e-02 3.324158783277699619e-02 3.315230349313377789e-02 3.225645819444812601e-02 3.277618007452084287e-02 3.260363113777704075e-02 3.281705329278582911e-02 3.328358012342195332e-02 3.236708574036871455e-02 3.274496743952493710e-02 3.306602615564718795e-02 3.235673147445063819e-02 3.301344534638225858e-02 3.311356515269875400e-02 3.310191996740211029e-02 3.351719527848793373e-02 3.292423795766582367e-02 3.323719708440033699e-02 3.327949571247139360e-02 3.384718207125458900e-02 3.376207822918476931e-02 3.372615468181646564e-02 3.311115221556478611e-02 3.289464104210734763e-02 3.313581357668195226e-02 3.366584601656851666e-02 3.273354302520678494e-02 3.354934794560673894e-02 3.338432368114607751e-02 3.376840789878485238e-02 3.277701234084007265e-02 3.311131306960302806e-02 3.286456240665415474e-02 3.231522041545836083e-02 3.295402823012722610e-02 3.297343894188608376e-02 3.261996102731759550e-02 3.262043335169968750e-02 3.269961737244189010e-02 3.233502920153642768e-02 3.242708024830034258e-02 3.275613924478903982e-02 3.255338502039751419e-02 3.296959705346521469e-02 3.341319212597933935e-02 3.245694506261739831e-02 3.269526967544043872e-02 3.346867848902605053e-02 3.283129631735181436e-02 3.301586032953600369e-02 3.322012088027707227e-02 3.243131328769330302e-02 3.253124928288786410e-02 3.270910886760294844e-02 3.272881672071057541e-02 3.306030390782244838e-02 3.291117179282036093e-02 3.365454224125457444e-02 3.342437030088299399e-02 3.297073239831977559e-02 3.365307530613743242e-02 3.382567966663496684e-02 3.355241942102447916e-02 3.342920961947840747e-02 3.361208361021616325e-02 3.270752678456644025e-02 3.338815110283119281e-02 3.378593078838852681e-02 3.376057905429441508e-02 3.348806903444215971e-02 3.367451181914216107e-02 3.399398293468761795e-02 3.347632060830317557e-02 3.428106345183893483e-02 3.407790072634073186e-02 3.424847031283233256e-02 3.403987915870328868e-02 3.472670087402915384e-02 3.362861818903076921e-02 3.457816959051916716e-02 3.383420630166256854e-02 3.430941116371998695e-02 3.454321140607981289e-02 3.385969302781443452e-02 3.438856777713616281e-02 3.398947096932514178e-02 3.419781441565256097e-02 3.410174116663515498e-02 3.438599428779609557e-02 3.481142542192528638e-02 3.448772086568152595e-02 3.550156610641378579e-02 3.467338406289462854e-02 3.450247133894733531e-02 3.487583642912869125e-02 3.444968401528535062e-02 3.457686414474620690e-02 3.449570117025521632e-02 3.496673314117161591e-02 3.484087213148151507e-02 3.522452144090839482e-02 3.471180104946274686e-02 3.473588398006324796e-02 3.497719662854779921e-02 3.520709859228302735e-02 3.480653887361780802e-02 3.512415496810629423e-02 3.550154392590561953e-02 3.513943766169189825e-02 3.561669497243380444e-02 3.520498289861757196e-02 3.490688631065935049e-02 3.575858310436386828e-02 3.546656057068902496e-02 3.532820224613315852e-02 3.569166640299902687e-02 3.536241995628586210e-02 3.551926800755213220e-02 3.522252101187203777e-02 3.610369205126980063e-02 3.597821069286648993e-02 3.490042769711928367e-02 3.568165450097528224e-02 3.601989604690782748e-02 3.603139950299854427e-02 3.565166295976301969e-02 3.560621325805479048e-02 3.619220489529240831e-02 3.585326547261762087e-02 3.537936955449105109e-02 3.558608997253917550e-02 3.579954250687939626e-02 3.605104122752714191e-02 3.552870294156162956e-02 3.559820855482979940e-02 3.566182077273465090e-02 3.576594236692988427e-02 3.606437921836230798e-02 3.587599456284176758e-02 3.548647608138132820e-02 3.602884651697002560e-02 3.652309432350722695e-02 3.557743677985533010e-02 3.654037955423582867e-02 3.652569108272717135e-02 3.618899155331382900e-02 3.700212696493467013e-02 3.644579077286541624e-02 3.620265235447293894e-02 3.652800954780722337e-02 3.643663118079241287e-02 3.640716066845019194e-02 3.672485966212107877e-02 3.660293759182138562e-02 3.647228011081716376e-02 3.706762798398205438e-02 3.738150945698251459e-02 3.660775214551095086e-02 3.677857572464112573e-02 3.690607701274356556e-02 3.738075171172286493e-02 3.699660686529223502e-02 3.733531962403648791e-02 3.738176105568708635e-02 3.737645715574472449e-02 3.777837970879732027e-02 3.733139059029610962e-02 3.734843676957908670e-02 3.706946788191507053e-02 3.777484849938129996e-02 3.785197797265557607e-02 3.842473159676076250e-02 3.835666847333674828e-02 3.866624054889210987e-02 3.869259601650397451e-02 3.877318146047185193e-02 3.857143860797132562e-02 3.845219889892095150e-02 3.824656871940052688e-02 3.847262603433280331e-02 3.784990212911042845e-02 3.886613038394148845e-02 3.891690945489598152e-02 3.884651293411359868e-02 3.866510074061652730e-02 3.823939574504702649e-02 3.915831358487870811e-02 3.873906393335627835e-02 3.919671362649031904e-02 3.981465362447296485e-02 3.917922408685171193e-02 3.986451104486009311e-02 3.984798186317766583e-02 4.021126229985168277e-02 4.008956683189345699e-02 4.050203360990187185e-02 3.997837125032059624e-02 4.019679018981455604e-02 3.995821203546345846e-02 3.985432945086259809e-02 4.038980319442377065e-02 4.006475230560846423e-02 4.018723636449967468e-02 4.030134436749504417e-02 4.084471635059855332e-02 4.108624973981854500e-02 4.093645665809830803e-02 4.169416721104861334e-02 4.126619319070782416e-02 4.185564776223629768e-02 4.162701669296341167e-02 4.233978850528336696e-02 4.255315432110778895e-02 4.251496495320699481e-02 4.295451920519082617e-02 4.248011718531977121e-02 4.295898639514726669e-02 4.298497202158070574e-02 4.306487560392512071e-02 4.331799789842865483e-02 4.346866050432340867e-02 4.307616054006767337e-02 4.334395890417978847e-02 4.383113818002176698e-02 4.354991381824115104e-02 4.392636690107284275e-02 4.386030443391551736e-02 4.364873197008781180e-02 4.468614670242881948e-02 4.433008718026935913e-02 4.472131777980317691e-02 4.505207436383045633e-02 4.489478439692123901e-02 4.508731749585158377e-02 4.458434807806500866e-02 4.539386954195063356e-02 4.555731712287856144e-02 4.634046421746641775e-02 4.537005341558231902e-02 4.619448140013942411e-02 4.585146854854721399e-02 4.640732385676084315e-02 4.690584692668302996e-02 4.712595155812498299e-02 4.795411060903875811e-02 4.807881665017115641e-02 4.810567872194462108e-02 4.855808293602915937e-02 4.904422245040350459e-02 4.945913104901639157e-02 5.013093775585868161e-02 5.027281889272223331e-02 5.058965801618220404e-02 5.095473238967520441e-02 5.172707078714666729e-02 5.268963902258318177e-02 5.341079358432895136e-02 5.403967122633156206e-02 5.409949170594292173e-02 5.464046215927838984e-02 5.537418089110061892e-02 5.691039572377988576e-02 5.696792696169610676e-02 5.755775448681748480e-02 5.872421384371769026e-02 5.911969742632723623e-02 5.984107051252081366e-02 6.182329158768631178e-02 6.303000872349774630e-02 6.356472418894500154e-02 6.509006501656340593e-02 6.608387740446847181e-02 6.705614517276983766e-02 6.871617277938062152e-02 7.015000430787368679e-02 7.063333847017339018e-02 7.246962038213732027e-02 7.438913967629635915e-02 7.579986077913522524e-02 7.799248579819061111e-02 7.973093883473000854e-02 8.178340340110490381e-02 8.344290946008220411e-02 8.576582828990057805e-02 8.876620567473660073e-02 9.200540926717537538e-02 9.385052136489785424e-02 9.592874259099291867e-02 9.814452274255618114e-02 1.030941031758283305e-01 1.092576894107638724e-01 1.176059259203943025e-01 1.260485608381513578e-01 1.325707652011463844e-01 1.401115078195604990e-01 1.510118462619684798e-01 1.613823077572928977e-01 1.320547225911848643e-01 1.000000000000000000e+00 1.320547225911848643e-01 1.613823077572928977e-01 1.510118462619684798e-01 1.401115078195604990e-01 1.325707652011463844e-01 1.260485608381513578e-01 1.176059259203942747e-01 1.092576894107638724e-01 1.030941031758283305e-01 9.814452274255618114e-02 9.592874259099291867e-02 9.385052136489785424e-02 9.200540926717537538e-02 8.876620567473660073e-02 8.576582828990057805e-02 8.344290946008221799e-02 8.178340340110493156e-02 7.973093883473000854e-02 7.799248579819061111e-02 7.579986077913523912e-02 7.438913967629637303e-02 7.246962038213732027e-02 7.063333847017339018e-02 7.015000430787368679e-02 6.871617277938062152e-02 6.705614517276985154e-02 6.608387740446847181e-02 6.509006501656340593e-02 6.356472418894500154e-02 6.303000872349774630e-02 6.182329158768631178e-02 5.984107051252081366e-02 5.911969742632724317e-02 5.872421384371769026e-02 5.755775448681748480e-02 5.696792696169610676e-02 5.691039572377988576e-02 5.537418089110061892e-02 5.464046215927838984e-02 5.409949170594291479e-02 5.403967122633156206e-02 5.341079358432894442e-02 5.268963902258318177e-02 5.172707078714666729e-02 5.095473238967520441e-02 5.058965801618220404e-02 5.027281889272223331e-02 5.013093775585868161e-02 4.945913104901638463e-02 4.904422245040349765e-02 4.855808293602915937e-02 4.810567872194461414e-02 4.807881665017115641e-02 4.795411060903875811e-02 4.712595155812498299e-02 4.690584692668302996e-02 4.640732385676084315e-02 4.585146854854721399e-02 4.619448140013942411e-02 4.537005341558231902e-02 4.634046421746641775e-02 4.555731712287856144e-02 4.539386954195063356e-02 4.458434807806500866e-02 4.508731749585157683e-02 4.489478439692123901e-02 4.505207436383045633e-02 4.472131777980317691e-02 4.433008718026935913e-02 4.468614670242881948e-02 4.364873197008781180e-02 4.386030443391551736e-02 4.392636690107284275e-02 4.354991381824115104e-02 4.383113818002176698e-02 4.334395890417978847e-02 4.307616054006766643e-02 4.346866050432340867e-02 4.331799789842865483e-02 4.306487560392512765e-02 4.298497202158071268e-02 4.295898639514726669e-02 4.248011718531977121e-02 4.295451920519082617e-02 4.251496495320699481e-02 4.255315432110778895e-02 4.233978850528336696e-02 4.162701669296341167e-02 4.185564776223629768e-02 4.126619319070782416e-02 4.169416721104861334e-02 4.093645665809830803e-02 4.108624973981854500e-02 4.084471635059856026e-02 4.030134436749505111e-02 4.018723636449967468e-02 4.006475230560846423e-02 4.038980319442377065e-02 3.985432945086259809e-02 3.995821203546345846e-02 4.019679018981455604e-02 3.997837125032059624e-02 4.050203360990187185e-02 4.008956683189345699e-02 4.021126229985168277e-02 3.984798186317765889e-02 3.986451104486009311e-02 3.917922408685171193e-02 3.981465362447296485e-02 3.919671362649031904e-02 3.873906393335627141e-02 3.915831358487870811e-02 3.823939574504702649e-02 3.866510074061652036e-02 3.884651293411359868e-02 3.891690945489598152e-02 3.886613038394148845e-02 3.784990212911042845e-02 3.847262603433280331e-02 3.824656871940052688e-02 3.845219889892095150e-02 3.857143860797132562e-02 3.877318146047185193e-02 3.869259601650397451e-02 3.866624054889210987e-02 3.835666847333674828e-02 3.842473159676076250e-02 3.785197797265557607e-02 3.777484849938129996e-02 3.706946788191507053e-02 3.734843676957908670e-02 3.733139059029611656e-02 3.777837970879732027e-02 3.737645715574472449e-02 3.738176105568708635e-02 3.733531962403648791e-02 3.699660686529223502e-02 3.738075171172286493e-02 3.690607701274356556e-02 3.677857572464112573e-02 3.660775214551095086e-02 3.738150945698251459e-02 3.706762798398205438e-02 3.647228011081716376e-02 3.660293759182138562e-02 3.672485966212107877e-02 3.640716066845019194e-02 3.643663118079241287e-02 3.652800954780722337e-02 3.620265235447293894e-02 3.644579077286541624e-02 3.700212696493467013e-02 3.618899155331382900e-02 3.652569108272717135e-02 3.654037955423582867e-02 3.557743677985533010e-02 3.652309432350722695e-02 3.602884651697002560e-02 3.548647608138132820e-02 3.587599456284176758e-02 3.606437921836230798e-02 3.576594236692989121e-02 3.566182077273465090e-02 3.559820855482979940e-02 3.552870294156163650e-02 3.605104122752714191e-02 3.579954250687939626e-02 3.558608997253917550e-02 3.537936955449105109e-02 3.585326547261762087e-02 3.619220489529240831e-02 3.560621325805479048e-02 3.565166295976301969e-02 3.603139950299854427e-02 3.601989604690782748e-02 3.568165450097528224e-02 3.490042769711928367e-02 3.597821069286648993e-02 3.610369205126980063e-02 3.522252101187203777e-02 3.551926800755213220e-02 3.536241995628586210e-02 3.569166640299902687e-02 3.532820224613315852e-02 3.546656057068902496e-02 3.575858310436386828e-02 3.490688631065935049e-02 3.520498289861757196e-02 3.561669497243380444e-02 3.513943766169189825e-02 3.550154392590561953e-02 3.512415496810629423e-02 3.480653887361780802e-02 3.520709859228302735e-02 3.497719662854779921e-02 3.473588398006324796e-02 3.471180104946274686e-02 3.522452144090839482e-02 3.484087213148151507e-02 3.496673314117161591e-02 3.449570117025521632e-02 3.457686414474621384e-02 3.444968401528535062e-02 3.487583642912867737e-02 3.450247133894733531e-02 3.467338406289462854e-02 3.550156610641378579e-02 3.448772086568152595e-02 3.481142542192528638e-02 3.438599428779610251e-02 3.410174116663516192e-02 3.419781441565256097e-02 3.398947096932514872e-02 3.438856777713616281e-02 3.385969302781443452e-02 3.454321140607981289e-02 3.430941116371998695e-02 3.383420630166256854e-02 3.457816959051916716e-02 3.362861818903076921e-02 3.472670087402915384e-02 3.403987915870328868e-02 3.424847031283233256e-02 3.407790072634073186e-02 3.428106345183893483e-02 3.347632060830318251e-02 3.399398293468761795e-02 3.367451181914216107e-02 3.348806903444215971e-02 3.376057905429441508e-02 3.378593078838852681e-02 3.338815110283118587e-02 3.270752678456644025e-02 3.361208361021616325e-02 3.342920961947840747e-02 3.355241942102447916e-02 3.382567966663496684e-02 3.365307530613743242e-02 3.297073239831977559e-02 3.342437030088299399e-02 3.365454224125457444e-02 3.291117179282036093e-02 3.306030390782244838e-02 3.272881672071057541e-02 3.270910886760294844e-02 3.253124928288786410e-02 3.243131328769330302e-02 3.322012088027707227e-02 3.301586032953600369e-02 3.283129631735181436e-02 3.346867848902605053e-02 3.269526967544043872e-02 3.245694506261739831e-02 3.341319212597933935e-02 3.296959705346521469e-02 3.255338502039751419e-02 3.275613924478903288e-02 3.242708024830034258e-02 3.233502920153642768e-02 3.269961737244189010e-02 3.262043335169968750e-02 3.261996102731759550e-02 3.297343894188608376e-02 3.295402823012722610e-02 3.231522041545836083e-02 3.286456240665415474e-02 3.311131306960302806e-02 3.277701234084007265e-02 3.376840789878485238e-02 3.338432368114608445e-02 3.354934794560673894e-02 3.273354302520678494e-02 3.366584601656851666e-02 3.313581357668195226e-02 3.289464104210734763e-02 3.311115221556478611e-02 3.372615468181646564e-02 3.376207822918476931e-02 3.384718207125458206e-02 3.327949571247139360e-02 3.323719708440033699e-02 3.292423795766582367e-02 3.351719527848793373e-02 3.310191996740211723e-02 3.311356515269875400e-02 3.301344534638225858e-02 3.235673147445063819e-02 3.306602615564718795e-02 3.274496743952493710e-02 3.236708574036871455e-02 3.328358012342195332e-02 3.281705329278583605e-02 3.260363113777704075e-02 3.277618007452084981e-02 3.225645819444812601e-02 3.315230349313377789e-02 3.324158783277699619e-02 3.306822556673773283e-02 3.298108544590241942e-02 3.313277059475390474e-02 3.317862185363643773e-02 3.270992844378125403e-02
3.273270043742449592e-02 3.139052523882167323e-02 3.223926418292720475e-02 3.175031442177606716e-02 3.188083377518273476e-02 3.238224121924872245e-02 3.329148793804210388e-02 3.254380275738046752e-02 3.192675180807236224e-02 3.178369709254598441e-02 3.166096404886611926e-02 3.206963041776839801e-02 3.247851466338220333e-02 3.214910938818193314e-02 3.226219151484654296e-02 3.269490698724759198e-02 3.153611107327945751e-02 3.274542312898981455e-02 3.242031058920740588e-02 3.155810063086048056e-02 3.220243629209876279e-02 3.247941381673303402e-02 3.183515882442997796e-02 3.245777467274154476e-02 3.223088520305638499e-02 3.177659673892054698e-02 3.245377226037331198e-02 3.192976439583837533e-02 3.225991331278095509e-02 3.234609726576470612e-02 3.230387609427250867e-02 3.228455647691722691e-02 3.221226315186520583e-02 3.191292860340898957e-02 3.229603207844035373e-02 3.141221473443848305e-02 3.261409183485342034e-02 3.165808021028280322e-02 3.223802188661431534e-02 3.160532767084341110e-02 3.221388355323164671e-02 3.259329990567112756e-02 3.231334090226015837e-02 3.250639100671914861e-02 3.205835435704331576e-02 3.189559252709751186e-02 3.136312570393452737e-02 3.201794147763858261e-02 3.220734002236783772e-02 3.303144580623178922e-02 3.212185100744140154e-02 3.217487185418833884e-02 3.207113065699924298e-02 3.119115490370964056e-02 3.181502977308903884e-02 3.271795966013658907e-02 3.129683537872662846e-02 3.236375949584605755e-02 3.192116377619895473e-02 3.220663082233138352e-02 3.172937635404267376e-02 3.240744404426301739e-02 3.213991532048657979e-02 3.160488548501357020e-02 3.191818404453938829e-02 3.134273147294583395e-02 3.179159813375197902e-02 3.225752663255489899e-02 3.143509154992330662e-02 3.182563934213909762e-02 3.103100025147451438e-02 3.117724929664507025e-02 3.209713680793962326e-02 3.201310542970406403e-02 3.196945440724251186e-02 3.103753564379390859e-02 3.243324221325649681e-02 3.178993883664764375e-02 3.195029299455915545e-02 3.224185507324375810e-02 3.194028131803364895e-02 3.203689793675289221e-02 3.245537197096762250e-02 3.353966455239092842e-02 3.177218165947158501e-02 3.222768983350867561e-02 3.212789465584028198e-02 3.199292230689251837e-02 3.223223162495011951e-02 3.257502185580288256e-02 3.294428210508645177e-02 3.269009586495661562e-02 3.218146095467204482e-02 3.205526537724662228e-02 3.305036057377891412e-02 3.273432916700490941e-02 3.213063256137987933e-02 3.381932988230165749e-02 3.283658712713802275e-02 3.322704712350633971e-02 3.220289333015093070e-02 3.287332799890620855e-02 3.304813900194487897e-02 3.332102257945626644e-02 3.298376592806197272e-02 3.212622757497161918e-02 3.348109857152496704e-02 3.287344986661224627e-02 3.286684268274345233e-02 3.340089993939408808e-02 3.400652043311887252e-02 3.335385871314942158e-02 3.313943851660174772e-02 3.386129795820382732e-02 3.364779122257108290e-02 3.420932292652185958e-02 3.468271924725471744e-02 3.438156521814936945e-02 3.416742041947502806e-02 3.416045981623692940e-02 3.497317651038576308e-02 3.497545039305959003e-02 3.453867271404136019e-02 3.490679128742334852e-02 3.462632968205856671e-02 3.407181713043234278e-02 3.429475194267326416e-02 3.452213576352071434e-02 3.465623890658822703e-02 3.442230195739010706e-02 3.422599217244339659e-02 3.395302747842675328e-02 3.375191825143632890e-02 3.482379468859583826e-02 3.484687304870986990e-02 3.528588449778426173e-02 3.474965208433510727e-02 3.482048076980878704e-02 3.505768229906124772e-02 3.559905142016752538e-02 3.502939859095754310e-02 3.512261172510022095e-02 3.495966547484134074e-02 3.544598334252020699e-02 3.566478768901913676e-02 3.616159701982384761e-02 3.522177566370630897e-02 3.591260943713573545e-02 3.578774331955471288e-02 3.526962220940967757e-02 3.613649490477603005e-02 3.608166674818940461e-02 3.586527566553306817e-02 3.567099063340913728e-02 3.567029305529405281e-02 3.628202167431808511e-02 3.599405615010490417e-02 3.573624394446498626e-02 3.563560872577024169e-02 3.552842354267016917e-02 3.621006623932551682e-02 3.541636619138396197e-02 3.633132201719024845e-02 3.541696536283310548e-02 3.642508864711068578e-02 3.555899581858874142e-02 3.564483368875345781e-02 3.584122418766700485e-02 3.636864222666330582e-02 3.670047188813053279e-02 3.621122639530197779e-02 3.582404124965833658e-02 3.617589136783393861e-02 3.593430912197879273e-02 3.594921331754476895e-02 3.675933559565053299e-02 3.723149203587836770e-02 3.643551621964444265e-02 3.598185534620110260e-02 3.650364545400043570e-02 3.677611309315564209e-02 3.723944678661208346e-02 3.756020341665497475e-02 3.667043319910664317e-02 3.642371666865638208e-02 3.659054457313296732e-02 3.749385331002643568e-02 3.777252103862084598e-02 3.757000098755864520e-02 3.737231844900153199e-02 3.731101921098960855e-02 3.745393788858897982e-02 3.849409657139872543e-02 3.857215912107891248e-02 3.864006392940613765e-02 3.763838914091967996e-02 3.752936987086778059e-02 3.722323826423356435e-02 3.797902058326954600e-02 3.788633773459924164e-02 3.771521251910813638e-02 3.795580773074275216e-02 3.742441838477703064e-02 3.716971607534205746e-02 3.785326230594519142e-02 3.788212419676305343e-02 3.862418523804716369e-02 3.886991526746803871e-02 3.859616807550241696e-02 3.862388005909176553e-02 3.840566284311187906e-02 3.906123208095445970e-02 3.909421655785004501e-02 3.903010402185688038e-02 3.904663997984263168e-02 3.921145547458899233e-02 3.915798979793942702e-02 3.980950607393880791e-02 3.973643646227657117e-02 4.048626419542166593e-02 3.985723346342675416e-02 3.945460554369349671e-02 3.984670926176267503e-02 4.058249850323412955e-02 4.105374256645991787e-02 4.072306536743935251e-02 4.040714126974978559e-02 4.018383964701323363e-02 4.045832252171489840e-02 4.096788659506581803e-02 4.088972670114271457e-02 4.120345485508033340e-02 4.039725643466872407e-02 4.023095927590435161e-02 4.125726921201183783e-02 4.141851999363554970e-02 4.212980333976383551e-02 4.165887105486053982e-02 4.232247715987862147e-02 4.213279603545949659e-02 4.157278675769237458e-02 4.208439898805376583e-02 4.314695588027774725e-02 4.295208973911733563e-02 4.267536847211916146e-02 4.268054854566628170e-02 4.247049442751803239e-02 4.366845069582364625e-02 4.392358903789052998e-02 4.395761946873220222e-02 4.427830955571812610e-02 4.481309564746548124e-02 4.484911914358038348e-02 4.570076454672767491e-02 4.662008361385354405e-02 4.628491619518969313e-02 4.683447721187188745e-02 4.744298239766418790e-02 4.745271828393451269e-02 4.866256630026934149e-02 4.845101202652669914e-02 4.906887181952762633e-02 5.044061469666150793e-02 5.126277037216887128e-02 5.151178473335667196e-02 5.268384545911437150e-02 5.292088093998463527e-02 5.509502900421717891e-02 5.466481817788301084e-02 5.472715453630597887e-02 5.621558387121537020e-02 5.791372736814445754e-02 5.949054081740502015e-02 6.070971114696981086e-02 6.204366596051260480e-02 6.270131183010216325e-02 6.293144183253167323e-02 6.456813187864317294e-02 6.612289676604009292e-02 6.770542885205496630e-02 6.872739349263004560e-02 7.008464709742334708e-02 7.207683032359955833e-02 7.400720987165940179e-02 7.647823060548407381e-02 7.900910206689591708e-02 7.995076460573892485e-02 8.157623299815426610e-02 8.434018261175978137e-02 8.851906820194209435e-02 9.229187898873453255e-02 9.479642375943773958e-02 9.616365630075938975e-02 9.981016148981920744e-02 1.052294356272853310e-01 1.119315963535074260e-01 1.200402747350364091e-01 1.287801976222177625e-01 1.337146271840483902e-01 1.384710064328031343e-01 1.431491813013130443e-01 1.410034456025382743e-01 1.047139916899846035e-01 1.000000000000000000e+00 1.047139916899846035e-01 1.410034456025382743e-01 1.431491813013130443e-01 1.384710064328031343e-01 1.337146271840483902e-01 1.287801976222177625e-01 1.200402747350364091e-01 1.119315963535074260e-01 1.052294356272853310e-01 9.981016148981920744e-02 9.616365630075938975e-02 9.479642375943773958e-02 9.229187898873451867e-02 8.851906820194209435e-02 8.434018261175978137e-02 8.157623299815426610e-02 7.995076460573892485e-02 7.900910206689591708e-02 7.647823060548407381e-02 7.400720987165940179e-02 7.207683032359955833e-02 7.008464709742334708e-02 6.872739349263004560e-02 6.770542885205498018e-02 6.612289676604009292e-02 6.456813187864317294e-02 6.293144183253167323e-02 6.270131183010216325e-02 6.204366596051260480e-02 6.070971114696981780e-02 5.949054081740502709e-02 5.791372736814445754e-02 5.621558387121537020e-02 5.472715453630597193e-02 5.466481817788301084e-02 5.509502900421717891e-02 5.292088093998463527e-02 5.268384545911437150e-02 5.151178473335667196e-02 5.126277037216887128e-02 5.044061469666151487e-02 4.906887181952762633e-02 4.845101202652669914e-02 4.866256630026934149e-02 4.745271828393452657e-02 4.744298239766418790e-02 4.683447721187188745e-02 4.628491619518969313e-02 4.662008361385354405e-02 4.570076454672767491e-02 4.484911914358037655e-02 4.481309564746548124e-02 4.427830955571812610e-02 4.395761946873220916e-02 4.392358903789052998e-02 4.366845069582364625e-02 4.247049442751803239e-02 4.268054854566628170e-02 4.267536847211914758e-02 4.295208973911733563e-02 4.314695588027774725e-02 4.208439898805377971e-02 4.157278675769237458e-02 4.213279603545949659e-02 4.232247715987862147e-02 4.165887105486053982e-02 4.212980333976383551e-02 4.141851999363554970e-02 4.125726921201183783e-02 4.023095927590435161e-02 4.039725643466872407e-02 4.120345485508033340e-02 4.088972670114271457e-02 4.096788659506582497e-02 4.045832252171489840e-02 4.018383964701323363e-02 4.040714126974978559e-02 4.072306536743935251e-02 4.105374256645992481e-02 4.058249850323412955e-02 3.984670926176267503e-02 3.945460554369349671e-02 3.985723346342675416e-02 4.048626419542166593e-02 3.973643646227657117e-02 3.980950607393880791e-02 3.915798979793942702e-02 3.921145547458899233e-02 3.904663997984263168e-02 3.903010402185688038e-02 3.909421655785004501e-02 3.906123208095445970e-02 3.840566284311187906e-02 3.862388005909176553e-02 3.859616807550241696e-02 3.886991526746803871e-02 3.862418523804716369e-02 3.788212419676305343e-02 3.785326230594519142e-02 3.716971607534206440e-02 3.742441838477703064e-02 3.795580773074275216e-02 3.771521251910813638e-02 3.788633773459924164e-02 3.797902058326954600e-02 3.722323826423356435e-02 3.752936987086778059e-02 3.763838914091967996e-02 3.864006392940613765e-02 3.857215912107891248e-02 3.849409657139872543e-02 3.745393788858897982e-02 3.731101921098960855e-02 3.737231844900153199e-02 3.757000098755864520e-02 3.777252103862084598e-02 3.749385331002643568e-02 3.659054457313296732e-02 3.642371666865638208e-02 3.667043319910664317e-02 3.756020341665497475e-02 3.723944678661208346e-02 3.677611309315564209e-02 3.650364545400043570e-02 3.598185534620110260e-02 3.643551621964444265e-02 3.723149203587836770e-02 3.675933559565053299e-02 3.594921331754476895e-02 3.593430912197879273e-02 3.617589136783393861e-02 3.582404124965833658e-02 3.621122639530198473e-02 3.670047188813053279e-02 3.636864222666330582e-02 3.584122418766700485e-02 3.564483368875345781e-02 3.555899581858874142e-02 3.642508864711068578e-02 3.541696536283310548e-02 3.633132201719024151e-02 3.541636619138396197e-02 3.621006623932551682e-02 3.552842354267016917e-02 3.563560872577024169e-02 3.573624394446498626e-02 3.599405615010490417e-02 3.628202167431808511e-02 3.567029305529405281e-02 3.567099063340913034e-02 3.586527566553307511e-02 3.608166674818940461e-02 3.613649490477603005e-02 3.526962220940967063e-02 3.578774331955471982e-02 3.591260943713573545e-02 3.522177566370630897e-02 3.616159701982384761e-02 3.566478768901913676e-02 3.544598334252020699e-02 3.495966547484134074e-02 3.512261172510022095e-02 3.502939859095754310e-02 3.559905142016752538e-02 3.505768229906124772e-02 3.482048076980878704e-02 3.474965208433510727e-02 3.528588449778426173e-02 3.484687304870986990e-02 3.482379468859583826e-02 3.375191825143632890e-02 3.395302747842676022e-02 3.422599217244339659e-02 3.442230195739010706e-02 3.465623890658822703e-02 3.452213576352071434e-02 3.429475194267326416e-02 3.407181713043234278e-02 3.462632968205856671e-02 3.490679128742334852e-02 3.453867271404136019e-02 3.497545039305959003e-02 3.497317651038576308e-02 3.416045981623692940e-02 3.416742041947502806e-02 3.438156521814936945e-02 3.468271924725471744e-02 3.420932292652185958e-02 3.364779122257108290e-02 3.386129795820382732e-02 3.313943851660174772e-02 3.335385871314942158e-02 3.400652043311887252e-02 3.340089993939408808e-02 3.286684268274345233e-02 3.287344986661224627e-02 3.348109857152496704e-02 3.212622757497161918e-02 3.298376592806197272e-02 3.332102257945626644e-02 3.304813900194487897e-02 3.287332799890620855e-02 3.220289333015093070e-02 3.322704712350633971e-02 3.283658712713802275e-02 3.381932988230165749e-02 3.213063256137987933e-02 3.273432916700490941e-02 3.305036057377891412e-02 3.205526537724662228e-02 3.218146095467204482e-02 3.269009586495661562e-02 3.294428210508645177e-02 3.257502185580288256e-02 3.223223162495011951e-02 3.199292230689251837e-02 3.212789465584028198e-02 3.222768983350867561e-02 3.177218165947158501e-02 3.353966455239092842e-02 3.245537197096762250e-02 3.203689793675289915e-02 3.194028131803364895e-02 3.224185507324375810e-02 3.195029299455915545e-02 3.178993883664764375e-02 3.243324221325649681e-02 3.103753564379390859e-02 3.196945440724251186e-02 3.201310542970406403e-02 3.209713680793962326e-02 3.117724929664507025e-02 3.103100025147451438e-02 3.182563934213909762e-02 3.143509154992330662e-02 3.225752663255489899e-02 3.179159813375197902e-02 3.134273147294583395e-02 3.191818404453938829e-02 3.160488548501357020e-02 3.213991532048657979e-02 3.240744404426301739e-02 3.172937635404267376e-02 3.220663082233138352e-02 3.192116377619895473e-02 3.236375949584605755e-02 3.129683537872662846e-02 3.271795966013658907e-02 3.181502977308903884e-02 3.119115490370964056e-02 3.207113065699924298e-02 3.217487185418833884e-02 3.212185100744140154e-02 3.303144580623178922e-02 3.220734002236784466e-02 3.201794147763858261e-02 3.136312570393452737e-02 3.189559252709751186e-02 3.205835435704331576e-02 3.250639100671914167e-02 3.231334090226015837e-02 3.259329990567112756e-02 3.221388355323164671e-02 3.160532767084341110e-02 3.223802188661431534e-02 3.165808021028279629e-02 3.261409183485342034e-02 3.141221473443848305e-02 3.229603207844036067e-02 3.191292860340898957e-02 3.221226315186520583e-02 3.228455647691722691e-02 3.230387609427250867e-02 3.234609726576470612e-02 3.225991331278095509e-02 3.192976439583837533e-02 3.245377226037331198e-02 3.177659673892054698e-02 3.223088520305638499e-02 3.245777467274154476e-02 3.183515882442997796e-02 3.247941381673303402e-02 3.220243629209876279e-02 3.155810063086048056e-02 3.242031058920740588e-02 3.274542312898981455e-02 3.153611107327945751e-02 3.269490698724759198e-02 3.226219151484654296e-02 3.214910938818192621e-02 3.247851466338220333e-02 3.206963041776839801e-02 3.166096404886611926e-02 3.178369709254598441e-02 3.192675180807236224e-02 3.254380275738046752e-02 3.329148793804210388e-02 3.238224121924872245e-02 3.188083377518273476e-02 3.175031442177606716e-02 3.223926418292720475e-02 3.139052523882167323e-02
3.093515819915457210e-02 3.056796027174583930e-02 3.067722405483478895e-02 3.106827352979473975e-02 3.116252930816852326e-02 3.109106939025443189e-02 3.140246734054157052e-02 3.140229517552526467e-02 3.120491613014345425e-02 3.118062076427024001e-02 3.105304017257814672e-02 3.157346726330619024e-02 3.085460237467950798e-02 3.108352548919753738e-02 3.093856238394902813e-02 3.125389472568762539e-02 3.144695556839965933e-02 3.167796143767585837e-02 3.147656362792426027e-02 3.172609976732437137e-02 3.161966488794306501e-02 3.131978117057052785e-02 3.231179865649030925e-02 3.154160103876735982e-02 3.147450550859645646e-02 3.222802532227276445e-02 3.148316987645638498e-02 3.168411840878881947e-02 3.177885494429764229e-02 3.184547260163867605e-02 3.236188669690513026e-02 3.226699046897481965e-02 3.182325906349703359e-02 3.206400151068786869e-02 3.281429132339017812e-02 3.226397580355417488e-02 3.158229776258777988e-02 3.279835213184167930e-02 3.207421692591858747e-02 3.236855744029999704e-02 3.173580938951403585e-02 3.197188225703316566e-02 3.159092962793259157e-02 3.085973442858695737e-02 3.104655314457193879e-02 3.168079515911981225e-02 3.144438767779111910e-02 3.189122322286710998e-02 3.088149888826312653e-02 3.176624394970230247e-02 3.091251342514318712e-02 3.158421197639558337e-02 3.136190932133350873e-02 3.157952196193578726e-02 3.243398460000991579e-02 3.177316337004126856e-02 3.171345635393238438e-02 3.135229029928123662e-02 3.166648775792820641e-02 3.172998472959353417e-02 3.184686297994557963e-02 3.170830638898106818e-02 3.125189583789896725e-02 3.156135923339523086e-02 3.220950047909083153e-02 3.249444944140938984e-02 3.171669438707470923e-02 3.194619055902174487e-02 3.210028648877889801e-02 3.171320202544596067e-02 3.154850105732905086e-02 3.180009519018405645e-02 3.187946831715680884e-02 3.243990119920132920e-02 3.199985367147047816e-02 3.213797011501924594e-02 3.206406288558225764e-02 3.146641854794043208e-02 3.197428433034665840e-02 3.226219613376270223e-02 3.270517171590679728e-02 3.221637436329452542e-02 3.230748642097606982e-02 3.165749676394707945e-02 3.231256314113532119e-02 3.189009994150762695e-02 3.219250218753363230e-02 3.227385001135697068e-02 3.278990045511725321e-02 3.302811230968812073e-02 3.175696008007019427e-02 3.221670403878470340e-02 3.200280660193054877e-02 3.204074332435533773e-02 3.247312779586235265e-02 3.249128626938356523e-02 3.230869601545161007e-02 3.280128414518369145e-02 3.266807557854652100e-02 3.237671553446105910e-02 3.262721000371817531e-02 3.256669738004515369e-02 3.323676648656666982e-02 3.271178716121675434e-02 3.303557273404929273e-02 3.286880102868883213e-02 3.253403177912764233e-02 3.289447648049644707e-02 3.218350730128882037e-02 3.349678900293771161e-02 3.220416603234114300e-02 3.322978896663975057e-02 3.293881791928165992e-02 3.230272385248107725e-02 3.299900325957001723e-02 3.307707470124651022e-02 3.294404888732500869e-02 3.261697327101927002e-02 3.292609007524983228e-02 3.289878350975200538e-02 3.306886452932962517e-02 3.323824201725222166e-02 3.318975347848554525e-02 3.334471953310472886e-02 3.397063618987493372e-02 3.343611519938221449e-02 3.295611650859035097e-02 3.346668156723220378e-02 3.389385171586827006e-02 3.357319428655746590e-02 3.368107734070603654e-02 3.318799883024670799e-02 3.368272711920560630e-02 3.332789125506441935e-02 3.331826881003591839e-02 3.375216712927139873e-02 3.328066309594348432e-02 3.442549416435287252e-02 3.300524048048358167e-02 3.393342085192789515e-02 3.332859331338104691e-02 3.322028224385671635e-02 3.348866852755996021e-02 3.365346238048378541e-02 3.384859665994324751e-02 3.367713330776013481e-02 3.342142903664363507e-02 3.418027850709839249e-02 3.353575487808286432e-02 3.391386756440577244e-02 3.395728724407359039e-02 3.301826335954322761e-02 3.427056903206127797e-02 3.438563083985325675e-02 3.357446221867134428e-02 3.446327372997695648e-02 3.414014138926529940e-02 3.400319067920534039e-02 3.455497052475135777e-02 3.383935393453259971e-02 3.399904820348951390e-02 3.494716521599709053e-02 3.471980282613179591e-02 3.450671880380521556e-02 3.442156483664905731e-02 3.487385833066052737e-02 3.423415757847165369e-02 3.462558561068209556e-02 3.442617636992050673e-02 3.487622739002423089e-02 3.466326258611442807e-02 3.530244500681695152e-02 3.551099528438346475e-02 3.499197733553106177e-02 3.524293513833310493e-02 3.548979787899228522e-02 3.500954671232052451e-02 3.604101624442561380e-02 3.589483560869029255e-02 3.590223122714259613e-02 3.574848346010069122e-02 3.519139695657822614e-02 3.605626576981278003e-02 3.531818067540021255e-02 3.530046613223379592e-02 3.630642271483338485e-02 3.562419623021274157e-02 3.613878987893657385e-02 3.591630916345230073e-02 3.581435727625546794e-02 3.555666289723813378e-02 3.641925884887287079e-02 3.639411647460683713e-02 3.720466793888666662e-02 3.693535041891395782e-02 3.720215981643273939e-02 3.656577330395089503e-02 3.619576181353899996e-02 3.694056708254786492e-02 3.712581408325010129e-02 3.725742977399738864e-02 3.752895565982572457e-02 3.750567952462905558e-02 3.688529717189848595e-02 3.699233720408582476e-02 3.745439700193340521e-02 3.809235257070806707e-02 3.737569277956884900e-02 3.857549902451015006e-02 3.760046981037530600e-02 3.802428889776932747e-02 3.897426030484928833e-02 3.905701299859396652e-02 3.822546433295134077e-02 3.856019105744210723e-02 3.870511788889718918e-02 3.907833238197773451e-02 3.939747361997512909e-02 4.065358113003460228e-02 3.958680738560166334e-02 3.942287629238753338e-02 4.052654377572512817e-02 4.021311639348574413e-02 4.086588761130921510e-02 4.103500119037269134e-02 4.103327090291946505e-02 4.092383208113253151e-02 4.129898803336003177e-02 4.150881497024121181e-02 4.186727556373644188e-02 4.238992376636987330e-02 4.248731826952129031e-02 4.243194963310620987e-02 4.229469010606830975e-02 4.297293925531605469e-02 4.325561295872389078e-02 4.297788594386960787e-02 4.409000779143724263e-02 4.337715911826785231e-02 4.384078235089221287e-02 4.477582878928493271e-02 4.507496415793538908e-02 4.532117809850727541e-02 4.488552619613989797e-02 4.547154973838348629e-02 4.496658193815626647e-02 4.649916267357133426e-02 4.682110270099897054e-02 4.692338315844941932e-02 4.758903768238198495e-02 4.705445667068430121e-02 4.702129491466479350e-02 4.813903835748890858e-02 4.837081108194885015e-02 4.948027757504623592e-02 4.926477989835451737e-02 5.034453404617424827e-02 5.063418517199921171e-02 5.097507425306362083e-02 5.193996097000169732e-02 5.220180519140429909e-02 5.257027878381227010e-02 5.260182987982419539e-02 5.396934709219984583e-02 5.464800995590317345e-02 5.597232379942957553e-02 5.609388684611915643e-02 5.746012993696685695e-02 5.776147076487370136e-02 5.838052279912653297e-02 5.960228258695993153e-02 6.105331878555938369e-02 6.209823356696098084e-02 6.274806209613097152e-02 6.397981396368167262e-02 6.500001686446083005e-02 6.574138666811976672e-02 6.704615200850289058e-02 6.857539977901744299e-02 7.046983362900677283e-02 7.143031355740027399e-02 7.280457056391792525e-02 7.444327614298540396e-02 7.641503947196709445e-02 7.810628948619104117e-02 7.978447596896540150e-02 8.071388242117888412e-02 8.387250286598151028e-02 8.597747738825942121e-02 9.012578004213352145e-02 9.363464130792413520e-02 9.485600687523580710e-02 9.595446280712439935e-02 9.812606776119668639e-02 1.030700741657796377e-01 1.106272568404376849e-01 1.192766172071765135e-01 1.250316301725910018e-01 1.275514342437379378e-01 1.325236490882047424e-01 1.365631530639983271e-01 1.288588554874577075e-01 7.571405169991139716e-02 1.000000000000000000e+00 7.571405169991139716e-02 1.288588554874576797e-01 1.365631530639983271e-01 1.325236490882047424e-01 1.275514342437379378e-01 1.250316301725910018e-01 1.192766172071765135e-01 1.106272568404376849e-01 1.030700741657796377e-01 9.812606776119668639e-02 9.595446280712439935e-02 9.485600687523582097e-02 9.363464130792412132e-02 9.012578004213352145e-02 8.597747738825942121e-02 8.387250286598148252e-02 8.071388242117888412e-02 7.978447596896540150e-02 7.810628948619104117e-02 7.641503947196709445e-02 7.444327614298540396e-02 7.280457056391792525e-02 7.143031355740027399e-02 7.046983362900674508e-02 6.857539977901744299e-02 6.704615200850289058e-02 6.574138666811976672e-02 6.500001686446083005e-02 6.397981396368167262e-02 6.274806209613097152e-02 6.209823356696098084e-02 6.105331878555938369e-02 5.960228258695993153e-02 5.838052279912653297e-02 5.776147076487370136e-02 5.746012993696685695e-02 5.609388684611915643e-02 5.597232379942957553e-02 5.464800995590317345e-02 5.396934709219984583e-02 5.260182987982419539e-02 5.257027878381227010e-02 5.220180519140429909e-02 5.193996097000169732e-02 5.097507425306363471e-02 5.063418517199920477e-02 5.034453404617424827e-02 4.926477989835451737e-02 4.948027757504623592e-02 4.837081108194885015e-02 4.813903835748890858e-02 4.702129491466479350e-02 4.705445667068430121e-02 4.758903768238198495e-02 4.692338315844941932e-02 4.682110270099897054e-02 4.649916267357134120e-02 4.496658193815626647e-02 4.547154973838349323e-02 4.488552619613989797e-02 4.532117809850727541e-02 4.507496415793538214e-02 4.477582878928493271e-02 4.384078235089221287e-02 4.337715911826785231e-02 4.409000779143724263e-02 4.297788594386960787e-02 4.325561295872389078e-02 4.297293925531604775e-02 4.229469010606830975e-02 4.243194963310620987e-02 4.248731826952129031e-02 4.238992376636988024e-02 4.186727556373644188e-02 4.150881497024121181e-02 4.129898803336003177e-02 4.092383208113253151e-02 4.103327090291946505e-02 4.103500119037269134e-02 4.086588761130921510e-02 4.021311639348574413e-02 4.052654377572512817e-02 3.942287629238753338e-02 3.958680738560166334e-02 4.065358113003460228e-02 3.939747361997512909e-02 3.907833238197773451e-02 3.870511788889718918e-02 3.856019105744210723e-02 3.822546433295134077e-02 3.905701299859397346e-02 3.897426030484928833e-02 3.802428889776932747e-02 3.760046981037530600e-02 3.857549902451015006e-02 3.737569277956884900e-02 3.809235257070806707e-02 3.745439700193340521e-02 3.699233720408582476e-02 3.688529717189848595e-02 3.750567952462905558e-02 3.752895565982572457e-02 3.725742977399738864e-02 3.712581408325010129e-02 3.694056708254786492e-02 3.619576181353899996e-02 3.656577330395089503e-02 3.720215981643273939e-02 3.693535041891395782e-02 3.720466793888666662e-02 3.639411647460683019e-02 3.641925884887287079e-02 3.555666289723813378e-02 3.581435727625546100e-02 3.591630916345230073e-02 3.613878987893657385e-02 3.562419623021274157e-02 3.630642271483338485e-02 3.530046613223379592e-02 3.531818067540021255e-02 3.605626576981278697e-02 3.519139695657822614e-02 3.574848346010069122e-02 3.590223122714258919e-02 3.589483560869029255e-02 3.604101624442561380e-02 3.500954671232051757e-02 3.548979787899229216e-02 3.524293513833310493e-02 3.499197733553106177e-02 3.551099528438346475e-02 3.530244500681695846e-02 3.466326258611442807e-02 3.487622739002423089e-02 3.442617636992050673e-02 3.462558561068209556e-02 3.423415757847165369e-02 3.487385833066052737e-02 3.442156483664905731e-02 3.450671880380521556e-02 3.471980282613179591e-02 3.494716521599709053e-02 3.399904820348951390e-02 3.383935393453259971e-02 3.455497052475135777e-02 3.400319067920534039e-02 3.414014138926529940e-02 3.446327372997695648e-02 3.357446221867134428e-02 3.438563083985325675e-02 3.427056903206127797e-02 3.301826335954322761e-02 3.395728724407359039e-02 3.391386756440577244e-02 3.353575487808287126e-02 3.418027850709839249e-02 3.342142903664363507e-02 3.367713330776012787e-02 3.384859665994324751e-02 3.365346238048378541e-02 3.348866852755996021e-02 3.322028224385671635e-02 3.332859331338104691e-02 3.393342085192789515e-02 3.300524048048358167e-02 3.442549416435287252e-02 3.328066309594348432e-02 3.375216712927139873e-02 3.331826881003591839e-02 3.332789125506441935e-02 3.368272711920560630e-02 3.318799883024670799e-02 3.368107734070603654e-02 3.357319428655747284e-02 3.389385171586827006e-02 3.346668156723219684e-02 3.295611650859035097e-02 3.343611519938221449e-02 3.397063618987493372e-02 3.334471953310472886e-02 3.318975347848554525e-02 3.323824201725220778e-02 3.306886452932962517e-02 3.289878350975200538e-02 3.292609007524983228e-02 3.261697327101927002e-02 3.294404888732500869e-02 3.307707470124651022e-02 3.299900325957001723e-02 3.230272385248107725e-02 3.293881791928165992e-02 3.322978896663975057e-02 3.220416603234114300e-02 3.349678900293771161e-02 3.218350730128882037e-02 3.289447648049645401e-02 3.253403177912764233e-02 3.286880102868883213e-02 3.303557273404929273e-02 3.271178716121675434e-02 3.323676648656667676e-02 3.256669738004515369e-02 3.262721000371817531e-02 3.237671553446105910e-02 3.266807557854652100e-02 3.280128414518369145e-02 3.230869601545161007e-02 3.249128626938356523e-02 3.247312779586235265e-02 3.204074332435533773e-02 3.200280660193054877e-02 3.221670403878470340e-02 3.175696008007020121e-02 3.302811230968812073e-02 3.278990045511725321e-02 3.227385001135697068e-02 3.219250218753363230e-02 3.189009994150762695e-02 3.231256314113532119e-02 3.165749676394707945e-02 3.230748642097606982e-02 3.221637436329452542e-02 3.270517171590679728e-02 3.226219613376270223e-02 3.197428433034665840e-02 3.146641854794043208e-02 3.206406288558225764e-02 3.213797011501924594e-02 3.199985367147047816e-02 3.243990119920132920e-02 3.187946831715681578e-02 3.180009519018405645e-02 3.154850105732905086e-02 3.171320202544596067e-02 3.210028648877889801e-02 3.194619055902174487e-02 3.171669438707470923e-02 3.249444944140938984e-02 3.220950047909083153e-02 3.156135923339523086e-02 3.125189583789896725e-02 3.170830638898106818e-02 3.184686297994557963e-02 3.172998472959353417e-02 3.166648775792820641e-02 3.135229029928124356e-02 3.171345635393238438e-02 3.177316337004126856e-02 3.243398460000991579e-02 3.157952196193578726e-02 3.136190932133350873e-02 3.158421197639558337e-02 3.091251342514318712e-02 3.176624394970230247e-02 3.088149888826312653e-02 3.189122322286710998e-02 3.144438767779111910e-02 3.168079515911981225e-02 3.104655314457194226e-02 3.085973442858695737e-02 3.159092962793259157e-02 3.197188225703316566e-02 3.173580938951403585e-02 3.236855744029999704e-02 3.207421692591858747e-02 3.279835213184167236e-02 3.158229776258777988e-02 3.226397580355417488e-02 3.281429132339017812e-02 3.206400151068786869e-02 3.182325906349703359e-02 3.226699046897481965e-02 3.236188669690513026e-02 3.184547260163867605e-02 3.177885494429764229e-02 3.168411840878882640e-02 3.148316987645638498e-02 3.222802532227276445e-02 3.147450550859645646e-02 3.154160103876735982e-02 3.231179865649030925e-02 3.131978117057052785e-02 3.161966488794306501e-02 3.172609976732436443e-02 3.147656362792426027e-02 3.167796143767585837e-02 3.144695556839965933e-02 3.125389472568762539e-02 3.093856238394902813e-02 3.108352548919753738e-02 3.085460237467950798e-02 3.157346726330619024e-02 3.105304017257814672e-02 3.118062076427024001e-02 3.120491613014345425e-02 3.140229517552526467e-02 3.140246734054157052e-02 3.109106939025443189e-02 3.116252930816852326e-02 3.106827352979473975e-02 3.067722405483478895e-02 3.056796027174583930e-02
2.849813466056324088e-02 2.865650890458200720e-02 2.849842057766651185e-02 2.841255052378418786e-02 2.928025256053180814e-02 2.872591628788694409e-02 2.857957409711240487e-02 2.852081479033312383e-02 2.876106391537225707e-02 2.918000216371222783e-02 2.820999579745193941e-02 2.958743020946690006e-02 2.873615988760107320e-02 2.837474768560892951e-02 2.880057696796341216e-02 2.883447937930002508e-02 2.864238147787024485e-02 2.890237062603038046e-02 2.920806134079076757e-02 2.912781528041810675e-02 2.905272661800682027e-02 2.877613480653872652e-02 2.908770306220974378e-02 3.009719983356409084e-02 2.988812614221308950e-02 2.881839205712786317e-02 2.947110595617957740e-02 2.997413632670944614e-02 2.917703665948155611e-02 2.918133150952037513e-02 2.963256155065107159e-02 3.013293106320351702e-02 2.982834099075366840e-02 3.017630551792073804e-02 2.970106044758054689e-02 3.016793456146781016e-02 3.007656659581713424e-02 2.976093147401360356e-02 2.999181432432227248e-02 2.957711078663924353e-02 2.991776595488394863e-02 3.017859033544191549e-02 3.016253391592695760e-02 2.992455737131337681e-02 2.956770499644355288e-02 2.959626595218616679e-02 2.976167496792811104e-02 2.937502901795334409e-02 2.981212920278192985e-02 3.029995658013989734e-02 3.012022437067632050e-02 2.966624655601004037e-02 3.026038774097435796e-02 3.028951438736078930e-02 2.973688182523872431e-02 2.993181007995102463e-02 2.920211016602437815e-02 2.949759492011188450e-02 2.996610737929766843e-02 2.935524203628899279e-02 2.966876824683942898e-02 3.015151553904795237e-02 2.926054222795164070e-02 2.973140742256632010e-02 2.967487684259530190e-02 2.955722054537020249e-02 2.972861075843124395e-02 3.015478626523016709e-02 2.957199710025262829e-02 2.987858834610457315e-02 2.910994100123284051e-02 2.972565707922588188e-02 2.899934272045523800e-02 2.871174262453141113e-02 2.986108138202141563e-02 3.050304076166035841e-02 2.995934616119926355e-02 2.920148084253243806e-02 3.021664431629357550e-02 3.054646862556420137e-02 3.046032377049844725e-02 3.060462207332994428e-02 3.085055182905586946e-02 3.049846324512966653e-02 3.012536264606243894e-02 3.037800222808105521e-02 2.975824305127887717e-02 3.081590718830710257e-02 3.051156587249541363e-02 3.035201022956325947e-02 3.014167288975511810e-02 3.033830875180595910e-02 3.088383168535040191e-02 3.077627231429396967e-02 2.997829023722835620e-02 3.026835781384375895e-02 3.084539854997518649e-02 3.019980626747646377e-02 3.122336419887232484e-02 3.090463430481200577e-02 3.048685121178271520e-02 3.071237733193613734e-02 3.058140241311775587e-02 3.079863476465054609e-02 3.083465856303022751e-02 3.007910865615306961e-02 3.100249787695582779e-02 3.144008437624092739e-02 3.184554038115366276e-02 3.074582092995652507e-02 3.073185521528015718e-02 3.072125689916122351e-02 3.124809579343344051e-02 3.085791213338157438e-02 3.069893064473266583e-02 3.140439412218953841e-02 3.135650108315812118e-02 3.083220029722897118e-02 3.101109747688816226e-02 3.139679853197323983e-02 3.159851991803024757e-02 3.231114959067980102e-02 3.132412649444154401e-02 3.129020890005757005e-02 3.217729082048385175e-02 3.175389023513380121e-02 3.183131239786082811e-02 3.176793911023459427e-02 3.166007286785437608e-02 3.157756487190748612e-02 3.090519796661933549e-02 3.148825258964110807e-02 3.061208886682748043e-02 3.110812141979036119e-02 3.111509593117380360e-02 3.096778092830834370e-02 3.078109854184152283e-02 3.056702468801380732e-02 3.100849204514012636e-02 3.070830047285005165e-02 3.155158821559259086e-02 3.192079396690035431e-02 3.175210001832683843e-02 3.213777932537174864e-02 3.196766394999397964e-02 3.167582055113734446e-02 3.141940816047356783e-02 3.192822557426348157e-02 3.121907361358809002e-02 3.186069234120302712e-02 3.262533076695946221e-02 3.186187353097567898e-02 3.252554574052283348e-02 3.165283668882091367e-02 3.219977733324077412e-02 3.177241505271741900e-02 3.262306120223418260e-02 3.267170134739609544e-02 3.207530933655906857e-02 3.233015961358167573e-02 3.203241995654745183e-02 3.232082736244763083e-02 3.282895113959451161e-02 3.233472635871464246e-02 3.303238507711525607e-02 3.307679974250894717e-02 3.272327963793562194e-02 3.303493252838042571e-02 3.253551630209324669e-02 3.268679592820945140e-02 3.319946519784944261e-02 3.283214240725190747e-02 3.325014610154320566e-02 3.285654206858803356e-02 3.301674296632051836e-02 3.339394435004915812e-02 3.305681436456252287e-02 3.354801320396255671e-02 3.364363661489257196e-02 3.353599481443660102e-02 3.368942227172950360e-02 3.386223655313913561e-02 3.407337273898242147e-02 3.344124960994930562e-02 3.412160135467152966e-02 3.347749125344518656e-02 3.373536451397326358e-02 3.444715394623807520e-02 3.456750472627449083e-02 3.431489722748534699e-02 3.417756849911895295e-02 3.423673374822722854e-02 3.468817124776690103e-02 3.479374194692626959e-02 3.507396650968705454e-02 3.437915750955231747e-02 3.503855976297494401e-02 3.612220760902238453e-02 3.491206162367143512e-02 3.554804344598946203e-02 3.543150364681514619e-02 3.540259203285961442e-02 3.528895971823231559e-02 3.547220349704792441e-02 3.551861276425477554e-02 3.631669944592585964e-02 3.621293195561606226e-02 3.588677032036460823e-02 3.570817015584509119e-02 3.662399795104928635e-02 3.634290593945391223e-02 3.656420654726369457e-02 3.670085915502604296e-02 3.690308507919719261e-02 3.659892085722022542e-02 3.639049341503278884e-02 3.700013050218244753e-02 3.693294531404166942e-02 3.791792589260901958e-02 3.756318190508858845e-02 3.773794928890415734e-02 3.737325203661215345e-02 3.798802576317982654e-02 3.781987986165466498e-02 3.860781462149030091e-02 3.776937365873719171e-02 3.853030263871343175e-02 3.832734796816517769e-02 3.838716168995613687e-02 3.889942374779722239e-02 3.924838326657228982e-02 3.950589768908385063e-02 3.940601160619946336e-02 3.951299086732151106e-02 3.970104257987237123e-02 3.995964242022232576e-02 4.002980913997600254e-02 4.084182812160461890e-02 4.058236242492865159e-02 4.086245529658626835e-02 4.058594139470141082e-02 4.217906915771622162e-02 4.130484402984016534e-02 4.234342547104904403e-02 4.225623604477291018e-02 4.238050703397858165e-02 4.225257565620763739e-02 4.301914382439286921e-02 4.415910163767197000e-02 4.397115121709523067e-02 4.413091212985282424e-02 4.405482967074660083e-02 4.466228443540761622e-02 4.559569737695130104e-02 4.577966470213132300e-02 4.598266483089991780e-02 4.661053866128735818e-02 4.660448594519369520e-02 4.741171485451017159e-02 4.838936955800431788e-02 4.814644186170755763e-02 4.894940297673208707e-02 4.994505326399143602e-02 5.113640235966469827e-02 5.164276858646032337e-02 5.126832163781424451e-02 5.278720276438774589e-02 5.425812365861677061e-02 5.432136587064202021e-02 5.472267218268199451e-02 5.624477113665040523e-02 5.692207073522949357e-02 5.843689466190765680e-02 5.945558365717071997e-02 6.025514962610385022e-02 6.161407022811269535e-02 6.210111899800810353e-02 6.419764256886370535e-02 6.502018896601768905e-02 6.632875585511986694e-02 6.769465039678065899e-02 6.922061350940104940e-02 7.052329499132829749e-02 7.201274957394744602e-02 7.384885116417205797e-02 7.616664691408558951e-02 7.760151183321399582e-02 7.935487994085499430e-02 8.169785235262133627e-02 8.466411048033128939e-02 8.766452961666623689e-02 8.977805172128359990e-02 9.055446872095490596e-02 9.420965868019998135e-02 9.978405794250000405e-02 1.048895294198192163e-01 1.096715644538717727e-01 1.156525947821261113e-01 1.235503226855712428e-01 1.314617803988864242e-01 1.362147190142246334e-01 1.318762621572716065e-01 8.253563494718488269e-02 1.000000000000000000e+00 8.253563494718488269e-02 1.318762621572716065e-01 1.362147190142246611e-01 1.314617803988864242e-01 1.235503226855712428e-01 1.156525947821261252e-01 1.096715644538717727e-01 1.048895294198192024e-01 9.978405794250000405e-02 9.420965868019998135e-02 9.055446872095490596e-02 8.977805172128359990e-02 8.766452961666625077e-02 8.466411048033128939e-02 8.169785235262133627e-02 7.935487994085496655e-02 7.760151183321399582e-02 7.616664691408558951e-02 7.384885116417205797e-02 7.201274957394744602e-02 7.052329499132829749e-02 6.922061350940104940e-02 6.769465039678064511e-02 6.632875585511986694e-02 6.502018896601768905e-02 6.419764256886370535e-02 6.210111899800810353e-02 6.161407022811269535e-02 6.025514962610385022e-02 5.945558365717072691e-02 5.843689466190765680e-02 5.692207073522947969e-02 5.624477113665039829e-02 5.472267218268199451e-02 5.432136587064202021e-02 5.425812365861677061e-02 5.278720276438774589e-02 5.126832163781425145e-02 5.164276858646033030e-02 5.113640235966469827e-02 4.994505326399143602e-02 4.894940297673208707e-02 4.814644186170755763e-02 4.838936955800431094e-02 4.741171485451016465e-02 4.660448594519369520e-02 4.661053866128735818e-02 4.598266483089991780e-02 4.577966470213132300e-02 4.559569737695130798e-02 4.466228443540761622e-02 4.405482967074660083e-02 4.413091212985282424e-02 4.397115121709523067e-02 4.415910163767197000e-02 4.301914382439286921e-02 4.225257565620763739e-02 4.238050703397858165e-02 4.225623604477291018e-02 4.234342547104904403e-02 4.130484402984015840e-02 4.217906915771622162e-02 4.058594139470141082e-02 4.086245529658626835e-02 4.058236242492865159e-02 4.084182812160461890e-02 4.002980913997600254e-02 3.995964242022231189e-02 3.970104257987237123e-02 3.951299086732150412e-02 3.940601160619946336e-02 3.950589768908385063e-02 3.924838326657228982e-02 3.889942374779722239e-02 3.838716168995613687e-02 3.832734796816517769e-02 3.853030263871343175e-02 3.776937365873719171e-02 3.860781462149029397e-02 3.781987986165466498e-02 3.798802576317983348e-02 3.737325203661215345e-02 3.773794928890415734e-02 3.756318190508858845e-02 3.791792589260901958e-02 3.693294531404166942e-02 3.700013050218245447e-02 3.639049341503278884e-02 3.659892085722022542e-02 3.690308507919719261e-02 3.670085915502604296e-02 3.656420654726369457e-02 3.634290593945391223e-02 3.662399795104928635e-02 3.570817015584509119e-02 3.588677032036460823e-02 3.621293195561606226e-02 3.631669944592585964e-02 3.551861276425477554e-02 3.547220349704792441e-02 3.528895971823231559e-02 3.540259203285961442e-02 3.543150364681514619e-02 3.554804344598946897e-02 3.491206162367143512e-02 3.612220760902238453e-02 3.503855976297493707e-02 3.437915750955231053e-02 3.507396650968705454e-02 3.479374194692626959e-02 3.468817124776690103e-02 3.423673374822722854e-02 3.417756849911895295e-02 3.431489722748534699e-02 3.456750472627449083e-02 3.444715394623807520e-02 3.373536451397326358e-02 3.347749125344518656e-02 3.412160135467152966e-02 3.344124960994930562e-02 3.407337273898242147e-02 3.386223655313913561e-02 3.368942227172949666e-02 3.353599481443660102e-02 3.364363661489256502e-02 3.354801320396255671e-02 3.305681436456252287e-02 3.339394435004915812e-02 3.301674296632052530e-02 3.285654206858803356e-02 3.325014610154320566e-02 3.283214240725190747e-02 3.319946519784944261e-02 3.268679592820945140e-02 3.253551630209324669e-02 3.303493252838042571e-02 3.272327963793562194e-02 3.307679974250894023e-02 3.303238507711525607e-02 3.233472635871464246e-02 3.282895113959451161e-02 3.232082736244763777e-02 3.203241995654745183e-02 3.233015961358167573e-02 3.207530933655906857e-02 3.267170134739609544e-02 3.262306120223418260e-02 3.177241505271741900e-02 3.219977733324077412e-02 3.165283668882091367e-02 3.252554574052283348e-02 3.186187353097568592e-02 3.262533076695946915e-02 3.186069234120303406e-02 3.121907361358809002e-02 3.192822557426348157e-02 3.141940816047356783e-02 3.167582055113734446e-02 3.196766394999397964e-02 3.213777932537174864e-02 3.175210001832683843e-02 3.192079396690034737e-02 3.155158821559259086e-02 3.070830047285005165e-02 3.100849204514012636e-02 3.056702468801381078e-02 3.078109854184152283e-02 3.096778092830834370e-02 3.111509593117380360e-02 3.110812141979036119e-02 3.061208886682748043e-02 3.148825258964110113e-02 3.090519796661933549e-02 3.157756487190748612e-02 3.166007286785437608e-02 3.176793911023460121e-02 3.183131239786082811e-02 3.175389023513380121e-02 3.217729082048385175e-02 3.129020890005757005e-02 3.132412649444154401e-02 3.231114959067980102e-02 3.159851991803024757e-02 3.139679853197323289e-02 3.101109747688816226e-02 3.083220029722896771e-02 3.135650108315812118e-02 3.140439412218953841e-02 3.069893064473266930e-02 3.085791213338157438e-02 3.124809579343344051e-02 3.072125689916122351e-02 3.073185521528015718e-02 3.074582092995652507e-02 3.184554038115366276e-02 3.144008437624092739e-02 3.100249787695582779e-02 3.007910865615306961e-02 3.083465856303022751e-02 3.079863476465054609e-02 3.058140241311775587e-02 3.071237733193613734e-02 3.048685121178271520e-02 3.090463430481200577e-02 3.122336419887232484e-02 3.019980626747646377e-02 3.084539854997518649e-02 3.026835781384375895e-02 2.997829023722835620e-02 3.077627231429397314e-02 3.088383168535040191e-02 3.033830875180595910e-02 3.014167288975512157e-02 3.035201022956325947e-02 3.051156587249541710e-02 3.081590718830709910e-02 2.975824305127887717e-02 3.037800222808105521e-02 3.012536264606243894e-02 3.049846324512966653e-02 3.085055182905586946e-02 3.060462207332994428e-02 3.046032377049844725e-02 3.054646862556420137e-02 3.021664431629357550e-02 2.920148084253243806e-02 2.995934616119926355e-02 3.050304076166035841e-02 2.986108138202141563e-02 2.871174262453141113e-02 2.899934272045523800e-02 2.972565707922588188e-02 2.910994100123284051e-02 2.987858834610457315e-02 2.957199710025262829e-02 3.015478626523016709e-02 2.972861075843125089e-02 2.955722054537020249e-02 2.967487684259530190e-02 2.973140742256632010e-02 2.926054222795164070e-02 3.015151553904795237e-02 2.966876824683942898e-02 2.935524203628898932e-02 2.996610737929766496e-02 2.949759492011188450e-02 2.920211016602437815e-02 2.993181007995102463e-02 2.973688182523872431e-02 3.028951438736078930e-02 3.026038774097435796e-02 2.966624655601003691e-02 3.012022437067632050e-02 3.029995658013989041e-02 2.981212920278192985e-02 2.937502901795334409e-02 2.976167496792811104e-02 2.959626595218616679e-02 2.956770499644355288e-02 2.992455737131337681e-02 3.016253391592695760e-02 3.017859033544191549e-02 2.991776595488394863e-02 2.957711078663924353e-02 2.999181432432227248e-02 2.976093147401360356e-02 3.007656659581713424e-02 3.016793456146781016e-02 2.970106044758054689e-02 3.017630551792073804e-02 2.982834099075366840e-02 3.013293106320351702e-02 2.963256155065107159e-02 2.918133150952037513e-02 2.917703665948155611e-02 2.997413632670944961e-02 2.947110595617957740e-02 2.881839205712786317e-02 2.988812614221308603e-02 3.009719983356409084e-02 2.908770306220974725e-02 2.877613480653872999e-02 2.905272661800682027e-02 2.912781528041810675e-02 2.920806134079076757e-02 2.890237062603038046e-02 2.864238147787024485e-02 2.883447937930002508e-02 2.880057696796340522e-02 2.837474768560892951e-02 2.873615988760107320e-02 2.958743020946690352e-02 2.820999579745193941e-02 2.918000216371222783e-02 2.876106391537225707e-02 2.852081479033312383e-02 2.857957409711240487e-02 2.872591628788694409e-02 2.928025256053180814e-02 2.841255052378418786e-02 2.849842057766651185e-02 2.865650890458200720e-02
