# Supplementary material for: Temporal stability of stimulus representation increases along rodent visual cortical hierarchies
Source: Nat Commun. 2021 Jul 21;12:4448. doi: 10.1038/s41467-021-24456-3 (PMC8295255; doi:10.1038/s41467-021-24456-3)
Supplement: Supplementary file 4 — Source Data [file 41467_2021_24456_MOESM4_ESM.zip › Fig_7D_source_data.txt]

#        DATA FOR FIGURE 7D. USE `numpy.load(file)` to load the data.
#             
#             Data shape: (2, 7)
#             Description: Intrinsic Timescales (time constant of exponential fit
#                          of stimulus-driven autocorrelation). The X coordinates are 
#                          the Anatomical score of the Allen areas as reported in the
#                          cited data paper.
#             First rows contains the X coordinates
#             Second rows contains the Y coordinates
#          
-5.158000000000000362e-01 -3.548000000000000043e-01 -8.930000000000000437e-02 -5.539999999999999786e-02 1.565999999999999892e-01 3.330000000000000182e-01 4.466999999999999860e-01
6.018656752305570068e-01 7.283806929102510930e-01 6.626101670918299602e-01 7.274506863305655324e-01 6.573958928305525529e-01 8.142764063793201945e-01 7.792004972715139699e-01
