# Supplementary material for: Temporal stability of stimulus representation increases along rodent visual cortical hierarchies
Source: Nat Commun. 2021 Jul 21;12:4448. doi: 10.1038/s41467-021-24456-3 (PMC8295255; doi:10.1038/s41467-021-24456-3)
Supplement: Supplementary file 4 — Source Data [file 41467_2021_24456_MOESM4_ESM.zip › Fig_7E_Anesthetized_source_data.txt]

#        DATA FOR FIGURE 7E_Anesthetized. USE `numpy.load(file)` to load the data.
#             
#             Data shape: (2, 36)
#             Description: Collection of points for timescales of anesthetized rat.
#             First rows contains the X coordinates
#             Second rows contains the Y coordinates
#          
7.835761928789920089e-03 1.715493307667375067e-01 1.678654224555363450e-01 2.367563756926177043e-01 2.513999497126072069e-01 1.489237761161390228e-01 9.743459072561320988e-02 1.596864245127127824e-01 1.089543139540801592e-01 7.835761928789920089e-03 1.715493307667375067e-01 1.678654224555363450e-01 2.367563756926177043e-01 2.513999497126072069e-01 1.489237761161390228e-01 9.743459072561320988e-02 1.596864245127127824e-01 1.089543139540801592e-01 7.835761928789920089e-03 1.715493307667375067e-01 1.678654224555363450e-01 2.367563756926177043e-01 2.513999497126072069e-01 1.489237761161390228e-01 9.743459072561320988e-02 1.596864245127127824e-01 1.089543139540801592e-01 7.835761928789920089e-03 1.715493307667375067e-01 1.678654224555363450e-01 2.367563756926177043e-01 2.513999497126072069e-01 1.489237761161390228e-01 9.743459072561320988e-02 1.596864245127127824e-01 1.089543139540801592e-01
5.858675372597881709e-02 1.117283575198281531e-01 2.129550201351908534e-01 3.176642507417347661e-01 1.203491592744242722e-01 5.038263792293855986e-02 4.884341611772301944e-02 8.972807177776868925e-02 7.454753829479507377e-02 7.475092690171397658e-02 2.076228707267034346e-01 2.368940243011620206e-01 2.814566731095330954e-01 1.498024229293787590e-01 1.131216626275911297e-01 1.319406039767490046e-01 1.374909884534842586e-01 1.863389046489705436e-01 1.533797736726425776e-01 2.335420148596974721e-01 2.993857571217035107e-01 2.666717171355513227e-01 1.968162046971300982e-01 1.110526862761479078e-01 1.269900853306716038e-01 2.240612234984670492e-01 1.124897443389451662e-01 3.172929852876137102e-02 1.879719763698899926e-01 2.666090623935492565e-01 2.514563884110143088e-01 2.622222476138897362e-01 1.144570630470957001e-01 1.199176972579500261e-01 1.828894424106946026e-01 1.078988629731882226e-01
