# Supplementary material for: Temporal stability of stimulus representation increases along rodent visual cortical hierarchies
Source: Nat Commun. 2021 Jul 21;12:4448. doi: 10.1038/s41467-021-24456-3 (PMC8295255; doi:10.1038/s41467-021-24456-3)
Supplement: Supplementary file 4 — Source Data [file 41467_2021_24456_MOESM4_ESM.zip › Fig_7E_Awake_source_data.txt]

#        DATA FOR FIGURE 7E_Awake. USE `numpy.load(file)` to load the data.
#             
#             Data shape: (2, 7)
#             Description: Collection of points for timescales of awake mice.
#             First rows contains the X coordinates
#             Second rows contains the Y coordinates
#          
2.803999999999999826e+00 2.803999999999999826e+00 2.803999999999999826e+00 2.803999999999999826e+00 2.803999999999999826e+00 2.803999999999999826e+00 2.803999999999999826e+00
4.977812166939771799e-01 8.755606574037502199e-01 1.061555619685923713e+00 1.142852247338154603e+00 1.062830434408322811e+00 1.295913236398006374e+00 1.611573329966144774e+00
