# Supplementary material for: Temporal stability of stimulus representation increases along rodent visual cortical hierarchies
Source: Nat Commun. 2021 Jul 21;12:4448. doi: 10.1038/s41467-021-24456-3 (PMC8295255; doi:10.1038/s41467-021-24456-3)
Supplement: Supplementary file 4 — Source Data [file 41467_2021_24456_MOESM4_ESM.zip › Fig_7F_Anesthetized_source_data.txt]

#        DATA FOR FIGURE 7F_Anesthetized. USE `numpy.load(file)` to load the data.
#             
#             Data shape: (2, 36)
#             Description: Collection of points for timescales of anesthetized rat.
#             First rows contains the X coordinates
#             Second rows contains the Y coordinates
#          
7.835761928789920089e-03 1.715493307667375067e-01 1.678654224555363450e-01 2.367563756926177043e-01 2.513999497126072069e-01 1.489237761161390228e-01 9.743459072561320988e-02 1.596864245127127824e-01 1.089543139540801592e-01 7.835761928789920089e-03 1.715493307667375067e-01 1.678654224555363450e-01 2.367563756926177043e-01 2.513999497126072069e-01 1.489237761161390228e-01 9.743459072561320988e-02 1.596864245127127824e-01 1.089543139540801592e-01 7.835761928789920089e-03 1.715493307667375067e-01 1.678654224555363450e-01 2.367563756926177043e-01 2.513999497126072069e-01 1.489237761161390228e-01 9.743459072561320988e-02 1.596864245127127824e-01 1.089543139540801592e-01 7.835761928789920089e-03 1.715493307667375067e-01 1.678654224555363450e-01 2.367563756926177043e-01 2.513999497126072069e-01 1.489237761161390228e-01 9.743459072561320988e-02 1.596864245127127824e-01 1.089543139540801592e-01
4.721848197488263260e-02 6.380020647895676134e-02 7.570148755353742209e-02 6.467070594893749302e-02 7.857330842317637731e-02 3.281356952875432581e-02 7.366944085104673579e-02 7.037013153319188197e-02 3.541332659508018149e-02 1.059154195845168484e-01 1.765600384339674755e-01 1.786977888556925409e-01 1.665330234611625271e-01 1.211327008926948307e-01 1.109413460578040495e-01 1.616374063155379959e-01 1.826869744913238447e-01 9.934920338924495276e-02 1.876612448257933552e-01 2.284732020385955298e-01 2.772932148406289099e-01 2.528936333254620528e-01 2.281964774184761513e-01 1.798342425597977134e-01 2.541196765159006166e-01 2.598507440281738745e-01 1.832452183370038012e-01 2.008949425679467660e-01 2.484091207362448817e-01 2.705102068152957506e-01 2.488400667765512109e-01 2.299320352837052606e-01 1.984110542227651708e-01 2.632800744289378048e-01 2.706666594532571857e-01 2.090483665497331889e-01
