# Supplementary material for: Temporal stability of stimulus representation increases along rodent visual cortical hierarchies
Source: Nat Commun. 2021 Jul 21;12:4448. doi: 10.1038/s41467-021-24456-3 (PMC8295255; doi:10.1038/s41467-021-24456-3)
Supplement: Supplementary file 4 — Source Data [file 41467_2021_24456_MOESM4_ESM.zip › Fig_7F_Awake_source_data.txt]

#        DATA FOR FIGURE 7F_Awake. USE `numpy.load(file)` to load the data.
#             
#             Data shape: (2, 7)
#             Description: Collection of points for timescales of awake mice.
#             First rows contains the X coordinates
#             Second rows contains the Y coordinates
#          
2.803999999999999826e+00 2.803999999999999826e+00 2.803999999999999826e+00 2.803999999999999826e+00 2.803999999999999826e+00 2.803999999999999826e+00 2.803999999999999826e+00
6.018656752305570068e-01 7.283806929102510930e-01 6.626101670918299602e-01 7.274506863305655324e-01 6.573958928305525529e-01 8.142764063793201945e-01 7.792004972715139699e-01
