# Supplementary material for: Temporal stability of stimulus representation increases along rodent visual cortical hierarchies
Source: Nat Commun. 2021 Jul 21;12:4448. doi: 10.1038/s41467-021-24456-3 (PMC8295255; doi:10.1038/s41467-021-24456-3)
Supplement: Supplementary file 4 — Source Data [file 41467_2021_24456_MOESM4_ESM.zip › Fig_8A_Center_source_data.txt]

#        DATA FOR FIGURE 8A_Center. USE `numpy.load(file)` to load the data.
#             
#             Data shape: (3, 7)
#             Description: Collection of points for stimulus-driven timescales of
#                          state analysis (run/rest).
#             
#             First row contains the X coordinates
#             Second row contains the Y coordinates
#             Third row contains the Y errors
#          
-5.158000000000000362e-01 -3.548000000000000043e-01 -8.930000000000000437e-02 -5.539999999999999786e-02 1.565999999999999892e-01 3.330000000000000182e-01 4.466999999999999860e-01
2.791962785485264664e-01 5.190799950424190845e-01 5.159540958043943304e-01 4.422782860197369548e-01 4.361849626790475498e-01 4.823319390844496013e-01 7.078445856715398499e-01
4.056305470766902871e-02 5.605124793339647665e-02 5.788765869605174558e-02 4.246681336314853117e-02 3.938946101704426939e-02 7.691685114408351731e-02 6.505247081882543914e-02
