# Supplementary material for: Temporal stability of stimulus representation increases along rodent visual cortical hierarchies
Source: Nat Commun. 2021 Jul 21;12:4448. doi: 10.1038/s41467-021-24456-3 (PMC8295255; doi:10.1038/s41467-021-24456-3)
Supplement: Supplementary file 4 — Source Data [file 41467_2021_24456_MOESM4_ESM.zip › Fig_8A_Left_source_data.txt]

#        DATA FOR FIGURE 8A_Left. USE `numpy.load(file)` to load the data.
#             
#             Data shape: (3, 7)
#             Description: Collection of points for stimulus-driven timescales of
#                          state analysis (run/rest).
#             
#             First row contains the X coordinates
#             Second row contains the Y coordinates
#             Third row contains the Y errors
#          
-5.158000000000000362e-01 -3.548000000000000043e-01 -8.930000000000000437e-02 -5.539999999999999786e-02 1.565999999999999892e-01 3.330000000000000182e-01 4.466999999999999860e-01
3.000662360597166067e-01 5.739283401330436130e-01 5.273780726024756005e-01 5.896390253160980199e-01 6.035359344878560295e-01 7.466657225377271168e-01 8.287977848463282671e-01
6.073371799608458937e-02 6.606015780621304900e-02 4.787844570205337935e-02 5.629656049231047954e-02 4.426519575158204683e-02 9.375885156326535519e-02 6.902386027275007885e-02
