# Supplementary material for: Temporal stability of stimulus representation increases along rodent visual cortical hierarchies
Source: Nat Commun. 2021 Jul 21;12:4448. doi: 10.1038/s41467-021-24456-3 (PMC8295255; doi:10.1038/s41467-021-24456-3)
Supplement: Supplementary file 4 — Source Data [file 41467_2021_24456_MOESM4_ESM.zip › Fig_8A_Right_source_data.txt]

#        DATA FOR FIGURE 8A_Right. USE `numpy.load(file)` to load the data.
#             
#             Data shape: (4, 20)
#             Description: Collection of points for stimulus-driven regressions slopes of
#                          state analysis (run/rest).
#             
#             First row contains the number N of minimum mask considered
#             Second row contains the number L of minimum lenght considered
#             Third row contains the slopes for the run state
#             Fourth row contains the slopes for the rest state
#          
3.000000000000000000e+00 3.000000000000000000e+00 3.000000000000000000e+00 3.000000000000000000e+00 3.000000000000000000e+00 4.000000000000000000e+00 4.000000000000000000e+00 4.000000000000000000e+00 4.000000000000000000e+00 4.000000000000000000e+00 5.000000000000000000e+00 5.000000000000000000e+00 5.000000000000000000e+00 5.000000000000000000e+00 5.000000000000000000e+00 6.000000000000000000e+00 6.000000000000000000e+00 6.000000000000000000e+00 6.000000000000000000e+00 6.000000000000000000e+00
7.500000000000000000e+01 1.000000000000000000e+02 1.250000000000000000e+02 1.500000000000000000e+02 2.000000000000000000e+02 7.500000000000000000e+01 1.000000000000000000e+02 1.250000000000000000e+02 1.500000000000000000e+02 2.000000000000000000e+02 7.500000000000000000e+01 1.000000000000000000e+02 1.250000000000000000e+02 1.500000000000000000e+02 2.000000000000000000e+02 7.500000000000000000e+01 1.000000000000000000e+02 1.250000000000000000e+02 1.500000000000000000e+02 2.000000000000000000e+02
5.351438714621510329e-01 4.649327991999583909e-01 3.730107408437347005e-01 2.955081660831442858e-01 5.383068879949087782e-01 4.255381986925409477e-01 5.072227752531751621e-01 3.659379922941082830e-01 3.808779231520983966e-01 3.609184646141188613e-01 3.169394222428974506e-01 2.777579874720517150e-01 4.261865067159192888e-01 5.397900114636925428e-01 5.547757183421060390e-01 5.267546673792193879e-01 3.007316482312053507e-01 3.066489478822271852e-01 2.679052052679058993e-01 2.182499808245119688e-01
2.091481427029110995e-01 1.619360656723425329e-01 1.427105646175575449e-01 1.665945035906643001e-01 1.849317997893273890e-01 3.144531326286136297e-01 3.145036809990759963e-01 3.227225148863633875e-01 3.314622314515421886e-01 3.429432184048799570e-01 3.565148354730600100e-01 2.714593673636059856e-01 2.633120680616110043e-01 2.980649454082845984e-01 2.462898193749145093e-01 3.254374311327125624e-01 2.847484953916973871e-01 2.365482038593076097e-01 2.945311742261596533e-01 3.444597567708004848e-01
