# Supplementary material for: Temporal stability of stimulus representation increases along rodent visual cortical hierarchies
Source: Nat Commun. 2021 Jul 21;12:4448. doi: 10.1038/s41467-021-24456-3 (PMC8295255; doi:10.1038/s41467-021-24456-3)
Supplement: Supplementary file 4 — Source Data [file 41467_2021_24456_MOESM4_ESM.zip › Fig_8B_Center_source_data.txt]

#        DATA FOR FIGURE 8B_Center. USE `numpy.load(file)` to load the data.
#             
#             Data shape: (3, 7)
#             Description: Collection of points for intrinsic-driven timescales of
#                          state analysis (run/rest).
#             
#             First row contains the X coordinates
#             Second row contains the Y coordinates
#             Third row contains the Y errors
#          
-5.158000000000000362e-01 -3.548000000000000043e-01 -8.930000000000000437e-02 -5.539999999999999786e-02 1.565999999999999892e-01 3.330000000000000182e-01 4.466999999999999860e-01
3.608458016696871051e-01 3.456489338634424202e-01 4.483933805419986207e-01 3.596707383643394373e-01 4.158725336262604766e-01 4.900587987621281005e-01 4.716122459230180364e-01
4.153407805155665683e-02 2.286301564678236420e-02 5.411134766544026253e-02 3.132093569413089279e-02 4.967810482162395014e-02 4.020913358941924365e-02 7.544849770878370165e-02
