# Supplementary material for: Temporal stability of stimulus representation increases along rodent visual cortical hierarchies
Source: Nat Commun. 2021 Jul 21;12:4448. doi: 10.1038/s41467-021-24456-3 (PMC8295255; doi:10.1038/s41467-021-24456-3)
Supplement: Supplementary file 4 — Source Data [file 41467_2021_24456_MOESM4_ESM.zip › Fig_8B_Left_source_data.txt]

#        DATA FOR FIGURE 8B_Left. USE `numpy.load(file)` to load the data.
#             
#             Data shape: (3, 7)
#             Description: Collection of points for intrinsic-driven timescales of
#                          state analysis (run/rest).
#             
#             First row contains the X coordinates
#             Second row contains the Y coordinates
#             Third row contains the Y errors
#          
-5.158000000000000362e-01 -3.548000000000000043e-01 -8.930000000000000437e-02 -5.539999999999999786e-02 1.565999999999999892e-01 3.330000000000000182e-01 4.466999999999999860e-01
2.509680416295117511e-01 4.006225659425530217e-01 4.593717370563850655e-01 5.104740055991910941e-01 5.963169469390752209e-01 5.322910980724940844e-01 5.851390695493082772e-01
2.845367578641059408e-02 2.671919262661734060e-02 5.420163754208100204e-02 3.324294954976333288e-02 5.731611186830946891e-02 3.991679270020275644e-02 3.452863196249409544e-02
