# Supplementary material for: Temporal stability of stimulus representation increases along rodent visual cortical hierarchies
Source: Nat Commun. 2021 Jul 21;12:4448. doi: 10.1038/s41467-021-24456-3 (PMC8295255; doi:10.1038/s41467-021-24456-3)
Supplement: Supplementary file 4 — Source Data [file 41467_2021_24456_MOESM4_ESM.zip › Fig_8B_Right_source_data.txt]

#        DATA FOR FIGURE 8B_Right. USE `numpy.load(file)` to load the data.
#             
#             Data shape: (4, 20)
#             Description: Collection of points for intrinsic-driven regressions slopes of
#                          state analysis (run/rest).
#             
#             First row contains the number N of minimum mask considered
#             Second row contains the number L of minimum lenght considered
#             Third row contains the slopes for the run state
#             Fourth row contains the slopes for the rest state
#          
3.000000000000000000e+00 3.000000000000000000e+00 3.000000000000000000e+00 3.000000000000000000e+00 3.000000000000000000e+00 4.000000000000000000e+00 4.000000000000000000e+00 4.000000000000000000e+00 4.000000000000000000e+00 4.000000000000000000e+00 5.000000000000000000e+00 5.000000000000000000e+00 5.000000000000000000e+00 5.000000000000000000e+00 5.000000000000000000e+00 6.000000000000000000e+00 6.000000000000000000e+00 6.000000000000000000e+00 6.000000000000000000e+00 6.000000000000000000e+00
7.500000000000000000e+01 1.000000000000000000e+02 1.250000000000000000e+02 1.500000000000000000e+02 2.000000000000000000e+02 7.500000000000000000e+01 1.000000000000000000e+02 1.250000000000000000e+02 1.500000000000000000e+02 2.000000000000000000e+02 7.500000000000000000e+01 1.000000000000000000e+02 1.250000000000000000e+02 1.500000000000000000e+02 2.000000000000000000e+02 7.500000000000000000e+01 1.000000000000000000e+02 1.250000000000000000e+02 1.500000000000000000e+02 2.000000000000000000e+02
4.825039025861548314e-01 3.401400976178842184e-01 4.566156391189173935e-01 2.894261219181650802e-01 2.892114064478416013e-01 3.173750834034693158e-01 3.408271314046243394e-01 2.678168401143622424e-01 2.688485809326809917e-01 2.421765714809415715e-01 4.110071208058326819e-01 4.132567355460384784e-01 3.489350875107093408e-01 2.977560330597662785e-01 3.452957056901129196e-01 3.137094271916996968e-01 3.184960146183139496e-01 4.225365971391322195e-01 3.722927460380003328e-01 2.445905531483341944e-01
1.101341029384229619e-01 1.098533103285616458e-01 9.323835987259701530e-02 8.960010650932395682e-02 1.024215897509706263e-01 1.385407378188007188e-01 1.582345563465830107e-01 1.373939503239138271e-01 1.803725598448029654e-01 1.542625654161272619e-01 1.961008909995925198e-01 1.708087937490379848e-01 2.340350764223449731e-01 9.409094476616125524e-02 9.297561864187953162e-02 1.543594032397178351e-01 1.971965785526014481e-01 1.761288499577529643e-01 1.421120268933945829e-01 5.582121118353744471e-02
