# Supplementary material for: Temporal stability of stimulus representation increases along rodent visual cortical hierarchies
Source: Nat Commun. 2021 Jul 21;12:4448. doi: 10.1038/s41467-021-24456-3 (PMC8295255; doi:10.1038/s41467-021-24456-3)
Supplement: Supplementary file 4 — Source Data [file 41467_2021_24456_MOESM4_ESM.zip › Supplementary_Fig_3a_source_data.csv]

time	classifier performance, V1, raw	classifier performance, V1, fit	classifier performance, LM, raw	classifier performance, LM, fit	classifier performance, LI, raw	classifier performance, LI, fit	classifier performance, LL, raw	classifier performance, LL, fit	classifier performance, V1, raw	classifier performance, V1, fit	classifier performance, LM, raw	classifier performance, LM, fit	classifier performance, LI, raw	classifier performance, LI, fit	classifier performance, LL, raw	classifier performance, LL, fit
0.033	0.7162010178117054	0.7196865619611308	0.6904633769538353	0.6924525362843107	0.6708559614685572	0.6737113892499903	0.6859035805161757	0.6900141818269837	0.6759553798618682	0.6795458234040249	0.630964558342421	0.6330401653985703	0.6181627589967285	0.6173798954922628	0.6222644492911673	0.6200495328370323
0.066	0.6423035259905484	0.6340355151896254	0.6100401672119227	0.6042674507722173	0.612236368593239	0.6060765027656212	0.6211424936386769	0.6121464210122071	0.6460472555434389	0.641812925450113	0.5929798255179938	0.590448442605935	0.5908121592148308	0.5915209696486193	0.5960387131952017	0.5981792343170709
0.099	0.5805601599418396	0.5781956444335766	0.546708469647401	0.5470011228848005	0.558497728098873	0.5572102891671464	0.5603741366775719	0.5588370144943099	0.6151709378407848	0.6120466133512094	0.5640956015994183	0.5612122038096017	0.5702696292257359	0.5703330551373914	0.5777809887313703	0.5793025310483906
0.132	0.5340486186841151	0.5426821712510184	0.5067159214830971	0.5112805001208749	0.5189610141766632	0.5231637346362185	0.5174622864412939	0.5239825032894557	0.5894631043256993	0.5885648935784114	0.5409741912031985	0.5411435706829786	0.5529326608505994	0.5530735988859375	0.5614500181752091	0.5630662073567266
0.165	0.5149859142130139	0.5208704261185142	0.4865149945474369	0.49036637972841546	0.4952093784078515	0.500571274647114	0.4963778625954198	0.5025400187827873	0.5683264267539078	0.5700408936399534	0.5253806797528169	0.527367857658583	0.5359807342784443	0.5391102796492646	0.5498476008724101	0.5491556022301658
0.198	0.5054299345692475	0.5081638762005167	0.47784323882224655	0.47944725836723123	0.4850813340603415	0.48662871663221274	0.4891525808796804	0.49050390643725167	0.5528245183569616	0.5554278850085542	0.5149170301708471	0.517911794152257	0.5298027989821877	0.5279053294284587	0.5390287168302434	0.5372906008404327
0.231	0.5058117048346059	0.5013979415296684	0.47906524900036385	0.4751165089058517	0.48314658306070524	0.479048332323562	0.4866096873864051	0.48480169659573	0.5394719193020718	0.5439001360358279	0.5090869683751362	0.5114208679201759	0.5195792439113047	0.5190020205202908	0.5293240639767356	0.5272220289835317
0.264	0.5069000363504177	0.49841409170007805	0.4787068338785898	0.4749863991788473	0.48039149400218084	0.47600161316313183	0.48940103598691387	0.48315393000728	0.5363807706288621	0.5348062526521791	0.5102339149400219	0.5069653010426765	0.5151022355507091	0.512013025378378	0.5204517448200651	0.518728410945197
0.29700000000000004	0.5022430934205742	0.497756628953927	0.47979980007270046	0.47740404256367436	0.4797527262813522	0.4760571573052391	0.4889456561250458	0.48392598431043055	0.5271875681570339	0.5276323702930942	0.5026374045801532	0.503906866007357	0.5072566339512905	0.5066103954217753	0.5107461832061067	0.5116130550923023
0.33	0.4994053980370776	0.49845764197123316	0.4826802071973826	0.4812431044884995	0.478747637222828	0.4781187905062612	0.48946592148309687	0.48598839854283343	0.5206829334787351	0.5219731171521833	0.501023173391494	0.5018074642651216	0.5041563976735735	0.502516938765651	0.5064482006543076	0.5057014349281187
0.363	0.4990100872410034	0.4998851486685439	0.4860044529262084	0.4857516713889201	0.47737677208287865	0.48136721254615245	0.4874655579789167	0.4885942091697707	0.5148034351145037	0.5175087079927063	0.5008463286077788	0.5003663718029954	0.4973248818611411	0.4994988062358617	0.4991055979643769	0.5008388364605695
0.396	0.5012893493275172	0.5016363853998537	0.49085450745183534	0.490441642718212	0.48223146128680483	0.48520710871296857	0.48969302071973864	0.4912765844614877	0.5144638313340604	0.5139868741664121	0.5002674482006545	0.49937716261896103	0.4956706652126496	0.4973591205443631	0.4955377135587061	0.4968882455488126
0.42900000000000005	0.5034139403853148	0.5034632418001013	0.4947403671392221	0.4950087298723042	0.4878983097055616	0.48922068445683564	0.48878562340966913	0.49376682270516964	0.5143764994547437	0.5112086087662302	0.5003569611050528	0.4986981397002414	0.49167793529625586	0.49593250564996455	0.49186304980007234	0.4937284514421917
0.462	0.5011884769174846	0.5052204971556075	0.4980585241730278	0.4992749398412148	0.4907168302435475	0.49312789347770397	0.4895161759360233	0.4959309661449866	0.5131803889494726	0.5090169214196496	0.4969003089785533	0.4982320379579728	0.49466330425299887	0.49508039254862973	0.48976890221737546	0.49125234503186865
0.495	0.5002048346055984	0.5068301609796453	0.4996500363504176	0.5031475145540203	0.4968667757179206	0.4967531693076874	0.4950396219556523	0.4977224179550345	0.5123183387858957	0.5072879672942279	0.49714340239912763	0.4979120917114521	0.4949101235914216	0.49468699441185254	0.4909271174118503	0.4893653924220206
0.528	0.5012975281715737	0.5082571322266523	0.49957124681933845	0.5065898622494381	0.5031723918575062	0.4999981827640768	0.49764603780443495	0.4991476933322695	0.5092557251908394	0.5059240490453605	0.4980918756815702	0.49769247099052444	0.4966774809160307	0.49465585845378246	0.4890640676117777	0.4879842663149838
0.561	0.5062267357324608	0.50949276923091	0.5052046528535081	0.5096011856223582	0.5053581424936386	0.5028199873791905	0.5014782806252269	0.5002425434600898	0.5046316793893126	0.5048480962700723	0.4965468920392583	0.497541716726065	0.4962087422755358	0.494906914447623	0.4875357142857145	0.4870356194118461
0.5940000000000001	0.5132914394765542	0.5105439527184886	0.5109117593602328	0.5122023818149952	0.5063100690657945	0.5052138458998717	0.5045458015267169	0.501055993534299	0.5019496546710287	0.5039993105194516	0.4967419120319887	0.4974382344673933	0.4991311341330428	0.4953739506817481	0.4886009632860779	0.4864549855737359
0.627	0.5165537077426391	0.511425934078948	0.5210815158124321	0.5144264361262461	0.5046548527808068	0.5072000247996151	0.5052938022537256	0.5016402212869936	0.501728098873137	0.5033297297841224	0.4983663213376951	0.4973672011344511	0.4952611777535439	0.4960024575654191	0.48576917484551085	0.4861857958848001
0.66	0.5182106506724827	0.5121577683561741	0.5217253725917844	0.5163120108142419	0.508851417666303	0.5088138786440949	0.5030192657215554	0.5020446003914992	0.4974442021083241	0.5028015183234611	0.49961359505634295	0.49731844171951717	0.4942238276990187	0.49674778725399515	0.4848729552889857	0.4861784980195871
