# Supplementary material for: Temporal stability of stimulus representation increases along rodent visual cortical hierarchies
Source: Nat Commun. 2021 Jul 21;12:4448. doi: 10.1038/s41467-021-24456-3 (PMC8295255; doi:10.1038/s41467-021-24456-3)
Supplement: Supplementary file 4 — Source Data [file 41467_2021_24456_MOESM4_ESM.zip › Supplementary_Fig_3b_source_data.csv]

stimulus timescale, V1	response discriminability timescale, V1	stimulus timescale, LM	response discriminability timescale, LM	stimulus timescale, LI	response discriminability timescale, LI	stimulus timescale, LL	response discriminability timescale, LL
0.007763048294529017	0.06538070062389287	0.007763048294529017	0.07650370752004436	0.007763048294529017	0.03711633278435047	0.007763048294529017	0.05330581462051805
0.007763048294529017	0.06571149710303284	0.17154933082139484	0.11932268221472755	0.17154933082139484	0.3525505419959134	0.007763048294529017	0.10421183273406799
0.007763048294529017	0.056459524497063825	0.16786542262497986	0.28601755577682586	0.16786542262497986	0.06957096833370922	0.007763048294529017	0.032888296143351696
0.007763048294529017	0.07183305945378363	0.23675637543542735	0.1449906281437874	0.23675637543542735	0.19668059461786574	0.17154933082139484	0.4891772594866462
0.007763048294529017	0.06679541317795148	0.2513999490607906	0.08770742224035268	0.2513999490607906	0.26261284300128995	0.17154933082139484	0.41710422012839987
0.007763048294529017	0.07084594587878996	0.1489237739973734	0.1313272676160861	0.1489237739973734	0.1519210152552695	0.17154933082139484	0.2597475683632486
0.007763048294529017	0.06658945685411811	0.09743459046701547	0.11462529306054285	0.09743459046701547	0.10989501313260401	0.16786542262497986	0.5896973046086973
0.007763048294529017	0.07345037232825487	0.15968642446451184	0.16784877164088224	0.15968642446451184	0.041937476954340004	0.16786542262497986	0.35632862440700613
0.17154933082139484	0.1277645689707166	0.10895431429737101	0.16198353316661068	0.10895431429737101	0.1191613043152245	0.16786542262497986	0.39333828420775274
0.17154933082139484	0.1892144072090667					0.23675637543542735	0.15592126731529055
0.17154933082139484	0.1316644413825599					0.23675637543542735	0.1677911606034138
0.17154933082139484	0.17859282864211387					0.23675637543542735	0.14239982983871013
0.17154933082139484	0.41633817031498305					0.2513999490607906	0.36446915306907085
0.17154933082139484	0.32167072355794435					0.2513999490607906	0.1843152668424634
0.17154933082139484	0.12956082954050863					0.2513999490607906	0.20677013176921152
0.17154933082139484	0.2335993488563095					0.1489237739973734	0.114254268300178
0.16786542262497986	0.1092935999683588					0.1489237739973734	0.0742230104201017
0.16786542262497986	0.1376879881933038					0.1489237739973734	0.19980133979614983
0.16786542262497986	0.1481692055150145					0.09743459046701547	0.10401014194182821
0.16786542262497986	0.12351141754938753					0.09743459046701547	0.12963720057028175
0.16786542262497986	0.1493007954798728					0.09743459046701547	0.07264497108391434
0.16786542262497986	0.10448671242677682					0.15968642446451184	0.13883447979074007
0.16786542262497986	0.1247678774460312					0.15968642446451184	0.08510598352662556
0.16786542262497986	0.17120621350931228					0.15968642446451184	0.11067301499348525
0.23675637543542735	0.2039635857029182					0.10895431429737101	0.11854932942278906
0.23675637543542735	0.15700772186982354					0.10895431429737101	0.11662395756865898
0.23675637543542735	0.16707587323676876					0.10895431429737101	0.09351038119107384
0.23675637543542735	0.198064481063761
0.23675637543542735	0.16405588467964655
0.23675637543542735	0.2348320812695319
0.23675637543542735	0.25606963609808475
0.23675637543542735	0.14613231504456148
0.2513999490607906	0.13914947137593833
0.2513999490607906	0.17577128949396406
0.2513999490607906	0.17853298650803623
0.2513999490607906	0.14360549085309696
0.2513999490607906	0.17425927020289034
0.2513999490607906	0.11882719559387747
0.2513999490607906	0.16282285064816487
0.2513999490607906	0.13592709544606724
0.1489237739973734	0.1161574502671036
0.1489237739973734	0.10879972363899489
0.1489237739973734	0.10398384146640673
0.1489237739973734	0.05414988332396693
0.1489237739973734	0.04698382237761718
0.1489237739973734	0.1009048059029717
0.1489237739973734	0.03991333105226264
0.1489237739973734	0.022994474705262634
0.09743459046701547	0.04523315616013913
0.09743459046701547	0.05551753154573088
0.09743459046701547	0.04729923473892426
0.09743459046701547	0.060409660719674456
0.09743459046701547	0.05495769649700226
0.09743459046701547	0.036282856192812026
0.09743459046701547	0.03207798629033685
0.09743459046701547	0.03633816891563857
0.15968642446451184	0.09805725436594902
0.15968642446451184	0.07859740635779353
0.15968642446451184	0.07511569268428739
0.15968642446451184	0.11887793110075427
0.15968642446451184	0.0742888733994577
0.15968642446451184	0.09878058495598607
0.15968642446451184	0.10251186359972511
0.15968642446451184	0.101961427196861
0.10895431429737101	0.08910599779833396
0.10895431429737101	0.1086285875006878
0.10895431429737101	0.08399301953529331
0.10895431429737101	0.06344180057910773
0.10895431429737101	0.09213755672378794
0.10895431429737101	0.08033168358801829
0.10895431429737101	0.10275633372901424
0.10895431429737101	0.08370531273104427
