# Supplementary material for: Temporal stability of stimulus representation increases along rodent visual cortical hierarchies
Source: Nat Commun. 2021 Jul 21;12:4448. doi: 10.1038/s41467-021-24456-3 (PMC8295255; doi:10.1038/s41467-021-24456-3)
Supplement: Supplementary file 4 — Source Data [file 41467_2021_24456_MOESM4_ESM.zip › Supplementary_Fig_7a-b_source_data.csv]

n_subsample_trials	duration	repeat	slope	intercept_V1	intercept_Extrastriate	intercept_diff_Extrastriate
10	5	0	3.581240051293296	-0.14664604707722806	-0.038187949450755786	0.10845809762647227
10	5	1	0.7727323606884025	0.014677359566534038	0.14306802002716038	0.12839066046062633
10	5	2	1.6721703538744492	0.10356009814700493	0.22521856789451875	0.12165846974751382
10	5	3	0.2542268444234188	0.09514297554814992	0.21357868820102235	0.11843571265287244
10	5	4	1.7164810170416025	0.12064234308529205	0.1865711115372498	0.06592876845195776
10	5	5	1.0584160626986954	0.030252739496461182	0.0803081183821334	0.05005537888567223
10	5	6	0.17117649986975775	0.13293273763914773	0.2676607239156686	0.13472798627652086
10	5	7	-0.3263106316419792	0.1784683049482657	0.3302379691704235	0.15176966422215776
10	5	8	1.7155419037457222	0.0633782382464726	0.07449216853576843	0.011113930289295831
10	5	9	1.0205752207938392	0.050614136040078056	0.12059302221502124	0.06997888617494319
10	5	10	0.29359665545008873	0.3714533141123038	0.16854911948803433	-0.20290419462426948
10	5	11	1.1234009385517747	0.04079264846400258	0.08299941190845364	0.04220676344445106
10	5	12	0.8318766414218961	-0.01892221269653041	0.10851626412008296	0.12743847681661336
10	5	13	-0.3912738680335683	0.22868660981806835	0.27783707701063826	0.04915046719256991
10	5	14	-0.2586653250655909	0.34300615978568744	0.35781127720885875	0.01480511742317131
10	5	15	2.1997408727903123	-0.17387319613696578	0.11669896078954067	0.29057215692650645
10	5	16	0.8935283930370708	-0.001859313444516536	0.1977737633808317	0.19963307682534823
10	5	17	1.4055827595468149	-0.08237946746119368	0.10836955411469168	0.19074902157588536
10	5	18	0.7011804042337871	-0.007795718787527245	0.11543772443140728	0.12323344321893452
10	5	19	1.4463551910599917	-0.0538087014989786	0.10174944051245384	0.15555814201143245
10	5	20	0.4091486164209306	0.02672645649997284	0.18424012515578106	0.1575136686558082
10	5	21	0.35654666949112096	0.1886059131248785	0.36179049963260096	0.17318458650772245
10	5	22	45.62762093404462	-6.5109246637478675	-4.809125508621082	1.7017991551267855
10	5	23	1123.6741054364234	-161.32414140226726	568.8425623109604	730.1667037132277
10	5	24	1.6651500516178732	0.15116649894395032	0.13624975825134175	-0.014916740692608565
10	5	25	1.522676359111904	-0.04959424780702293	0.07038156864485608	0.119975816451879
10	5	26	0.35566333172109565	0.16296718971760935	0.3062438432958595	0.14327665357825017
10	5	27	-1.4198421703790505	0.3035407482628302	0.4965026912481594	0.1929619429853292
10	5	28	0.974246775402412	-0.005084749988592568	0.08930986445300831	0.09439461444160088
10	5	29	0.9028967337394338	0.04340870682255665	0.15041519328330274	0.10700648646074609
10	5	30	1.3950561556797056	0.06282926396369219	0.3026422839336417	0.23981301996994947
10	5	31	0.5668891692271346	0.1856522917487183	0.26297254834324924	0.07732025659453093
10	5	32	0.9277136234136716	0.15752119287440028	0.24971642717085815	0.09219523429645787
10	5	33	0.3714886573986728	0.02024337317420844	0.1985401340451049	0.17829676087089646
10	5	34	1.6807530870548189	-0.07384974599849023	0.08676762351818601	0.16061736951667624
10	5	35	3.177031753726136	-0.3346110003785373	0.07567100277271277	0.4102820031512501
10	5	36	-1091.666608943893	431.885994095218	191.3480378068937	-240.5379562883243
10	5	37	-0.224675591946841	0.27008875984510106	0.39634284451700696	0.1262540846719059
10	5	38	0.8246549609668454	0.20320938985530607	0.32903454576569496	0.1258251559103889
10	5	39	-0.19716700620209665	0.2530934921035807	0.26342349429198386	0.010330002188403187
10	5	40	-548.5090350996908	87.92290472670132	256.0627933817542	168.13988865505289
10	5	41	0.6830055408225739	0.2576787591412294	0.4946938589158038	0.2370150997745744
10	5	42	0.6923990817026147	0.057043290577952835	0.14465277373302418	0.08760948315507135
10	5	43	-0.9410108103398508	0.43114939632927984	0.5941214836983262	0.16297208736904634
10	5	44	0.89256061130359	0.06746913738382211	0.16223783004477793	0.09476869266095582
10	5	45	5.395237186683656	-0.6038232965996245	-0.20450453664644366	0.3993187599531809
10	5	46	0.549676621010623	0.3274008363268313	0.20167549040951985	-0.12572534591731147
10	5	47	0.700142710545733	0.052521038124571616	0.12035493543006914	0.06783389730549752
10	5	48	1.2498557677616784	0.07409083876379753	0.062395520335796525	-0.011695318428001006
10	5	49	-0.5935015371967676	0.2855171258951543	0.4026757716264125	0.11715864573125817
10	5	50	-0.6986223407227855	0.2682550633429465	0.5435493332941883	0.2752942699512418
10	5	51	-0.8559601222994558	0.3430149611538158	0.4936933176309817	0.15067835647716588
10	5	52	2.6550818889445384	0.10633635747333722	-0.12391509572791312	-0.23025145320125034
10	5	53	-21653.62122606561	5438.181877182044	2993.593754604006	-2444.5881225780386
10	5	54	0.5948004418966953	0.055832230520974316	0.12873741200743866	0.07290518148646434
10	5	55	-1.3040953633402554	0.7553567960852257	0.4989311875859339	-0.25642560849929175
10	5	56	1.014505946401103	0.018873340474102215	0.1534113005140003	0.13453796003989807
10	5	57	-0.16238059402248228	0.4001504524111931	0.6811921159789864	0.2810416635677933
10	5	58	2.4162886244000568	-0.0995175751967466	0.0505669398718166	0.1500845150685632
10	5	59	0.09188748735582024	0.14169196251636607	0.2831955829794417	0.14150362046307563
10	5	60	0.8705404249835434	0.3040374479795166	0.2466888340663028	-0.0573486139132138
10	5	61	1.3079538960987949	0.13615874771824424	0.17424117943379794	0.0380824317155537
10	5	62	-0.5710931576180533	0.2820999372511646	0.4864970307268498	0.2043970934756852
10	5	63	0.982532310165402	-0.009032375890704865	0.1787299349821668	0.18776231087287165
10	5	64	0.7947144955519965	0.12480626358999128	0.13836706811323118	0.013560804523239905
10	5	65	0.5762880304740539	0.14064531857765045	0.2614297910098545	0.12078447243220403
10	5	66	0.06986251242118499	0.2095619861550371	0.3104353481233188	0.1008733619682817
10	5	67	0.4604792631640299	0.20059637332400465	0.22018875606661686	0.019592382742612213
10	5	68	0.4740649033829273	0.026107603593180803	0.13555114734276452	0.10944354374958372
10	5	69	3.1615208482031827	-0.03224521967991627	-0.14499802735401135	-0.11275280767409508
10	5	70	-0.04669165094564765	0.20817871777310346	0.5171784313964156	0.30899971362331213
10	5	71	0.3940265007720869	0.5565644699219723	0.18228045365570197	-0.3742840162662703
10	5	72	1.532887245160928	0.2996673881911175	0.04966803703426295	-0.24999935115685454
10	5	73	2.62999536299978	-0.1280985509704148	-0.050937610038048975	0.07716094093236583
10	5	74	-0.533345229935065	0.3373588318878463	0.2841135797913115	-0.0532452520965348
10	5	75	0.3691419941585952	0.10586840654212763	0.3413814833422804	0.23551307680015277
10	5	76	-15042.844107330506	1828.0753906998066	2548.9694337770875	720.8940430772809
10	5	77	4.390541656388063	-0.3680918618728633	-0.13379247670962496	0.23429938516323834
10	5	78	-34560.239281056536	8733.964448527411	4450.451479775564	-4283.512968751847
10	5	79	0.8430602369727342	0.12809810271304722	0.0864809031882284	-0.04161719952481882
10	5	80	-12082.83284901495	1741.6526133435066	2477.9190511158145	736.2664377723079
10	5	81	2.4982162178033187	-0.07793744323073165	0.009726035807232622	0.08766347903796427
10	5	82	1.0505715930257675	0.04333165567766835	0.1980891358140618	0.15475748013639345
10	5	83	0.9560977003201296	0.029779006133721763	0.17738630554585744	0.14760729941213568
10	5	84	1.7268638096158029	0.07075624203756943	0.07632924230253622	0.005573000264966793
10	5	85	0.7634503506751633	0.2425646161843419	0.16541357588221112	-0.0771510403021308
10	5	86	2.082711176472777	0.061074385381016616	0.03590969602990873	-0.025164689351107883
10	5	87	-1.8710202168573165	0.5259681004937782	0.6029698336151552	0.07700173312137704
10	5	88	1.9382478059464807	-0.16308192963793552	0.10888655875635553	0.27196848839429105
10	5	89	1.4202629427409772	0.22057603364922615	0.11177550515551196	-0.10880052849371419
10	5	90	1.5070648520056973	0.014812957777007875	0.07689024796595195	0.062077290188944076
10	5	91	0.8435144936949257	-0.06429968488287356	0.10219035079623144	0.166490035679105
10	5	92	1.1188838597815465	-0.019579473169518247	0.20206669368170255	0.2216461668512208
10	5	93	1.016388057853432	0.01670623584205666	0.13574850081704473	0.11904226497498807
10	5	94	0.4294437295477293	0.10856693259544968	0.18539865305559824	0.07683172046014856
10	5	95	3.744403741692353	-0.2445448078715409	-0.1299898411155646	0.11455496675597629
10	5	96	-0.6618396272090847	0.3815904168943864	0.4442197417003728	0.06262932480598643
10	5	97	-0.5378598825282672	0.3810191302285959	0.41801479960345395	0.03699566937485804
10	5	98	3.169748755415527	-0.2763333950236588	0.040845556383104935	0.3171789514067637
10	5	99	0.7019959305283026	0.18993630835507705	0.1835915174473296	-0.00634479090774745
10	5	100	-4.093268059850928	0.6191165424759305	1.0795109711864743	0.4603944287105438
10	5	101	0.08433461289956617	0.5578962229036508	0.2818304664106753	-0.27606575649297554
10	5	102	-0.19056047348091956	0.4522029297516587	0.4424112603682858	-0.009791669383372892
10	5	103	-0.25953704954892753	0.12221578368626827	0.3741209813361455	0.25190519764987723
10	5	104	0.5745237346269847	0.2694982196268788	0.5053367659387717	0.23583854631189294
10	5	105	0.0024509345231533424	0.2315047813449885	0.20403652264829447	-0.02746825869669403
10	5	106	0.15019205361836888	0.16330122633978578	0.2307004603130536	0.06739923397326783
10	5	107	-0.5076316470151233	0.18715035910788028	0.407166072193248	0.22001571308536774
10	5	108	0.12072056113395264	0.06870338815568355	0.2975703827495071	0.22886699459382354
10	5	109	0.4714710484857532	0.15774633590036385	0.17881503686373532	0.02106870096337146
10	5	110	0.20905771350094413	0.07150399230330895	0.3187904422095118	0.24728644990620285
10	5	111	7.148511759278515	-0.7470158149463573	-0.566872104245445	0.18014371070091229
10	5	112	3.6930572300429736	0.3219496921921543	-0.2936785615174523	-0.6156282537096066
10	5	113	0.6576830408229204	0.30028315518143145	0.15485723371144594	-0.1454259214699855
10	5	114	0.7036545473044508	0.03251608089534114	0.1762938408548788	0.14377775995953768
10	5	115	-0.4430173506074193	0.5325689635170119	0.5076684375337703	-0.02490052598324155
10	5	116	1.7970413091199169	0.2004617877749805	0.044066661279186375	-0.15639512649579412
10	5	117	1.1936219367810206	-0.05950506505458255	0.0775988490017338	0.13710391405631636
10	5	118	1.2983286833865175	-0.061321552630068124	0.05519345567490082	0.11651500830496894
10	5	119	0.23111205430254966	0.2939175902197424	0.36179071818366426	0.06787312796392186
10	5	120	2.707918980591748	-0.2757627917087809	-0.12858665952855475	0.14717613218022613
10	5	121	-247.67221692003818	33.74086045855162	64.97681929896477	31.235958840413147
10	5	122	1.3440430274066886	-0.03666974916876408	0.3605340846720106	0.3972038338407747
10	5	123	0.6299526387103003	-0.02073737931224616	0.1482380171193724	0.16897539643161857
10	5	124	-1.194854490416914	0.35385695584749394	0.5626548876341428	0.2087979317866489
10	5	125	-0.4543792615646525	0.3420971606280274	0.4706594710824631	0.12856231045443567
10	5	126	2.3383690289503143	0.03080355324191358	0.01385442579527668	-0.016949127446636902
10	5	127	628.2122072677001	-79.00791121772099	-59.3063634246694	19.70154779305159
10	5	128	0.4694067835489809	0.033196547251278415	0.1879783155575125	0.15478176830623408
10	5	129	2.318561981352966	0.17913840342802362	-0.03795224993213106	-0.21709065336015468
10	5	130	0.4772827645575928	0.04333378956482156	0.13877091101569178	0.09543712145087022
10	5	131	-0.7001791210641275	0.2219810701415168	0.4471611644082927	0.22518009426677588
10	5	132	1.9369154166890623	-0.017726261373914684	0.03600242173410713	0.05372868310802181
10	5	133	-0.1376795211240424	0.1507181353056777	0.30833709266145964	0.15761895735578194
10	5	134	0.2942760798478644	0.14527772224424834	0.3835950704595432	0.23831734821529488
10	5	135	1.4064356507050582	0.008479074017325075	0.015818142064577892	0.007339068047252817
10	5	136	0.7671446655553803	0.04763456234601242	0.35466896831794004	0.3070344059719276
10	5	137	-816.5518404635077	128.3338482891698	161.9488477323692	33.614999443199395
10	5	138	0.3011849893454193	0.1278602889454149	0.2735091912284399	0.14564890228302502
10	5	139	0.4974456622915585	0.15474132534628768	0.19771661360680476	0.04297528826051708
10	5	140	1.6218192055576486	0.046616604591247335	0.03416193468331183	-0.012454669907935506
10	5	141	0.719365235580067	0.03828337728307919	0.08024598131787393	0.04196260403479474
10	5	142	1.3273066623622372	0.008435630685041814	0.05669785414417655	0.04826222345913474
10	5	143	2.3856890498848218	-0.0003466519465009643	-0.023393411695060262	-0.023046759748559298
10	5	144	0.1390044342844977	0.1405123797434267	0.25715022949043376	0.11663784974700706
10	5	145	2.6297451200188737	-0.08460432699224235	0.02600392388262776	0.11060825087487011
10	5	146	0.10574039623154163	0.2387051049448408	0.2586893886899123	0.019984283745071524
10	5	147	3.2079709710976623	-0.09227163602654126	-0.0079562509009235	0.08431538512561776
10	5	148	1.0657743892082656	0.09456882735866373	0.2247085564654524	0.13013972910678867
10	5	149	0.26538548121915595	0.1371418543886789	0.16653055169301534	0.029388697304336436
10	5	150	5.758344228096713	-0.4425179659385852	0.018116960027011846	0.4606349259655971
10	5	151	-0.3026322625433499	0.3500833541787827	0.2942463053698919	-0.05583704880889084
10	5	152	0.510819750242098	0.04735561246976434	0.14860637740965674	0.10125076493989241
10	5	153	3.7021984342334417	-0.2510426701136284	-0.2218107415941592	0.029231928519469208
10	5	154	-0.29312287149813143	0.2622317140976661	0.3180679226348927	0.055836208537226595
10	5	155	0.5918475998216897	0.11067141968030916	0.2597157253113377	0.14904430563102852
10	5	156	-0.4009416259849362	0.19678468076212635	0.5674807151613354	0.370696034399209
10	5	157	1.1646365532439371	0.19738046754478303	0.006801373231902053	-0.19057909431288098
10	5	158	-0.8197544444309603	0.19526256024462116	0.6153253651288022	0.420062804884181
10	5	159	0.3432309946395776	0.20800375439779267	0.15089930976684396	-0.057104444630948714
10	5	160	0.4104100973570062	0.06716216184656508	0.16656059500081324	0.09939843315424816
10	5	161	1.2937672719028386	-0.11643512406993095	0.0931401846578141	0.20957530872774505
10	5	162	0.5967455857018289	0.197059855710091	0.13974721201017687	-0.05731264369991412
10	5	163	2.4132175541447842	-0.12524141504754874	0.112840482088418	0.23808189713596672
10	5	164	-3466.792656871145	471.5124622265547	832.3579431958757	360.845480969321
10	5	165	0.9227554498494578	0.4412558077534143	0.194875383023543	-0.2463804247298713
10	5	166	355.5306986975256	-52.487394137083186	3782.448282251859	3834.9356763889423
10	5	167	1.7478351260086464	-0.11580900229379755	0.05950815838039416	0.1753171606741917
10	5	168	-0.08904237024993744	0.15801175929645586	0.3300179515103233	0.17200619221386745
10	5	169	1.2756759680172798	0.02411804311303141	0.010072121685939892	-0.014045921427091518
10	5	170	0.19722769413530555	0.11367665813781012	0.27585034663890584	0.1621736885010957
10	5	171	-0.5351636145718762	0.5561410983392421	0.3725790223590439	-0.1835620759801982
10	5	172	-1.241739043974334	0.2863398448856592	0.6186311027601652	0.332291257874506
10	5	173	1.9671456763882176	-0.0354643294182142	0.08792194857938193	0.12338627799759613
10	5	174	1.757049335588998	-0.08821109676917624	0.22513236661885205	0.3133434633880283
10	5	175	0.3196960065858097	0.5010141956655458	0.17816555691421254	-0.3228486387513333
10	5	176	1.1473110431516769	-0.013539329990821542	0.13695755445665522	0.15049688444747678
10	5	177	0.6322360486478997	0.2418522248549097	0.2918939998709797	0.05004177501606999
10	5	178	-92.55170810621787	17.362836262066043	29.916129494802753	12.55329323273671
10	5	179	3.4418306373649235	-0.2990986102367021	-0.016978589309454114	0.28212002092724797
10	5	180	0.9894750870993758	0.21102954479341374	0.057813278698292066	-0.15321626609512168
10	5	181	2.1586843413630263	-0.12797820305334492	0.13405439146915854	0.2620325945225035
10	5	182	4.077066265084033	-0.19279872276854407	-0.2294927164826663	-0.03669399371412224
10	5	183	0.6102326462289631	0.07911095768597105	0.2366421609934579	0.15753120330748682
10	5	184	1.015175498007689	-0.008587357839104541	0.2316260898890192	0.24021344772812375
10	5	185	3.154962740991044	-0.2336762445687733	0.03944023381190337	0.27311647838067665
10	5	186	-4.547486373968818	0.9819777570817524	16.416721638521107	15.434743881439354
10	5	187	0.3779153850824463	0.14548071650456829	0.1654439010676534	0.0199631845630851
10	5	188	2.585791448083442	-0.003287674952916042	-0.03518363309700262	-0.03189595814408658
10	5	189	-19218.63648139504	2624.043216636527	3392.2260042346084	768.1827875980812
10	5	190	1.2443485679439918	0.030547235949494638	0.12571889720785334	0.0951716612583587
10	5	191	0.16878207284061442	0.08873934839270978	0.3553561585572437	0.26661681016453387
10	5	192	1.7029342120457829	0.04638299484041322	0.12563709285520286	0.07925409801478964
10	5	193	-0.1096902223016596	0.1521532440486929	0.26403728617100586	0.11188404212231295
10	5	194	1.1367373400365226	0.08371369538630187	0.19642347406433905	0.11270977867803718
10	5	195	0.5565365775279618	0.2577214697972444	0.2569264165018681	-0.0007950532953763245
10	5	196	-0.7992533710303855	0.2602435349604299	0.3859164323435831	0.12567289738315318
10	5	197	-1.3380340107374822	0.5925261153760009	0.6020218923722335	0.009495776996232608
10	5	198	-0.12136585533749095	0.14397363922919554	0.2970759340727692	0.15310229484357368
10	5	199	0.6745302439306352	0.204858905874439	0.13553136594514031	-0.06932753992929869
10	5	200	0.4698630074388971	0.12426796169858545	0.5515184272729151	0.42725046557432966
10	5	201	-0.6503897694987197	0.3226047636538879	0.4343363308561899	0.11173156720230198
10	5	202	1.3787517253298016	-0.1013761494599532	0.21489716530997044	0.31627331476992365
10	5	203	0.4741455387153841	0.0315678595222238	0.1835990291394277	0.1520311696172039
10	5	204	-0.22694762946012206	0.15665450252777152	0.4693958461347674	0.3127413436069959
10	5	205	5266.92483277695	-693.1182124542385	573.2060092419267	1266.3242216961653
10	5	206	3.672502877872789	-0.4271275330589275	-0.08120824367301499	0.3459192893859125
10	5	207	-0.37353284070703785	0.13998147334838928	0.4148058245667582	0.2748243512183689
10	5	208	-0.29267064271934884	0.2276480997250919	0.3823389897131879	0.15469088998809602
10	5	209	2.100704422807363	-0.1052085371640284	0.06496842132845403	0.17017695849248243
10	5	210	1.5736331790040925	-0.00443603890275579	0.05542910710756145	0.05986514601031724
10	5	211	0.5946629300379884	0.04840178851990404	0.3568046780973516	0.30840288957744755
10	5	212	-129.97737961951734	17.473263054842697	43.829536840310176	26.35627378546748
10	5	213	0.3092600736390921	0.2807472963486338	0.2847314998776066	0.003984203528972774
10	5	214	-0.3761488582672339	0.5141465500707287	0.2798479905755449	-0.23429855949518386
10	5	215	1.3094135707610228	0.001071003602358761	0.2263087131699651	0.22523770956760633
10	5	216	-3.0934173985384485	0.6071580464478007	0.8825552447596495	0.27539719831184883
10	5	217	-0.8283106744933223	0.6315260740273415	0.39013427754383306	-0.24139179648350845
10	5	218	2.6206369205879976	-0.062464909846541676	-0.039616786425874816	0.02284812342066686
10	5	219	0.5008869469814866	0.12862089248410238	0.10872045982907824	-0.01990043265502414
10	5	220	-2114.9486491395432	286.5614289412175	503.0763540164528	216.51492507523528
10	5	221	1.6773982318767648	-0.09864488285273088	0.08897404396088808	0.18761892681361897
10	5	222	-0.2351398756133448	0.1078874638184083	0.37707774364397	0.2691902798255617
10	5	223	0.4962719797644222	0.053988361402686584	0.14877453031115973	0.09478616890847313
10	5	224	0.34219963698305705	0.1972146286710716	0.1667108620246574	-0.030503766646414188
10	5	225	1.2730721059231864	0.0267241295178422	0.2342775669479907	0.2075534374301485
10	5	226	0.2640095461945262	0.2076600457963104	0.3788656238371309	0.1712055780408205
10	5	227	0.33510183202064203	0.03706349859626644	0.16246278389355973	0.12539928529729327
10	5	228	1.2857632602239537	0.035214188175794865	0.15377540612102805	0.1185612179452332
10	5	229	0.4681301830565476	0.12904933337127308	0.10250511700522516	-0.026544216366047924
10	5	230	0.6686953480154071	0.07926960423764136	0.1714277123086277	0.09215810807098633
10	5	231	1.0806397871300517	-0.04441009167119304	0.05680846724219653	0.10121855891338957
10	5	232	-0.0057435558207214465	0.11066764567030947	0.33406740616953784	0.22339976049922838
10	5	233	-0.4500970093300046	0.29579600631796577	0.3420273008240625	0.046231294506096754
10	5	234	1.0298710850804107	0.4824660931635123	0.1918372601801056	-0.2906288329834067
10	5	235	5.900660727413736	-0.5703422573073358	-0.024175379250221733	0.5461668780571141
10	5	236	-0.3904490399425239	0.25071964395871765	0.296467810666299	0.04574816670758136
10	5	237	1.4226475304582806	-0.1243937939239078	0.08897736022699626	0.21337115415090407
10	5	238	1.2858010241132298	-0.016138597557574963	0.17091895353433906	0.18705755109191402
10	5	239	-0.5742006360912466	0.2022944384824689	0.289140478684126	0.08684604020165712
10	5	240	2.8460161252208134	0.13213488393813025	0.1021512653141747	-0.029983618623955544
10	5	241	-0.07405801247255539	0.2222728982005524	0.2549258538064656	0.03265295560591319
10	5	242	0.4204997269990491	0.4621596216061861	0.21243654872617568	-0.24972307288001044
10	5	243	4.092038231216684	-0.2927494509707165	-0.17076792119665646	0.12198152977406002
10	5	244	1.5652612999338746	0.022491420202642318	0.3381893462930314	0.31569792609038905
10	5	245	3.1643800440991874	-0.23996931828144016	-0.04980479446380001	0.19016452381764015
10	5	246	-0.44668214188045374	0.19161090794974872	0.4523529215163764	0.2607420135666277
10	5	247	1.2727757046353902	0.04738937335326224	0.052677733527909686	0.005288360174647448
10	5	248	1.8303890024571825	-0.0909083179162352	0.15243543118724726	0.24334374910348244
10	5	249	2.0400460365975	-0.2260536020667643	0.026368871810687974	0.25242247387745226
10	5	250	0.09650437848497496	0.35480503772803296	0.4172223472921744	0.06241730956414143
10	5	251	0.05278471735957402	0.12808225830084205	0.22838470302834935	0.1003024447275073
10	5	252	1.0271326567090484	-0.005985721189583057	0.12611803962078044	0.1321037608103635
10	5	253	0.34896032520545106	0.18131584317571053	0.3518925129011697	0.17057666972545915
10	5	254	1.0627591980599982	0.24090901981950485	0.12442316366436447	-0.11648585615514039
10	5	255	-217.37322849112397	27.645447424812225	69.74552178880188	42.100074363989656
10	5	256	0.8693289845910488	0.044708930109797984	0.2856932760513982	0.24098434594160023
10	5	257	5.3758840635907434	-0.423721205790201	-0.22406915224420354	0.19965205354599747
10	5	258	35559.47584440783	-4965.84698841214	-3437.413134621219	1528.4338537909207
10	5	259	2.538326760801147	-0.006298882502325218	0.14819905554776985	0.15449793805009507
10	5	260	0.27464822992659554	0.2646735073327203	0.2377513564085143	-0.026922150924206023
10	5	261	2316.494562635329	-362.2714398375502	265.48278741369955	627.7542272512497
10	5	262	4.910452222385201	-0.5660358762102907	-0.3138075241700952	0.2522283520401955
10	5	263	2.2439937637003693	-0.08484615749103115	0.06471402161964605	0.1495601791106772
10	5	264	-0.06260441667733659	0.1756751770518941	0.3689642903736993	0.19328911332180523
10	5	265	1.8293528361219973	-0.005778756705978938	0.5294335523223408	0.5352123090283197
10	5	266	-0.3625500725043189	0.2050553920621652	0.4666112869465402	0.26155589488437503
10	5	267	0.7230917107629362	-0.03476791881002815	0.1222923406822948	0.15706025949232294
10	5	268	0.326719729369126	0.12680543669127567	0.1878005975607492	0.06099516086947354
10	5	269	-0.7949384259205252	0.9198276653582642	0.39956772560302856	-0.5202599397552357
10	5	270	3.1451321309474496	-0.20422194183919448	-0.07016550549010031	0.13405643634909417
10	5	271	0.7495369916704159	0.1362942136812409	0.2009313147613162	0.06463710108007531
10	5	272	0.11337651126717675	0.09321022978392048	0.2888350724778772	0.19562484269395675
10	5	273	1.5794173165610972	-0.06920902901064048	0.14673847171847074	0.21594750072911123
10	5	274	-0.11360177510414105	0.3968169498901062	0.19401665634337112	-0.20280029354673507
10	5	275	-2.306104354238525	0.4086044662977936	0.759891255460335	0.35128678916254136
10	5	276	2.0271520529523848	-0.11287857863702995	-0.0014028337563770366	0.11147574488065291
10	5	277	0.1963979182303172	0.20596837930121326	0.17679648522716898	-0.029171894074044274
10	5	278	0.983764584133632	0.0003739024527407708	0.21001868943699428	0.2096447869842535
10	5	279	3.475659245019432	-0.3358100660510298	-0.0650636632498609	0.2707464028011689
10	5	280	3.2449220066339954	-0.20372094429565654	-0.1018457347895903	0.10187520950606624
10	5	281	0.1613929366703214	0.1919756377199415	0.2395862001006989	0.04761056238075739
10	5	282	2.1986131017883004	-0.21846511284042355	-0.05485937231733057	0.16360574052309299
10	5	283	-0.2620913993070351	0.2790044958074752	0.2486620060745654	-0.030342489732909816
10	5	284	-0.18126672269021146	0.17370552105921194	0.25024339695894465	0.07653787589973271
10	5	285	1.4140813320318537	0.0851436773940547	0.0461264127303328	-0.03901726466372191
10	5	286	-216.08818005004485	40.93571376704012	141.00206156080026	100.06634779376014
10	5	287	2.1916072653079706	-0.17754227924595575	-0.032492683722734415	0.14504959552322133
10	5	288	-1.702994533474064	0.6064092946891841	0.7587886155718497	0.1523793208826656
10	5	289	3.9166914767048215	-0.33773597952437884	-0.06792466718535389	0.26981131233902494
10	5	290	3.181153684794767	-0.038871126683314064	-0.09732596513491178	-0.05845483845159771
10	5	291	0.26492677028893075	0.1592906405698855	0.1973160890300697	0.038025448460184186
10	5	292	-0.03602061353872901	0.1212570966488852	0.35580468263877496	0.23454758598988976
10	5	293	1.8216067827309332	0.051728098845760066	0.12254011758918976	0.07081201874342968
10	5	294	6.167043405822096	-0.6535208124059153	-0.3291753593974479	0.3243454530084674
10	5	295	1.3944859277414352	-0.12531298385126627	0.11385397426507035	0.23916695811633662
10	5	296	1.4508271250765454	-0.06582640354209765	0.10338948446634902	0.16921588800844667
10	5	297	0.3888415939312375	0.0452327699606663	0.2496879662693404	0.2044551963086741
10	5	298	1.5282865314654095	0.06972609600669448	0.013271984539577106	-0.056454111467117374
10	5	299	1.6028448000268984	-0.08354002326190743	0.02188630854599652	0.10542633180790395
10	5	300	-0.030265087916437675	0.1553233600976189	0.3115925901636369	0.15626923006601798
10	5	301	-0.6414803761279999	0.3150416043625073	0.5134005012913007	0.19835889692879338
10	5	302	-0.4708493373730863	0.4614253515937149	0.3908365710209366	-0.07058878057277829
10	5	303	-2.9816484903673404	0.5847650558541895	0.9611063295410892	0.37634127368689974
10	5	304	-0.3773151174298748	0.5140493676084106	0.3791418857247101	-0.1349074818837005
10	5	305	0.016774113694668802	0.2567690076671605	0.20911627121389886	-0.047652736453261624
10	5	306	0.2627006217687731	0.04689945678067571	0.3246716774607037	0.277772220680028
10	5	307	0.1120750158228625	0.07456585178702542	0.17585602870766426	0.10129017692063884
10	5	308	10754.3592777481	-1625.6877932711616	-774.2645416298268	851.4232516413348
10	5	309	1.1248816616356607	0.037757620309722816	0.11579062506795508	0.07803300475823227
10	5	310	0.30186579874871744	0.05947261427154321	0.14909028879292535	0.08961767452138214
10	5	311	1.3198796071839645	-0.0908810669696718	0.06391889003098887	0.15479995700066068
10	5	312	0.4318574668627335	0.18640045901783425	0.32593975422153154	0.1395392952036973
10	5	313	-0.5314536974704008	0.28327540018045905	0.3613138486417283	0.07803844846126923
10	5	314	-27562.21469768446	3833.2808205915576	5797.318310447433	1964.0374898558753
10	5	315	0.5193379625003578	0.05420857111731837	0.14964207636581994	0.09543350524850158
10	5	316	2.04607983853244	-0.08277599831186172	0.10892124917575284	0.19169724748761457
10	5	317	0.9926136600430904	-0.05199752446502853	0.3056428920855003	0.3576404165505288
10	5	318	2.573641431462002	-0.030542143898475538	0.008009999538363037	0.038552143436838576
10	5	319	1.1195826325985996	0.19637325380210024	0.2865089822070745	0.09013572840497425
10	5	320	2.4588288021650904	0.015540654147319881	0.19326744658832234	0.17772679244100245
10	5	321	461.6253513186975	-61.93908438937978	970.6736458004468	1032.6127301898266
10	5	322	0.9049652226538992	-0.03377392278364134	0.15071159698128375	0.18448551976492508
10	5	323	0.3477415597735283	0.3155319344412987	0.2401077128129633	-0.07542422162833537
10	5	324	1.3304494070406774	-0.07138830928602294	0.14010287126604887	0.2114911805520718
10	5	325	0.2381007690569383	0.18027506463141094	0.28127370950256353	0.10099864487115259
10	5	326	-0.08536416650728934	0.15585069075372635	0.3538098388372115	0.19795914808348516
10	5	327	1.8126141079895493	0.021562277502222255	0.039726690577497975	0.01816441307527572
10	5	328	-0.3571593909384703	0.20627757101742852	0.7263091310269054	0.5200315600094769
10	5	329	1.2744339478445106	0.00016485734530023027	0.11293838088723833	0.11277352354193809
10	5	330	-2.586263117297777	0.570701708660344	0.8085883185524194	0.23788660989207544
10	5	331	-1.5888217984092872	0.39835820042393577	0.5402272133459759	0.14186901292204013
10	5	332	2.105537890280294	-0.06843859003915914	0.12008002437184515	0.1885186144110043
10	5	333	0.4655858140128263	0.07035582281156548	0.28718357679971845	0.21682775398815296
10	5	334	2286.220710237545	-310.6171024246342	318.1681281743011	628.7852305989353
10	5	335	-2.3665700773482405	0.5060631574794145	0.8172593566808065	0.31119619920139197
10	5	336	1.5078920161885756	-0.09302492453375273	0.08427176164932793	0.17729668618308064
10	5	337	2.472596378305215	-0.2710401855011338	-0.02447848722829896	0.24656169827283483
10	5	338	3.1413510390336006	-0.30736317381720074	-0.10407275530527252	0.20329041851192822
10	5	339	2.877205038546632	-0.13989957207973575	-0.013664723517924582	0.12623484856181116
10	5	340	0.6807406157996757	0.09398045162172353	0.21924293658028854	0.125262484958565
10	5	341	6.271402525904088	-0.2406634301213612	-0.5536607593507539	-0.31299732922939266
10	5	342	-0.0179636528084145	0.13754853764166308	0.34250701490083185	0.20495847725916877
10	5	343	1.3835193529837135	0.2472520458604833	0.015327302880070838	-0.23192474298041246
10	5	344	1.391108047185623	0.4227452031844791	-0.0081836909408729	-0.430928894125352
10	5	345	0.6645473020961079	0.04802251817083145	0.11858581094552205	0.07056329277469059
10	5	346	0.7536098931511188	0.04808813649274389	0.1060808894850974	0.05799275299235351
10	5	347	-0.5935444113829652	0.5720621915215939	0.2997105209336015	-0.27235167058799237
10	5	348	0.2092501938252198	0.06944009827928731	0.1962070789873704	0.12676698070808307
10	5	349	1.8109687025894383	-0.13211840868792302	0.1135965388124649	0.24571494750038791
10	5	350	2.492185661935082	-0.14713641456332024	0.16512753448237955	0.31226394904569976
10	5	351	-0.5922482785512305	0.21499575292437192	0.4071350809162807	0.19213932799190878
10	5	352	3.3838107790792002	-0.3019594229335591	-0.06302300664192739	0.2389364162916317
10	5	353	1.3069387837810802	-0.004508005925925629	0.17436066309037393	0.17886866901629955
10	5	354	1.2553024542099571	0.019189760538178263	0.11563592314476852	0.09644616260659025
10	5	355	0.31124720266306705	0.17478725514731466	0.19753869245195785	0.022751437304643185
10	5	356	1.6818539081262849	0.0047440201177051675	0.25394412864041904	0.24920010852271388
10	5	357	2.31548622774348	-0.18720784216879188	-0.07404793851417044	0.11315990365462145
10	5	358	1.493769096930483	0.06990829325261523	0.10028823931455956	0.03037994606194433
10	5	359	0.7290770624995064	0.04329204638187118	0.08713766835666747	0.043845621974796294
10	5	360	-522.2098134773236	73.4089990630293	1363.459365583072	1290.0503665200426
10	5	361	-0.8627795886350542	0.2770546460745582	0.5239865279944352	0.24693188191987703
10	5	362	-1.83575028515874	0.45014485442382013	0.7025672760317629	0.2524224216079428
10	5	363	1.0833223631835307	0.00839720589588272	0.2253123575068005	0.2169151516109178
10	5	364	0.8398836531740522	0.010746402393770641	0.18701687940132705	0.1762704770075564
10	5	365	2.689379587385021	-0.16129938119687892	0.04691076826395005	0.20821014946082897
10	5	366	0.8094256114812157	-0.00251756575411273	0.2319809341135229	0.23449849986763566
10	5	367	0.2799703767527449	0.3055682067558261	0.3317748870286503	0.026206680272824245
10	5	368	0.563868419681504	0.019282724275374308	0.2471922605972625	0.22790953632188818
10	5	369	2.3389801054856685	-0.26746985352629155	-0.012189435989988784	0.25528041753630276
10	5	370	-317.6602014348416	215.86073582632451	38.812836553367106	-177.0478992729574
10	5	371	1.5282354980938564	-0.052082554577887935	0.3420416503406358	0.39412420491852374
10	5	372	2.758181607861185	-0.2985605595115975	-0.017279762347701174	0.2812807971638963
10	5	373	1.9502939740102807	0.11794003946648368	-0.01062515718521767	-0.12856519665170135
10	5	374	0.5129315708309004	0.12033048129899596	0.5075420823239015	0.3872116010249056
10	5	375	1.4869342796993847	-0.13778126528260656	-0.024416522614718997	0.11336474266788757
10	5	376	2.2268887733749883	-0.1810240532649263	0.052027632735299284	0.23305168600022558
10	5	377	0.08289453437491295	0.2646922294409758	0.3229538561495746	0.0582616267085988
10	5	378	-1.4016802205798577	0.4266452747046421	0.5206125072063807	0.09396723250173866
10	5	379	-0.2623551470823833	0.2418720403905127	0.2579853772513743	0.016113336860861638
10	5	380	-0.19943325430832656	0.1612442826935292	0.3410706692743361	0.1798263865808069
10	5	381	2.8339762518236844	-0.10645489868784484	-0.05825803751739327	0.04819686117045157
10	5	382	0.25081093378083097	0.10970965981676677	0.2610140425039857	0.1513043826872189
10	5	383	2.105258106650329	-0.09148131578865812	0.09917115453730782	0.19065247032596594
10	5	384	1.3306400490417978	0.1072759053879865	0.0814911543961545	-0.025784750991832
10	5	385	0.6209987673966356	0.04765985927511866	0.14665119558616035	0.09899133631104169
10	5	386	181.3482868887621	-24.28931351162609	150.85148065069538	175.14079416232147
10	5	387	2.6537080550203216	-0.3008784540304724	0.04734054407061461	0.34821899810108703
10	5	388	1.1362354904330747	-0.03182846503398573	0.13299044871910415	0.16481891375308988
10	5	389	0.6850592387330938	-0.04640923053395785	0.20707037778656406	0.2534796083205219
10	5	390	2.13026968880349	-0.12820998804448128	0.1972791628847484	0.3254891509292297
10	5	391	1.38810459827198	-0.025245919547193758	0.13772748723648615	0.1629734067836799
10	5	392	0.0138705669318612	0.36286800127674057	0.3433606361485979	-0.019507365128142662
10	5	393	1.123439878018561	0.04558660864607562	0.1937981465608926	0.14821153791481698
10	5	394	2.725684829277652	-0.3028332984034812	-0.04793696251550872	0.2548963358879725
10	5	395	1.250164382722126	0.1646195250635214	0.05466973330619829	-0.10994979175732311
10	5	396	-1.689251017374772	0.5666803498995261	0.6691402492755836	0.10245989937605748
10	5	397	-0.27349226451323466	0.2728603922561987	0.30649195830804554	0.03363156605184686
10	5	398	0.9681086763400796	0.19070180091333347	0.08450067751256332	-0.10620112340077015
10	5	399	3.5434128216433813	-0.2103955601455932	0.06462779251206996	0.2750233526576632
20	5	0	2.7625459604154328	-0.11281859227623578	-0.09648442708862184	0.016334165187613936
20	5	1	1.1840108917168335	-0.047384184307513205	0.14567364233036365	0.19305782663787685
20	5	2	2.549585330115263	-0.20684408633289492	-0.08902882828297806	0.11781525804991685
20	5	3	1.405642506847751	-0.025729302185235725	0.1331093510119396	0.15883865319717533
20	5	4	0.7825598783583431	0.020016359956334957	0.16541814740994631	0.14540178745361135
20	5	5	0.6505058249533808	0.18522070278560032	0.07162893488508326	-0.11359176790051706
20	5	6	0.539254480661588	0.15419540555916594	0.145947139991254	-0.008248265567911944
20	5	7	1.5302681984647446	-0.1254108604346165	0.12177335752064535	0.24718421795526185
20	5	8	3.854709897771698	-0.4601708757650212	-0.10585924717927976	0.35431162858574144
20	5	9	0.07938550490000372	0.26586404295592136	0.1772373210940493	-0.08862672186187207
20	5	10	1.3174155914840728	0.09492978823116667	0.03244988690537812	-0.06247990132578855
20	5	11	-0.0036510744600666413	0.105613163201049	0.2441020217837176	0.13848885858266857
20	5	12	1.1436379480664625	0.07751931554097574	0.06821647036532749	-0.00930284517564825
20	5	13	3.6463620070291674	-0.16364396472025708	-0.12253445394451047	0.04110951077574661
20	5	14	1.1076731502186414	0.1231187690077436	0.0593784223393372	-0.0637403466684064
20	5	15	-0.21863389846309128	0.18346473846018774	0.2450796202024388	0.061614881742251076
20	5	16	1.032483824155079	-0.037762248860034	0.21868601316609632	0.2564482620261303
20	5	17	1.454361126163502	0.0771993357533998	0.06735091490953933	-0.009848420843860464
20	5	18	1.720078777901923	-0.05083412579868585	0.10937867057547604	0.1602127963741619
20	5	19	0.7620777465993027	0.03594786576800915	0.05770890707005191	0.02176104130204276
20	5	20	2.280945079247755	-0.22507186788779815	0.04816825112117271	0.2732401190089709
20	5	21	-0.33940314439697283	0.2665057601242436	0.3222478501273137	0.05574209000307012
20	5	22	0.6304035544742963	0.1527268182918155	0.31463546664945924	0.16190864835764374
20	5	23	0.41614655437916137	0.06776749922235305	0.26248776800515194	0.1947202687827989
20	5	24	0.8041145703353091	0.1685633873234751	0.5649874926937887	0.3964241053703136
20	5	25	-474.4056582989274	148.11053806078223	74.1195099131738	-73.99102814760843
20	5	26	-0.3425329237346321	0.2061317646018414	0.2808818450024206	0.07475008040057918
20	5	27	-0.16383716471958376	0.17150173755540568	0.3163222092116478	0.1448204716562421
20	5	28	0.8855203427638574	0.17686308431819658	0.2227849923734436	0.04592190805524701
20	5	29	0.6153373833988571	0.048279495885952935	0.15760153265571625	0.10932203676976332
20	5	30	-0.032942859323992664	0.13106078444355876	0.2769856029061646	0.14592481846260583
20	5	31	0.9712651845995738	0.14583853167648686	0.2717496054706563	0.12591107379416944
20	5	32	4.785997780234767	-0.3216272096687882	-0.2564398540384885	0.0651873556302997
20	5	33	0.21231581719618314	0.08332242657030138	0.141481242955021	0.05815881638471963
20	5	34	1.2799216868763308	0.07530711215809058	0.08388878022494678	0.008581668066856202
20	5	35	0.1410095567049472	0.09329787472470216	0.2517882540889233	0.15849037936422114
20	5	36	0.400455205271044	0.10778793220914487	0.15667223993953855	0.04888430773039368
20	5	37	1.8177811973215772	-0.14937440300392013	-0.035615191036904185	0.11375921196701594
20	5	38	4.994786206481125	-0.3311626370423799	-0.3898822498851299	-0.05871961284274996
20	5	39	0.6372609132739043	0.3654448368937559	0.16466155761464538	-0.20078327927911052
20	5	40	1.5013747509872868	-0.023104864670436983	0.14913118445689927	0.17223604912733625
20	5	41	-0.03015960451181493	0.14904209828176865	0.22340910619513266	0.07436700791336401
20	5	42	2.795994633965174	-0.22151542145715328	-0.10046451691992064	0.12105090453723263
20	5	43	2.594008419948306	-0.21764565103126904	-0.007251624330311234	0.2103940267009578
20	5	44	4.109420825083459	-0.2640711108606725	-0.12349888793891813	0.14057222292175436
20	5	45	0.7456334381314595	0.09521919587437568	0.1446851862310066	0.04946599035663092
20	5	46	3.93090523420848	-0.2151313340674866	-0.17039358349727798	0.04473775057020862
20	5	47	1.0721846942797024	0.01137746697264008	0.11564437466307155	0.10426690769043147
20	5	48	1.7493996554574185	-0.1421512386859967	0.04238418743392275	0.18453542611991944
20	5	49	0.9787734269155184	0.16725467264875238	0.03955977357751167	-0.1276948990712407
20	5	50	0.3940132528144949	0.1473972070161732	0.1617063727714944	0.014309165755321207
20	5	51	0.4924983065126832	0.026389569596678496	0.18181477627366427	0.15542520667698578
20	5	52	1.9695409749325168	-0.11759534882193542	0.02365021268533044	0.14124556150726586
20	5	53	-580.9683222080614	78.4677080387042	170.62038468672634	92.15267664802214
20	5	54	0.5972045579240522	0.15535366314484267	0.14612670702420585	-0.009226956120636814
20	5	55	0.5995098356634095	0.08428816399342838	0.1529277200862552	0.0686395560928268
20	5	56	0.024478743873528414	0.12024726210424885	0.2176339307163151	0.09738666861206624
20	5	57	0.09892454070807584	0.3745978465237573	0.15225357288566446	-0.22234427363809287
20	5	58	0.5076871392071699	0.19785525005942065	0.2463686867651804	0.04851343670575975
20	5	59	-0.1303353419426585	0.2624787175210373	0.7386147173947843	0.47613599987374705
20	5	60	0.6670850299797265	0.1182228184202278	0.16937307369599525	0.05115025527576744
20	5	61	0.9710878559703172	0.13336349835528166	0.11928924318126985	-0.014074255174011813
20	5	62	828.2363204323268	-124.4820936808956	2514.497924989065	2638.9800186699604
20	5	63	0.8170471889079228	0.41570690309276576	0.3560493582248494	-0.05965754486791636
20	5	64	3.072318856615541	-0.1736218814922824	0.07017565658773164	0.24379753808001403
20	5	65	0.7255943146514701	0.07676309633130958	0.10530460662094024	0.02854151028963066
20	5	66	-0.25598528451481284	0.15481680592448102	0.2770073807864829	0.12219057486200188
20	5	67	-0.42997010030817945	0.20566025209032152	0.2756719492638661	0.07001169717354461
20	5	68	1.1346267795912313	0.6610461821056304	0.0543273525313932	-0.6067188295742372
20	5	69	1.5314978692598586	0.03667595578544389	0.18502162967445612	0.14834567388901224
20	5	70	0.12023143364507224	0.17453340646785212	0.2365145987699125	0.06198119230206037
20	5	71	1.8518836542706292	-0.13582995234637785	0.09997946295189816	0.235809415298276
20	5	72	1.2428272437195478	0.5834271918559895	0.04119265405211348	-0.542234537803876
20	5	73	-0.27979207339220125	0.2669380269648581	0.5188341670908776	0.2518961401260195
20	5	74	0.8271260645059838	0.13431608769239836	0.08348682884323078	-0.050829258849167586
20	5	75	0.9100672383446194	0.6814667207950279	0.07675567899058068	-0.6047110418044472
20	5	76	1.06669644203537	0.043166301832765784	0.06616377493730377	0.022997473104537987
20	5	77	3.767990929970214	-0.3691340453546016	-0.09708524218927632	0.27204880316532526
20	5	78	3846.8703182564464	-597.8405962421274	2086.1134882770466	2683.954084519174
20	5	79	0.3225460738031105	0.06910205924660379	0.14720914746368574	0.07810708821708195
20	5	80	1.0904079319029565	0.1116723468437841	0.1597981891637549	0.0481258423199708
20	5	81	-0.020332259484393208	0.21016631593198348	0.19341799037948712	-0.016748325552496363
20	5	82	2.79267193014196	-0.09274715838297937	0.027427021931501483	0.12017418031448085
20	5	83	0.7929447890437921	-0.013078691234910787	0.1093656585546619	0.12244434978957269
20	5	84	1.0420307948008798	0.02453191833184561	0.11827407060678073	0.09374215227493513
20	5	85	0.27119126447278075	0.4508797567780005	0.25788199502894793	-0.1929977617490526
20	5	86	3.3713889893596045	-0.07821477035618607	-0.17381233025598056	-0.09559755989979449
20	5	87	0.6324551011636229	-0.015425106960490915	0.11666819788585245	0.13209330484634335
20	5	88	2.118887536649208	-0.08378897956154734	0.0462306861328098	0.13001966569435713
20	5	89	0.7258946965746309	0.4206892465112808	0.2387418990782849	-0.1819473474329959
20	5	90	-0.17706161086127947	0.5289745835124681	0.3696188554079872	-0.15935572810448084
20	5	91	0.3763595554551223	0.11996348098501905	0.15092434045200048	0.030960859466981433
20	5	92	2.7489220317398395	-0.2585732987250581	0.0230939368104574	0.2816672355355155
20	5	93	3.829889762066768	-0.028625282396021	-0.08895247438962894	-0.06032719199360795
20	5	94	2.4520842497136326	-0.236134652403126	0.06137041853444036	0.2975050709375664
20	5	95	4.3171355597686105	-0.3219444479325673	-0.28651573656918605	0.03542871136338127
20	5	96	0.06958487888172274	0.16820030438006014	0.17928633476871814	0.011086030388657991
20	5	97	0.5210571881256605	0.09601282923790017	0.2365836227783241	0.14057079354042393
20	5	98	-0.31756156603666075	0.1853018995621742	0.2963654391192975	0.11106353955712334
20	5	99	0.3768619829558197	0.10338684619646092	0.16043445661157485	0.05704761041511393
20	5	100	1.5258376436020984	-0.05389865553730214	0.14553078548319	0.19942944102049215
20	5	101	0.2945776516520922	0.3267493232071977	0.3347667683935507	0.008017445186353
20	5	102	1.5653398963431038	-0.12077745759370745	0.17278948663745047	0.2935669442311579
20	5	103	1.2741583527907143	0.02557556334281226	0.017894858832406282	-0.007680704510405978
20	5	104	0.9784652881134756	-0.08641098368850753	0.08619714973472709	0.1726081334232346
20	5	105	2.6225913197557453	-0.23015304482556306	0.08499258591479131	0.3151456307403544
20	5	106	1.887503466043812	0.0543711780657703	0.17804182254677006	0.12367064448099976
20	5	107	0.5187881845643373	0.056888823923504125	0.14267648738246533	0.0857876634589612
20	5	108	1.364037321944099	0.03858849227130525	0.11046062321328028	0.07187213094197503
20	5	109	2.0499960061945184	-0.02064237933235205	0.09371366310627204	0.11435604243862409
20	5	110	0.8068150534045432	0.2519939091453497	0.250588895805799	-0.0014050133395506759
20	5	111	0.24004435321466155	0.2826882752515397	0.27969135870068673	-0.0029969165508529905
20	5	112	0.8660761758752733	0.24619754844884584	0.11518429374984085	-0.131013254699005
20	5	113	-1.3447701193365926	0.6812325286357832	0.4339761893384029	-0.24725633929738033
20	5	114	1.0107706851235327	0.10229701757493072	0.18290789403609706	0.08061087646116634
20	5	115	1.6361466128085635	-0.10184604659973684	0.04658891348876236	0.1484349600884992
20	5	116	-0.7213620061504882	0.24672656673166116	0.37201967487339505	0.1252931081417339
20	5	117	1.359392104626159	0.007728877237031835	0.11403179973059573	0.10630292249356389
20	5	118	2.0228684517314024	-0.033240993106958605	0.26277925837569005	0.29602025148264866
20	5	119	-31.55410673364484	4.9204620813715545	176.89845871754918	171.9779966361776
20	5	120	1.594572578519288	-0.0532997899455363	0.008665644210129678	0.06196543415566598
20	5	121	1.4871598074567822	0.055144449463678864	0.14482847263458415	0.08968402317090529
20	5	122	1.3967837728651935	-0.006351848250685771	0.09786086873280016	0.10421271698348593
20	5	123	1.9747966384710496	-0.1094793632951984	0.08426443077066664	0.19374379406586506
20	5	124	1.1181988057423908	-0.108802406416759	0.044343611010290364	0.15314601742704936
20	5	125	0.770475911912217	0.1899292439547988	0.1272925584661858	-0.06263668548861298
20	5	126	1.037987566183153	0.1634385320498239	0.08826007183816402	-0.07517846021165987
20	5	127	2.3988139134227766	-0.2512973720860152	-0.052541790882596716	0.1987555812034185
20	5	128	0.8599852773765595	0.060509281177030375	0.16182006784858682	0.10131078667155645
20	5	129	1.5193647831827102	-0.03466918969616062	-0.02244828849492292	0.0122209012012377
20	5	130	0.3033017637378316	0.20465918945375947	0.13012149377511412	-0.07453769567864535
20	5	131	2.3774939701644544	-0.09878979205425753	-0.06449598539016033	0.034293806664097204
20	5	132	7.5734720565639595	-0.4247425495211571	-0.537818004683865	-0.1130754551627079
20	5	133	0.7961684182251934	0.019031429156785448	0.08580623717463035	0.0667748080178449
20	5	134	1.1698625361422366	0.06528966356635951	0.14545507550771314	0.08016541194135363
20	5	135	1.305353864215219	-0.005537955827199736	0.16307069937362562	0.16860865520082535
20	5	136	0.7726474408199142	0.344342971214897	0.06845024985400266	-0.2758927213608943
20	5	137	0.8520637745774433	0.2101069585958013	0.2467579767369439	0.036651018141142605
20	5	138	0.9744899161299808	0.051504110321101484	0.1448540087500581	0.09334989842895662
20	5	139	2.1875700392986457	-0.12175087573370726	0.12604137459090686	0.2477922503246141
20	5	140	0.9905577733641702	-0.049164241386345085	0.14467560885784428	0.19383985024418937
20	5	141	-0.17369902469496432	0.271554768334802	0.2816756482166736	0.010120879881871603
20	5	142	-19.611335694701054	3.1003844487154444	186.04498131777117	182.94459686905574
20	5	143	0.8367748598843514	0.08016052450485536	0.12498546640734065	0.04482494190248529
20	5	144	1.297321236227437	-0.04965447187807072	0.045326083937795116	0.09498055581586584
20	5	145	0.6606487921444549	0.09580969199416993	0.10735010036082217	0.011540408366652238
20	5	146	1.9906447061728263	-0.07474036605732179	0.23019157146837926	0.304931937525701
20	5	147	-4.412983199846655	1.5262615515898783	0.9615302698605026	-0.5647312817293757
20	5	148	0.8580943152366877	0.13415034478749954	0.1821510365398553	0.048000691752355745
20	5	149	0.04412590737999661	0.4845832994870362	0.40309511320884667	-0.08148818627818954
20	5	150	390.87674747179193	-54.62249392911442	138.10874918102976	192.7312431101442
20	5	151	0.5860060108002721	0.18913854834385346	0.21099524837092587	0.021856700027072407
20	5	152	0.4318886451210249	0.30353027333489485	0.11858297099555247	-0.18494730233934237
20	5	153	2.2193129044418534	-0.11228785859184293	0.02268323343031245	0.13497109202215538
20	5	154	0.9775281189865771	0.15669201204849995	0.13056702791637387	-0.026124984132126078
20	5	155	1.1088438034319117	0.3668355408793101	0.1578003054791026	-0.2090352354002075
20	5	156	0.5309971789202236	0.3261039025236585	0.3976178920155337	0.07151398949187521
20	5	157	2.753418731080132	-0.1956797670525672	-0.09570012082998927	0.09997964622257793
20	5	158	0.1068573793489559	0.31872246127924764	0.4063963563380938	0.08767389505884615
20	5	159	1.7525449670627924	-0.11911921595299735	0.09175302822944907	0.21087224418244643
20	5	160	3563.769300494617	-486.74298576062364	808.3455563680501	1295.0885421286737
20	5	161	1.7237546157876398	-0.1184779487103365	0.015373454209963569	0.13385140292030007
20	5	162	-20513.157686323866	3253.6269015251287	6874.7003967308365	3621.073495205708
20	5	163	-1.1119927520636372	0.2754964059267453	0.5979783188147849	0.3224819128880396
20	5	164	1.1351409361199718	0.29031806691230394	0.23698671610448696	-0.05333135080781698
20	5	165	0.6409222439618161	0.3088150306650953	0.24086161000480735	-0.06795342066028795
20	5	166	222.6528323207401	-30.070012157356967	1312.1296028458285	1342.1996150031855
20	5	167	0.0646741276736379	0.11459068385641405	0.27896574687509695	0.1643750630186829
20	5	168	1.4233620996007108	-0.1130639644616625	0.14312210678742526	0.25618607124908777
20	5	169	0.7135886078147671	0.09578757276084343	0.1057442146707733	0.00995664190992987
20	5	170	-1.7123794111598185	0.3401865278363582	0.7130044886476918	0.3728179608113336
20	5	171	0.6527866148913514	0.2563824880270603	0.15780719345278546	-0.09857529457427486
20	5	172	0.2330082673200343	0.6317917060255748	0.3666467512455468	-0.265144954780028
20	5	173	2.0701690275315814	-0.09311158796217207	0.08223735139032044	0.17534893935249252
20	5	174	5.729678653688268	-0.3311547477974369	-0.4691386992776719	-0.13798395148023496
20	5	175	-11.203802785713243	1.8481248709480185	4.04615150402082	2.1980266330728013
20	5	176	2.1450110310771615	-0.093748418957169	0.0823239680784314	0.1760723870356004
20	5	177	3.4711971984162	-0.3234466350644347	-0.05890273066911932	0.2645439043953154
20	5	178	0.6395750634034544	0.11867839917747693	0.1763543328318355	0.057675933654358566
20	5	179	1.5941799830684906	-0.11310013144043245	0.11618883114100916	0.2292889625814416
20	5	180	0.56906682045438	-0.006237795600808366	0.1067241874083494	0.11296198300915776
20	5	181	-5706.580094499579	774.9986176945813	2461.095142975898	1686.0965252813166
20	5	182	0.6074841842717905	-0.0052760617816138685	0.15810580675930674	0.1633818685409206
20	5	183	1.0100245012410178	0.06596355335529	0.06965641130126313	0.003692857945973127
20	5	184	0.14757869702681348	0.09114280593681114	0.15448774735383394	0.06334494141702281
20	5	185	2.981110938374379	-0.14072965983301028	-0.03947395401847861	0.10125570581453167
20	5	186	0.7646796454592604	0.10306540131933206	0.2931890599902363	0.19012365867090425
20	5	187	0.08405185618444633	0.1248807311899114	0.3799838051593756	0.2551030739694642
20	5	188	0.5161819395741503	0.018486084891150133	0.10222465365756866	0.08373856876641853
20	5	189	2.38921563398726	-0.19612709137106896	0.014948125660656841	0.2110752170317258
20	5	190	0.17402175116355714	0.13169488083660702	0.3607749573302159	0.2290800764936089
20	5	191	6.80133027413769	-0.2442873144602261	-0.4889870031755738	-0.2446996887153477
20	5	192	0.6621713517775067	0.01605243521044701	0.16499133851645992	0.1489389033060129
20	5	193	0.2867757258696967	0.15974194326583735	0.1531001187868576	-0.006641824478979763
20	5	194	2.8560667546424425	-0.09314476969732416	-0.028932733987611186	0.06421203570971297
20	5	195	-5208.344877647475	716.7192603964507	1756.2809095745629	1039.561649178112
20	5	196	1.8028822756843037	0.055168885186834014	0.014629336369598775	-0.04053954881723524
20	5	197	1.1507878995335707	0.04659499644101292	0.14398034125091386	0.09738534480990094
20	5	198	1.4723153694095528	0.0428709534745985	0.14214610125518934	0.09927514778059084
20	5	199	1.69783138096104	-0.11558496138393096	0.1068817917089094	0.22246675309284036
20	5	200	0.04893494498597839	0.28722566795079874	0.2583879960158799	-0.028837671934918818
20	5	201	0.139760920696624	0.10087911686282147	0.21101874350807165	0.11013962664525018
20	5	202	-0.14323066983347532	0.19961488333020727	0.4859924201414386	0.28637753681123135
20	5	203	0.3722033267124685	0.2079713909857557	0.2810391535942073	0.07306776260845158
20	5	204	0.4892984214742789	0.2883148136958025	0.12128911752219697	-0.16702569617360552
20	5	205	-0.22053365145328427	0.2095895326359689	0.2764497642505577	0.06686023161458876
20	5	206	0.3474613179851209	0.6340842521860244	0.3412992707436375	-0.2927849814423869
20	5	207	0.8706426758276635	0.3142468595532327	0.07935617946935661	-0.23489068008387612
20	5	208	-0.05029698494959733	0.11668437893483745	0.3279056445047024	0.21122126556986492
20	5	209	1.3620057033317188	0.35339925513624026	0.014006082516802687	-0.3393931726194376
20	5	210	1.4423691699310477	-0.004302245402239058	0.16208411866177985	0.1663863640640189
20	5	211	1.8658829669497017	-0.10033344960198684	0.055402069025731464	0.1557355186277183
20	5	212	0.8542472896416059	-0.028321360731207945	0.11755104766666755	0.1458724083978755
20	5	213	1.2584146937250442	-0.015624952123352825	0.21074406006207136	0.22636901218542418
20	5	214	1.0921111851780072	0.2494720088279409	0.04403812375018859	-0.20543388507775232
20	5	215	0.5341529924391282	0.03570488974880988	0.1960514387700905	0.16034654902128065
20	5	216	0.5903881193600828	0.10611558796739788	0.11214736426955636	0.006031776302158481
20	5	217	0.5266973217507174	0.09553645148761968	0.13631146855816456	0.040775017070544886
20	5	218	248.3682708172242	-33.23445614260948	11.769680220217182	45.004136362826664
20	5	219	3.664895167438551	-0.2322877987740751	-0.19509907530234785	0.03718872347172725
20	5	220	1.4287028499545968	-0.07684091005132976	0.21962625262322755	0.2964671626745573
20	5	221	0.3104159424370536	0.1473350933542557	0.1639626405785337	0.016627547224278005
20	5	222	1.5916040021794098	-0.0625131249923059	-0.05136759481775939	0.011145530174546503
20	5	223	1.1309297889137648	-0.035164228892801075	0.21857186439057075	0.2537360932833718
20	5	224	-0.30267934550614195	0.2371637100065996	0.29876087196149115	0.06159716195489154
20	5	225	1.2559114146724215	0.0013520860970565596	0.04741217587006792	0.04606008977301136
20	5	226	1.3512702695228571	-0.004696568245763776	0.06562073616579522	0.070317304411559
20	5	227	1.0108912977761428	0.14435465779944032	0.1568141164294923	0.01245945863005199
20	5	228	1.7457490586183195	-0.13386057484532982	0.07897818681805746	0.21283876166338728
20	5	229	-0.2394754219895901	0.13517175059301953	0.4678354389571841	0.3326636883641646
20	5	230	0.6498660602065647	0.2276646561797823	0.15634303512201742	-0.07132162105776488
20	5	231	3.891156876819856	-0.4035067498581486	-0.02800630105569624	0.37550044880245237
20	5	232	-85.23829995401803	11.696015053731447	13.580586517910366	1.8845714641789186
20	5	233	0.8083553301407063	-0.016188008333862386	0.05970786213393625	0.07589587046779864
20	5	234	2.6359773648526144	-0.22506402084646845	0.010436798335311416	0.23550081918177987
20	5	235	1.4639983475470055	-0.12453615859115195	-0.015726676289708724	0.10880948230144323
20	5	236	2.8987010415255225	-0.2073587122671336	-0.0196994287470712	0.1876592835200624
20	5	237	-0.8291017463664008	0.28758738419162894	0.5635432910401914	0.27595590684856247
20	5	238	-13832.88303960022	4295.953649512775	2106.041906906983	-2189.911742605792
20	5	239	1.5220210537038263	-0.09452867615295364	0.03195270596314844	0.12648138211610208
20	5	240	3.0705923961293777	-0.2611728542583486	0.470947807304068	0.7321206615624165
20	5	241	0.9462595324462952	0.05505688641352795	0.1380905301612723	0.08303364374774434
20	5	242	2.3056518774739483	0.14147104858259724	0.029222811131959545	-0.1122482374506377
20	5	243	0.009591439444836952	0.4751713768728091	0.2217498418941992	-0.25342153497860986
20	5	244	-0.469793433756153	0.2239039098588566	0.3144126909903358	0.0905087811314792
20	5	245	2.121540837438133	-0.10124408653389157	-0.01823086606925685	0.08301322046463472
20	5	246	0.4772188472981063	0.13038478462498376	0.11108905055277267	-0.019295734072211093
20	5	247	0.8570277405252511	0.06707450705303826	0.14742674209415552	0.08035223504111726
20	5	248	0.3711874984716489	0.2617455523191091	0.290514862241214	0.028769309922104858
20	5	249	3.4910448307087587	-0.3552236748011398	-0.10858235454538337	0.24664132025575644
20	5	250	0.7949611954105076	0.2552756978205523	0.2028648961412597	-0.05241080167929263
20	5	251	-17692.529283598516	2365.5445719010127	4226.521054683788	1860.9764827827753
20	5	252	-306.38448552383784	44.41277077759066	194.8452501986776	150.43247942108695
20	5	253	0.1254934045563426	0.2634218175526992	0.2953141610024115	0.03189234344971226
20	5	254	1.2720795543470516	0.06716209704706361	-0.021798717042292318	-0.08896081408935592
20	5	255	3.188997443466692	-0.17623525583258698	-0.16210812574774058	0.014127130084846395
20	5	256	-2.0992711744077326	0.6405083921815866	0.8126872082777568	0.17217881609617014
20	5	257	0.3963243562183693	0.1520851304522945	0.14980499311713966	-0.002280137335154836
20	5	258	-0.3432641030540803	0.2061667521948087	0.28150602390181034	0.07533927170700164
20	5	259	1.3352722883081227	0.039097612214947175	0.0781959521352616	0.03909833992031443
20	5	260	1.7951084472047985	0.4297904309085174	-0.0457919075996564	-0.4755823385081738
20	5	261	3.5156047820702017	-0.4228950104457031	-0.024280677756245483	0.3986143326894576
20	5	262	2.6494984221259497	0.10517841592824263	-0.1961282333033992	-0.30130664923164185
20	5	263	1.7745949064937359	-0.047377807073594964	0.002680934760183426	0.05005874183377839
20	5	264	1.1381042352926842	-0.1166300865200631	0.11466751833089943	0.2312976048509625
20	5	265	1.0267962617125843	0.12873307279447033	0.12117301298029998	-0.00756005981417035
20	5	266	1.070851081065601	-0.03802285047352126	0.25604786665704005	0.2940707171305613
20	5	267	1.0682997725940924	0.0495114588547597	0.12491739086312033	0.07540593200836063
20	5	268	1.877670985796748	-0.0996834867702073	0.13630314659255052	0.23598663336275782
20	5	269	1.6072704826547282	-0.13722703741317646	0.16773160354557032	0.3049586409587468
20	5	270	0.7662807437508936	0.10115712421493826	0.2620372803925921	0.16088015617765383
20	5	271	0.020924806143822416	0.5287971785215919	0.35683241663636417	-0.17196476188522775
20	5	272	0.30898521526834644	0.053399671625876964	0.11777176269815195	0.06437209107227498
20	5	273	6.748054256643775	-0.3220219934517607	-0.4413128151536046	-0.11929082170184391
20	5	274	-1.538290179893414	0.3407925725272453	0.8349903320614542	0.4941977595342089
20	5	275	0.5868015737805874	-0.004521986317691719	0.1353268995370273	0.13984888585471902
20	5	276	1.9851367688313502	0.06864783283685624	0.11179991179810307	0.04315207896124683
20	5	277	1.9919110215652192	-0.0783393587517103	0.043866218287287706	0.12220557703899801
20	5	278	0.14304996502779208	0.15877266773500065	0.3021593206207905	0.14338665288578983
20	5	279	0.6494964420439835	0.25348844986790553	0.34550648873767825	0.09201803886977272
20	5	280	1.4335376592769478	-0.09320884553287426	0.1426376499692065	0.23584649550208076
20	5	281	-1.8019425502337951	0.5548934765185378	0.7000789982850735	0.14518552176653565
20	5	282	0.7098255578967647	0.047668560334424716	0.12211024158245633	0.0744416812480316
20	5	283	3.5742299428567863	-0.3038891144879962	-0.030484215518714938	0.2734048989692813
20	5	284	1.7398459149975365	-0.15613536399654648	-0.02774481963259226	0.12839054436395422
20	5	285	5.572117691667818	-0.21273924695852156	-0.20615579235438064	0.00658345460414092
20	5	286	0.7991426727797994	0.2481402195054081	0.08381008438408949	-0.1643301351213186
20	5	287	1.7734431290341304	0.02684070557472029	0.10618267933025607	0.07934197375553578
20	5	288	0.5892518844674091	0.05945686470920429	0.21776405787103087	0.15830719316182656
20	5	289	-0.6352200966758035	0.2753935203319736	0.3390972831628891	0.0637037628309155
20	5	290	0.060506409029930874	0.08609796211700563	0.19512321696629295	0.10902525484928732
20	5	291	3.5151184561599145	-0.2826371223373404	-0.043687626576939816	0.2389494957604006
20	5	292	1.0311974880225296	0.008625632667455932	0.2515553754882053	0.24292974282074936
20	5	293	1036.5422915105976	-136.05109676735123	135.29958984555245	271.3506866129037
20	5	294	1.8825172349546948	-0.14177571231727878	0.18445239349493636	0.3262281058122152
20	5	295	0.5820862368959959	0.1168979270858965	0.1981008391211871	0.08120291203529059
20	5	296	1.3330648268953025	-0.0611798461270415	0.14535875162690232	0.20653859775394381
20	5	297	1.1824865314471602	0.03977111156410165	0.30670686077333004	0.26693574920922836
20	5	298	3.5514074546619074	-0.18716934673876	-0.11462458407675273	0.07254476266200728
20	5	299	3.0870666415203214	0.01496625214423275	-0.10310164294905932	-0.11806789509329207
20	5	300	0.7773741116129986	-0.015612133495735925	0.14110395624499755	0.15671608974073348
20	5	301	1.8894385398146687	-0.1037834287849172	0.057742155787250664	0.16152558457216787
20	5	302	-19252.699631820746	2625.011211743819	5254.541703094123	2629.5304913503037
20	5	303	1.663263877096577	-0.10388566748447024	0.021753867641480396	0.12563953512595064
20	5	304	2.0009160307722897	0.4229922382014892	0.0036179642599753477	-0.41937427394151383
20	5	305	0.4112277694957175	0.17130934393995828	0.2609993396774492	0.08968999573749092
20	5	306	1.4921681008691106	-0.10677046851847773	0.04041312297295216	0.1471835914914299
20	5	307	1.7174374482928794	-0.06970404446537774	0.08496668387094906	0.1546707283363268
20	5	308	1.3310631219700368	0.2637174920560449	0.17560262626110906	-0.08811486579493583
20	5	309	0.36295548215878176	0.0882358095221408	0.3465424491551751	0.25830663963303435
20	5	310	-0.2841095670415991	0.256598769776145	0.3549985111956428	0.09839974141949781
20	5	311	2.6574005474029607	-0.10939025589902517	-0.050463816780061566	0.0589264391189636
20	5	312	2.2313963569109445	0.0015455810575261966	0.028890720659373783	0.027345139601847587
20	5	313	1.9085306847223005	-0.09305906822319504	-0.017461451317756796	0.07559761690543824
20	5	314	31524.638379201857	-5463.7012349535025	-4005.652855827698	1458.0483791258043
20	5	315	2.6354395516895686	-0.11993782619716277	-0.031675770236085865	0.0882620559610769
20	5	316	0.4280668041615474	0.154844098010391	0.15909339243846846	0.004249294428077449
20	5	317	0.9179613899590644	0.04787430586484544	0.336112681478108	0.2882383756132626
20	5	318	7.083346143328228	-0.6846221005058325	-0.06421288767258071	0.6204092128332518
20	5	319	1.4610483297408383	-0.041011655178706884	0.057293517784715864	0.09830517296342275
20	5	320	0.9735426533129856	0.2541965259296891	0.05223534236492639	-0.20196118356476273
20	5	321	1.1355427613948343	0.055511951229865804	0.1314768616797268	0.075964910449861
20	5	322	2.352353577924296	-0.09330330761761327	0.058139919997978025	0.15144322761559129
20	5	323	2.181166843308646	-0.08475402702890396	-0.020476432176502454	0.0642775948524015
20	5	324	2.23132995787583	-0.05882982692659551	0.07357549290372821	0.13240531983032372
20	5	325	0.5972656332564868	0.08332622329628198	0.1396818448456042	0.05635562154932222
20	5	326	209.48646630194176	-32.471297505845044	327.84273462833244	360.31403213417747
20	5	327	0.12541078045423254	0.13771448218278454	0.3026372563180009	0.1649227741352164
20	5	328	2.0056233304770883	-0.10479927717083172	0.11694372373230705	0.22174300090313875
20	5	329	-2659.719067171564	376.8323033908384	1002.4966997201508	625.6643963293125
20	5	330	0.8505674716468586	0.11737738929198932	0.2315110410313529	0.11413365173936357
20	5	331	1.0769613625035572	0.10818826994848844	0.1973150498207296	0.08912677987224114
20	5	332	0.13814037956417866	0.09652024566166384	0.273113298727442	0.17659305306577816
20	5	333	3.132945572959972	-0.2562274933097546	-0.12328539091627574	0.13294210239347884
20	5	334	0.9246699055704392	0.10738225497883487	0.09118858587320366	-0.016193669105631206
20	5	335	-0.6410866639673851	0.18255363167647384	0.3011109580553588	0.11855732637888497
20	5	336	2.869486834155012	-0.06594023127049659	-0.006063634264421497	0.05987659700607509
20	5	337	1.2711507689621144	-0.07487640906243949	0.061825558370139026	0.1367019674325785
20	5	338	6331.708633562601	-864.3655199497683	299.409198020674	1163.7747179704425
20	5	339	1.6211722454954691	-0.1614503725961731	0.06254174423676137	0.22399211683293446
20	5	340	1.1808476701310615	0.08996577525353702	0.1914386732237964	0.10147289797025938
20	5	341	1227.2139021119256	-161.4629490905511	572.5562479823453	734.0191970728964
20	5	342	1.1567434028829668	0.3103079597876221	0.03188167828436855	-0.27842628150325355
20	5	343	4.228229506850211	-0.4030216371193518	-0.12547457624601838	0.2775470608733334
20	5	344	9.5122001143559	-0.4010415353172961	-0.9597123152175548	-0.5586707799002588
20	5	345	0.4612217559379224	0.027526560534546742	0.14995474316905946	0.12242818263451272
20	5	346	-0.0931125858300168	0.2347631412974408	0.3640745586947864	0.12931141739734558
20	5	347	2.730216160018468	-0.09745122748690103	0.05445953303160518	0.15191076051850622
20	5	348	2.1136901368879677	0.1911844452438448	0.027809655999031846	-0.16337478924481297
20	5	349	0.9159465895561356	0.1929708259010649	0.2222785540228508	0.029307728121785892
20	5	350	2223.5480632354324	-129.6286879504313	-302.68109903341	-173.05241108297872
20	5	351	-0.4089347018197736	0.4749356484130972	0.4726074820872606	-0.0023281663258366003
20	5	352	3.209327177738877	-0.3537343812358218	0.02405588723550045	0.37779026847132224
20	5	353	1.5458462285006886	0.045393761892867465	0.12073306072822836	0.07533929883536089
20	5	354	1.2225377835254785	-0.06967341161342873	0.05732924561740262	0.12700265723083135
20	5	355	1.4735428125192356	0.049227172190379226	0.205361806114239	0.15613463392385976
20	5	356	3.796612225238905	-0.3324624310514411	-0.09224568589139097	0.2402167451600501
20	5	357	-839.2584073091972	112.32622712662015	1101.8936651193742	989.5674379927541
20	5	358	-0.524718335823765	0.33184950251841383	0.25081418499622826	-0.08103531752218557
20	5	359	0.6647854957974012	0.030011477475162033	0.08465684722013989	0.054645369744977856
20	5	360	2.083637629979908	-0.11193588196976682	0.038353438023357535	0.15028931999312437
20	5	361	0.20086830431634892	0.06319116718038731	0.17377116780351765	0.11058000062313034
20	5	362	5.028085902016642	-0.27023364391736704	-0.2165316361694743	0.053702007747892744
20	5	363	1.009887397239769	0.07588833442882031	0.15186372435590118	0.07597538992708086
20	5	364	3.1427057506658573	-0.08172031771325228	0.004760573019720243	0.08648089073297252
20	5	365	0.3740129811810455	0.08317920962912609	0.1912111052321817	0.10803189560305562
20	5	366	1.355681148892667	0.5307672441619815	-0.028775767794513293	-0.5595430119564948
20	5	367	3.346347045100109	-0.16684530904808564	-0.09192027600597458	0.07492503304211107
20	5	368	3.240184038106794	-0.3248583983066086	-0.07485414481015079	0.25000425349645783
20	5	369	0.912105042563492	0.1199910752286764	0.059640366682943674	-0.060350708545732726
20	5	370	5.983289124510122	-0.23835228750758464	-0.38798544854610895	-0.1496331610385243
20	5	371	0.3278521337052728	0.11063697484701107	0.15689574313021204	0.04625876828320097
20	5	372	-32.92369096469708	4.911026041602852	23.723659705794677	18.812633664191825
20	5	373	-0.2556345516108991	0.2550113228555085	0.4908675710890583	0.23585624823354984
20	5	374	1.2208843245434915	-0.06364076628850797	0.37560406883720004	0.439244835125708
20	5	375	0.44271849129199947	0.02253766523088989	0.15513922545336745	0.13260156022247754
20	5	376	-2827.217123580181	346.1974183613732	959.4722522700207	613.2748339086475
20	5	377	1.8148805671215724	0.17567140510069018	0.040754305049066235	-0.13491710005162394
20	5	378	-0.7495205246953769	0.2334701474630925	0.4677446319387349	0.2342744844756424
20	5	379	1.928948846264656	-0.043152222520267305	-0.07213591976536389	-0.028983697245096585
20	5	380	1.609729131234732	0.044239038561045434	0.1122619527776945	0.06802291421664908
20	5	381	1.6306371293915545	0.056432683466646524	0.06265040586540813	0.006217722398761602
20	5	382	-0.152786924902494	0.1338101826981652	0.4119635588137927	0.2781533761156275
20	5	383	-0.23759694875412876	0.15259926077612387	0.2574534824010804	0.10485422162495653
20	5	384	0.17368960974662784	0.3034784062486453	0.4419922338772397	0.13851382762859438
20	5	385	0.08690659864715666	0.3620939560860928	0.3993092323810543	0.03721527629496152
20	5	386	2.576600067350816	-0.13011019700071633	0.04167817368682708	0.1717883706875434
20	5	387	0.6142065612257075	0.09494170462754263	0.11493354721033525	0.019991842582792616
20	5	388	1.2248799248777873	0.09044398502236592	0.049593868687201004	-0.040850116335164915
20	5	389	2.659140557634644	-0.21514401380107215	0.048218106819951256	0.2633621206210234
20	5	390	1.804412902242052	-0.12726631763127547	0.09129542948302063	0.2185617471142961
20	5	391	0.2500542063241693	0.0686713134293149	0.253278237690049	0.18460692426073408
20	5	392	3.370655156312281	-0.1912900292905862	-0.10542951259424643	0.08586051669633976
20	5	393	-0.1168631345696684	0.14450965884280403	0.20475148014109834	0.06024182129829431
20	5	394	5.323488330548384	0.03263217200462837	-0.2567860394842026	-0.28941821148883096
20	5	395	2.48429239846144	-0.20196183538404866	0.13999834790101662	0.3419601832850653
20	5	396	1.6655604244935338	-0.0483341745431122	0.06192271671180176	0.11025689125491396
20	5	397	1.4618449745617992	0.002882908722555089	0.0539441623907016	0.05106125366814651
20	5	398	-2.0605322159985624	0.4339328549890003	0.6272474609491087	0.19331460596010835
20	5	399	1.0910147069783962	-0.0882025441274365	0.056085060480110034	0.14428760460754653
30	5	0	0.5297669308330436	0.08063061727317455	0.23551896590203455	0.15488834862886
30	5	1	5.028874750152697	-0.37727781025626494	-0.2465604296956245	0.13071738056064044
30	5	2	6.574083363889258	-0.2819550733985336	-0.5088877692044675	-0.22693269580593395
30	5	3	1.3401491223495965	0.3110409838590465	0.27609044754222345	-0.034950536316823044
30	5	4	1.7940094390189574	-0.057993490222289314	0.2497642408916967	0.307757731113986
30	5	5	0.6353465930648974	0.1169527371753393	0.07964350664274722	-0.03730923053259208
30	5	6	1.1866055232353971	0.04483487647874165	0.1372052966727903	0.09237042019404865
30	5	7	0.8831037609182076	0.12764306152410718	0.07134877016433194	-0.056294291359775234
30	5	8	0.6369921805950538	0.02545267107003448	0.12445580492407635	0.09900313385404186
30	5	9	0.3980894031596337	0.15311073870782185	0.12328726714833782	-0.029823471559484033
30	5	10	1.5297817503465452	-0.07827605428996602	0.12672948539342865	0.2050055396833947
30	5	11	1.5773026783407569	0.12900361327546414	0.21319081543435076	0.08418720215888661
30	5	12	0.4111316869384668	0.04393517135430726	0.1230468474290438	0.07911167607473654
30	5	13	1.977785505632058	-0.18058421648515066	0.10514173881680416	0.2857259553019548
30	5	14	2.4243160563026978	-0.15458455136804838	0.09621919988714443	0.25080375125519283
30	5	15	1.6235331409252267	-0.059738680227698314	0.15103871625711862	0.21077739648481694
30	5	16	1.1082086120465382	0.0013889151169150793	0.14246633879693132	0.14107742368001625
30	5	17	0.3498872561683923	0.03633886754932157	0.15357379006988475	0.11723492252056318
30	5	18	2.636557164124688	-0.22582013127295475	0.03107567963747565	0.2568958109104304
30	5	19	2.7955872978440954	-0.2363911136967229	-0.05785028251457738	0.1785408311821455
30	5	20	2.1569363725555863	-0.21879405941848767	0.058154747820672585	0.27694880723916027
30	5	21	1.2978996000177259	-0.1283990671578726	0.01641344608894077	0.14481251324681338
30	5	22	1.9380370019526116	-0.17235925571641675	0.10654426192702254	0.2789035176434393
30	5	23	4.938431769880076	-0.3510334348773025	-0.22139694222878792	0.12963649264851457
30	5	24	1.0839561771313622	0.038736536507531415	0.09593522400943524	0.05719868750190383
30	5	25	4.533087970569026	-0.3483062673057116	-0.251463059003354	0.09684320830235765
30	5	26	0.5184774464671054	0.07744063689260493	0.21024974310016706	0.13280910620756214
30	5	27	0.005511116827284057	0.467481783338129	0.8285945037253866	0.36111272038725756
30	5	28	3.113996988373315	-0.20885649134590734	-0.09536703890338658	0.11348945244252076
30	5	29	2.2353634995328218	0.11224823904477058	0.007815241266846656	-0.10443299777792392
30	5	30	4.430795960855055	-0.11573282032410932	-0.1966190125354812	-0.08088619221137187
30	5	31	0.6935224932517289	0.24651550541566666	0.12026926884392665	-0.12624623657174
30	5	32	2.6016669173952653	-0.09096968254543256	-0.00793362242386969	0.08303606012156287
30	5	33	3.2981642453024573	-0.0859707061948988	-0.11176700541258258	-0.025796299217683782
30	5	34	0.6001527519105406	0.08528077731329972	0.1423117652439077	0.057030987930607985
30	5	35	-1221.2820626198265	163.34943890255772	1534.1927868280468	1370.843347925489
30	5	36	-0.5376812990845908	0.23531015769675195	0.7325725227159667	0.4972623650192148
30	5	37	2.646120777132696	-0.07135283136910907	-0.04955272717300596	0.021800104196103107
30	5	38	0.3534357377755558	0.09395962297765048	0.14723889819626676	0.05327927521861628
30	5	39	1.5862881703309375	-0.09008571194171223	0.052080789873494036	0.14216650181520626
30	5	40	1.4083843145173904	0.1759863883051989	0.11661507889914385	-0.059371309406055034
30	5	41	-1594.8462080622758	207.15650609012346	1494.309663512937	1287.1531574228136
30	5	42	0.21403423725789256	0.2349799056002524	0.2661710604566269	0.031191154856374526
30	5	43	0.07306272619311836	0.15951939171616167	0.18219435510395526	0.022674963387793595
30	5	44	1.7112185058723857	-0.05783717421906104	0.11866427150299733	0.17650144572205836
30	5	45	1.341630779798084	0.12407505047696188	-0.023882811191162936	-0.1479578616681248
30	5	46	-272.87065982104707	37.28960962010415	61.56136190057666	24.271752280472505
30	5	47	1.874899200626029	0.020855311135798416	0.04130694311666727	0.020451631980868856
30	5	48	-0.021329971885557297	0.23734970250588006	0.2795348539715181	0.04218515146563806
30	5	49	0.8632143132319012	0.017561217094810927	0.03966311384523925	0.022101896750428326
30	5	50	0.35705368294718764	0.08284732638374663	0.14644470107509255	0.06359737469134592
30	5	51	4.015929403539096	-0.230073599441	-0.21704857136915875	0.01302502807184125
30	5	52	0.2302810754245147	0.3843741144716049	0.154978246580051	-0.22939586789155392
30	5	53	1.3329132301878794	-0.03594257349205809	0.10666184536618352	0.1426044188582416
30	5	54	0.469772160265822	0.2546794232168731	0.3094199150616053	0.05474049184473223
30	5	55	2.4576664528925534	0.11858273457886875	-0.011354135297041046	-0.1299368698759098
30	5	56	1.1300870796026	0.6807571840831304	0.044398299674928136	-0.6363588844082022
30	5	57	0.2093658715525476	0.20314505767852176	0.1535092436196868	-0.049635814058834965
30	5	58	3.4815884726916617	-0.042062299861978465	-0.12093619589450272	-0.07887389603252426
30	5	59	2.0089818893613884	-0.2162545944723304	0.09124908492712336	0.3075036793994538
30	5	60	0.22508432548372087	0.12941669246895615	0.17671990659422668	0.047303214125270526
30	5	61	1.068852642989132	0.1310696005859359	0.1549882422229749	0.023918641637038995
30	5	62	1.1944906910330186	0.03664494943398322	0.0813840509161623	0.04473910148217908
30	5	63	0.9952578612185634	-0.04334145700381755	0.09644777986129548	0.13978923686511302
30	5	64	0.2237495881598527	0.23613391123429495	0.16563529902926802	-0.07049861220502693
30	5	65	6.947371420319416	-0.29514204105056424	-0.495299871691631	-0.20015783064106674
30	5	66	5.8070242196768485	-0.18032604865925994	-0.47615423856184796	-0.295828189902588
30	5	67	1.4642394873332412	0.04846136985784605	0.16548513453304992	0.11702376467520387
30	5	68	0.4975669569040228	0.05579440387064849	0.2300862987243197	0.17429189485367122
30	5	69	2.098878105092288	-0.19788773437646814	0.05409587326679705	0.2519836076432652
30	5	70	0.4623364799859495	0.03614441015400584	0.1191016471906327	0.08295723703662686
30	5	71	0.6328170248908096	0.1925274930584286	0.31170718333977543	0.11917969028134684
30	5	72	-537.1721075808329	71.47392609913928	108.65295185548851	37.17902575634923
30	5	73	1.036308254322344	0.005733311596364317	0.15973081374686546	0.15399750215050115
30	5	74	0.6352105518970249	0.022107307803051063	0.09151586083550764	0.06940855303245658
30	5	75	1.6093684109247663	-0.026061776523013586	0.11765149232041358	0.14371326884342717
30	5	76	0.2728583134409921	0.06637943502665378	0.14156936629119685	0.07518993126454307
30	5	77	0.7300527266838306	-0.020506433421107653	0.06680064733718756	0.08730708075829521
30	5	78	2.1825386688442285	-0.15557931699569785	0.09679180017540273	0.2523711171711006
30	5	79	1.982628217666432	-0.1958984474174676	0.11544770156856085	0.3113461489860284
30	5	80	-0.28096325840901504	0.2979058884026377	0.22857493000648885	-0.06933095839614886
30	5	81	1.6078545130907942	-0.164001806652239	-0.009511272539651313	0.1544905341125877
30	5	82	1.4107959141469486	0.11440795487004232	0.14362032125248594	0.029212366382443622
30	5	83	-1.1846718162402654	0.4839899134835909	0.8840062827315911	0.4000163692480002
30	5	84	-3728.201725512552	472.5238983902718	1126.8910183528394	654.3671199625676
30	5	85	0.6235219327993504	0.03590914438714801	0.12787362322082307	0.09196447883367506
30	5	86	2.985776623797008	-0.22124286714551794	-0.04551668845509427	0.17572617869042367
30	5	87	2.8366047091360667	-0.18899697722212624	-0.07199321982513654	0.1170037573969897
30	5	88	0.916254074010693	0.09063358562133098	0.1098100648894337	0.01917647926810273
30	5	89	2.2286996726757184	0.06561586952044565	0.046297276244623715	-0.019318593275821937
30	5	90	2.9440132845952527	-0.2623846859387272	-0.03137871583624185	0.23100597010248536
30	5	91	2.6331172808605885	-0.06454320452821946	-0.023993829293459945	0.040549375234759516
30	5	92	5.076215427703481	-0.29621377297896595	-0.2580986368063751	0.038115136172590824
30	5	93	0.34627075655335743	0.2305120207097437	0.14082156643483562	-0.08969045427490807
30	5	94	2.3356323185884555	-0.027023170203831992	0.0002872800400533504	0.027310450243885342
30	5	95	0.9953101524905008	-0.025540295624473783	0.12220529379159513	0.1477455894160689
30	5	96	3.268338252273226	-0.17985321051620873	-0.06682498719437617	0.11302822332183256
30	5	97	0.32623031347183673	0.3052549487079057	0.13017235355083742	-0.17508259515706828
30	5	98	0.35522198181598075	0.30285474108814353	0.24371657838170074	-0.05913816270644279
30	5	99	2.621272639927001	-0.2393411777581105	-0.06000508220373019	0.17933609555438032
30	5	100	-1026.0697716176774	138.83651292220267	2050.768332977847	1911.9318200556443
30	5	101	0.5900221971255531	0.012173763382559035	0.0760852403408046	0.06391147695824557
30	5	102	4.048192385841585	-0.2942201371006907	-0.1956125853731908	0.09860755172749994
30	5	103	0.49584441037115795	0.29852565558344224	0.3555169451647636	0.05699128958132138
30	5	104	2.4016220123415666	-0.2633897405882321	0.0133369891166506	0.2767267297048827
30	5	105	1.2468920017695126	0.014173979531538957	0.35328224810896003	0.33910826857742105
30	5	106	1.1788358227754123	0.0033326370419329565	0.21329560803268385	0.2099629709907509
30	5	107	1.6603649340404092	-0.1526638526072306	0.13262828168880947	0.28529213429604006
30	5	108	0.7757406328377483	-0.043438774902298014	0.1102893883503356	0.1537281632526336
30	5	109	1.6252005605401918	-0.1586968972360586	0.1166809768030371	0.2753778740390957
30	5	110	-0.16308455153068624	0.25779296641743393	0.9124307182986442	0.6546377518812103
30	5	111	8.648590236569163	-0.31425304206742993	-0.7555719190624308	-0.4413188769950009
30	5	112	0.9895401507365118	0.028469967099139386	0.0266942994076118	-0.0017756676915275868
30	5	113	0.2955340960510829	0.04540177862720232	0.1819153062267113	0.13651352759950897
30	5	114	1.6832406595948155	-0.03676640851362205	0.10795887351284753	0.14472528202646956
30	5	115	3.2544844479378363	-0.2459130547544931	-0.06964635205568823	0.17626670269880487
30	5	116	2.3155171074718712	-0.1210575913489698	0.05014381092565282	0.17120140227462263
30	5	117	2.265928354405826	0.11195053432020677	0.09083525753608687	-0.021115276784119896
30	5	118	1.6266568902141842	-0.20582692311626752	-0.0036391613390949493	0.20218776177717257
30	5	119	3.2249243032619117	0.0811159663555355	-0.1210795204526201	-0.2021954868081556
30	5	120	0.5690970713985153	0.09852000234358607	0.21802935518314434	0.11950935283955827
30	5	121	0.8004362250088588	0.1484148320820408	0.1359106888528111	-0.012504143229229686
30	5	122	3.1986338719170515	-0.2526125170541769	-0.10825758771914584	0.14435492933503108
30	5	123	3.410929722793236	-0.21999165711742125	-0.09324872854192323	0.12674292857549802
30	5	124	3.0863318853700017	-0.2151264281532795	-0.01909009329207284	0.19603633486120667
30	5	125	2.9309718315019513	-0.20254935098646526	-0.06974459565777491	0.13280475532869035
30	5	126	0.8826935859171305	0.06532539030737154	0.1112556383577656	0.04593024805039406
30	5	127	1.5017868182584904	-0.051109427269508456	-0.0013947640834656438	0.04971466318604281
30	5	128	3.7590242875149826	0.0024967242716195104	-0.11027979217966304	-0.11277651645128255
30	5	129	0.8152111544624759	0.012954995050367124	0.15406535320015846	0.14111035814979134
30	5	130	0.4960571298704918	0.1272015846263536	0.2308062747131668	0.10360469008681322
30	5	131	3.611082869564908	-0.04899308116423101	-0.2070917520999987	-0.15809867093576768
30	5	132	3.7885076852446096	-0.2184894697294841	-0.1652165668640544	0.05327290286542971
30	5	133	0.7932116612074598	0.0752354234231398	0.058491758668128065	-0.016743664755011732
30	5	134	0.6714138668850927	0.0693377946808289	0.2485935468145155	0.1792557521336866
30	5	135	0.3805602638753716	0.03945131471987918	0.1328260733228893	0.09337475860301012
30	5	136	0.9861147901606818	0.03128580149193878	0.1589606756128059	0.12767487412086714
30	5	137	2.2327995714983846	-0.1770260958527626	0.058311726705599386	0.235337822558362
30	5	138	2.0326628047018653	-0.12322362248141608	0.1039646370922716	0.22718825957368768
30	5	139	0.2233927276836551	0.07721488523072917	0.16723706452051615	0.09002217928978698
30	5	140	5.567714626766134	-0.3203860951220866	-0.28460082944336285	0.035785265678723754
30	5	141	0.7026661306881213	0.0975239118837766	0.3172658033733711	0.21974189148959453
30	5	142	-1091.4552021753148	138.43235702772705	179.46151210941338	41.029155081686326
30	5	143	0.2769835752561336	0.21902658756375448	0.3021632371693319	0.08313664960557743
30	5	144	1.0200999964434918	0.24004932678880614	0.23801424584244385	-0.0020350809463622888
30	5	145	-0.20202528692307736	0.16673954217856135	0.3848553635047817	0.21811582132622037
30	5	146	0.7274239269664449	0.029867814356996668	0.07749557056028275	0.04762775620328608
30	5	147	4.554906615815515	-0.3229233807692857	-0.2590121210836096	0.06391125968567607
30	5	148	0.9786644793100614	0.032497326308776525	0.19966816841617552	0.167170842107399
30	5	149	2.9476074204742053	-0.14963003044512954	-0.07969859006918276	0.06993144037594679
30	5	150	0.9150014753559031	-0.018960769598930755	0.26079065332277	0.27975142292170074
30	5	151	1.0188138600516317	0.07143651995202144	0.13234106917993627	0.06090454922791483
30	5	152	1.268965793353251	0.0821070458510639	0.1467330649014353	0.06462601905037141
30	5	153	2.9313912839239404	-0.09891852898055133	-0.005120221979590722	0.0937983070009606
30	5	154	0.2570019752350537	0.197040840600862	0.16255092214885442	-0.03448991845200758
30	5	155	1.490181149913082	0.010150433960779888	0.05807197660456673	0.04792154264378684
30	5	156	0.3279029693864952	0.052916650023086084	0.1444929482626628	0.0915762982395767
30	5	157	-13731.830984962478	1866.5637628989546	3296.3686825495947	1429.8049196506402
30	5	158	1.4299227108111907	-0.11462353619967384	0.061490510930884874	0.17611404713055873
30	5	159	0.7599237789627322	-0.0010179392334395826	0.12538525221943694	0.12640319145287654
30	5	160	1.8339517135071275	-0.0630997411269115	0.15009914417920545	0.21319888530611694
30	5	161	0.2634137310611464	0.06402158921136289	0.1565550519008518	0.09253346268948892
30	5	162	1.611094408624917	0.03726757650505352	0.10961490048239722	0.0723473239773437
30	5	163	2.7700829742437056	-0.27220855958404605	0.043842932756729236	0.3160514923407753
30	5	164	0.9754650475691921	0.06637916457208037	0.1586006558627025	0.09222149129062213
30	5	165	0.4910791888014172	0.15254555596612407	0.1429934515626681	-0.009552104403455969
30	5	166	1.5622888581726568	-0.007530990605343901	0.10822850562300272	0.11575949622834662
30	5	167	2.3026295758133237	-0.014117223575383753	0.06143257090973665	0.0755497944851204
30	5	168	-0.8272207811012966	0.4172737751338044	0.32982739387562965	-0.08744638125817478
30	5	169	2.02496256486377	0.07476104972686748	0.05156022031922425	-0.02320082940764323
30	5	170	2.1014903903718465	-0.17763774416398154	0.07655526350183073	0.25419300766581227
30	5	171	3.958637989377756	-0.260147827219163	-0.14433300224668952	0.1158148249724735
30	5	172	-0.1691384782735016	0.21553138991339146	0.210436730161004	-0.005094659752387459
30	5	173	1.6852575201426936	-0.2197751968563354	-0.02960280660421316	0.19017239025212224
30	5	174	-0.4165711013681388	0.18842461295994065	0.2859085160407956	0.09748390308085494
30	5	175	0.7429698040376245	0.10082676804203117	0.2110539146316696	0.11022714658963842
30	5	176	0.8627691889258424	0.3336715212352064	0.0575488697001596	-0.2761226515350468
30	5	177	1.950300138140396	-0.1021352631691254	0.16472249746351564	0.26685776063264105
30	5	178	1.9808736238235936	-0.1075308725283542	0.003205114011539223	0.11073598653989342
30	5	179	2.276737502063716	-0.011440563835240973	0.06545780609014076	0.07689836992538174
30	5	180	0.2282488059173607	0.2200051021223696	0.16059428522419866	-0.05941081689817093
30	5	181	0.4654481167005296	0.3098599299809803	0.2375210138572899	-0.07233891612369037
30	5	182	0.6543784826164469	-0.016321929149042232	0.15169114422522853	0.16801307337427077
30	5	183	0.571667196377046	0.03299540246785124	0.07618360193453631	0.043188199466685076
30	5	184	1.1356166867781452	0.08874954690055377	0.11559393451836104	0.026844387617807275
30	5	185	1.3140874246552041	3.791411857823057e-05	0.0759389533346346	0.07590103921605637
30	5	186	0.17127611301376486	0.10878998781970664	0.1639611760460136	0.055171188226306955
30	5	187	1.7747285147669831	0.033603664687990795	0.04741697557776163	0.013813310889770836
30	5	188	3.116720036017602	-0.2641054504843688	-0.036684636517715564	0.22742081396665323
30	5	189	2.2912394864099803	-0.08552761146912041	0.017482388634481868	0.10301000010360228
30	5	190	0.4133623639823509	0.17823426341066384	0.13258905006997673	-0.04564521334068711
30	5	191	0.003666323852219822	0.10901550537428144	0.4117837697624753	0.3027682643881939
30	5	192	0.4056640382947675	0.039556465465699235	0.1516854864931917	0.11212902102749245
30	5	193	1.4675796534138073	-0.002523207082867268	0.1258294657552895	0.12835267283815677
30	5	194	2.1441463231655	-0.18038112708503096	0.06156242572436696	0.24194355280939792
30	5	195	0.5358691804417497	0.11125256444320833	0.1509413052268774	0.039688740783669074
30	5	196	1.4340668631188178	0.22624763702390965	0.0711352173185266	-0.15511241970538306
30	5	197	0.4282506719274392	0.1826149295940372	0.1328840118189758	-0.04973091777506139
30	5	198	4.854997115108382	-0.17208266441192765	-0.2538326424505052	-0.08174997803857753
30	5	199	4.483762131486694	-0.22942344820368255	-0.26797104674363514	-0.0385475985399526
30	5	200	0.5369965552052289	0.27307339563053445	0.11600167516397675	-0.1570717204665577
30	5	201	3.0879803007848943	-0.281691531255588	-0.014266556655543603	0.2674249746000444
30	5	202	1.9813772369889264	-0.20513546708407335	0.11803122710731467	0.323166694191388
30	5	203	1.806904181398065	-0.1382663186403383	0.08636591382165779	0.2246322324619961
30	5	204	0.7245974105239605	0.21076801966414002	0.19201586445126811	-0.018752155212871907
30	5	205	0.7023542718561357	0.008488851034164663	0.09590431710922624	0.08741546607506158
30	5	206	0.8380434131586078	0.008371979668698848	0.1338068250895899	0.12543484542089106
30	5	207	1.844671376554397	-0.11353798320637057	0.10724285768305153	0.2207808408894221
30	5	208	1.5107014863545192	-0.0869100914061291	0.06698992987051318	0.15390002127664226
30	5	209	2.3483465847290423	-0.17148563675432507	0.13496332985150908	0.30644896660583415
30	5	210	2.1040577384634678	-0.06274295319062997	0.04358089407854386	0.10632384726917384
30	5	211	0.37429641480728704	0.2551955048160558	0.2278421346492305	-0.02735337016682529
30	5	212	0.1826617447838416	0.2972131076252254	0.2893896005774683	-0.007823507047757083
30	5	213	1.4564028115308139	0.023920791246145632	0.13932682901703716	0.11540603777089153
30	5	214	-2.482632782192133	0.7941273305279328	1.1516323412874534	0.35750501075952057
30	5	215	2.247310170872184	-0.1617807982684868	0.0504849545114133	0.2122657527799001
30	5	216	0.6819516443686708	0.21857554993125367	0.0842642386025774	-0.13431131132867627
30	5	217	-2498.60363728348	339.48690042190964	648.7534992079803	309.2665987860707
30	5	218	0.2917364676559714	0.03319626068690785	0.1886602658734328	0.15546400518652495
30	5	219	2.1808699191695915	-0.1968325194808812	0.04897013211854556	0.24580265159942677
30	5	220	1.5430612548809046	0.4905359514773769	-0.04725288855040394	-0.5377888400277808
30	5	221	4.601474787588163	-0.14644559494894516	-0.36375946566750295	-0.2173138707185578
30	5	222	3.4261857304256536	-0.27910996076624056	-0.11226352898014708	0.16684643178609349
30	5	223	1.6152835632837708	0.04391333748226217	0.01327620620456163	-0.03063713127770054
30	5	224	0.6107781516140949	0.16896861634749216	0.20124096036281489	0.032272344015322724
30	5	225	3.5856265781208085	-0.22221707786595774	-0.1279228732153974	0.09429420465056035
30	5	226	0.9244662005323879	0.5631956458960894	0.03092838811618825	-0.5322672577799011
30	5	227	1.8981218850171708	-0.1898911567363038	0.1088314865676297	0.2987226433039335
30	5	228	10.207196668921156	-0.5166140434157098	-0.9474864163645924	-0.4308723729488826
30	5	229	1.848710744594782	0.05556689475467522	0.10549520937247506	0.04992831461779984
30	5	230	2.2165061950062097	-0.08365343139042074	0.16357013165845602	0.24722356304887677
30	5	231	3.170811764865633	-0.10175681338764148	-0.04958147554045842	0.052175337847183055
30	5	232	3.4650989616403893	-0.21699925347202556	-0.0795441962058066	0.13745505726621896
30	5	233	-1.1957130009240144	0.7718648553942581	0.4594436840957353	-0.31242117129852276
30	5	234	1.724908695724975	0.2778658054328201	0.34246387037921505	0.06459806494639497
30	5	235	-0.1670822872325124	0.1824529831489909	0.21649828353666636	0.034045300387675476
30	5	236	-0.1741348339491058	0.18111638308845893	0.20452008017243206	0.023403697083973135
30	5	237	3.158360381134628	-0.2270654012442648	-0.10092197210036064	0.12614342914390417
30	5	238	3.8262680253668964	-0.36246015181489105	-0.07590552893680136	0.2865546228780897
30	5	239	0.36184977859535816	0.17327566451169515	0.14197031438269736	-0.031305350128997794
30	5	240	2.204266604171925	-0.15557295128079862	0.10472327855030487	0.2602962298311035
30	5	241	3.690837080800911	-0.3291872921346165	-0.0931219294486558	0.2360653626859607
30	5	242	1.5200844072915447	0.1012473673098754	0.020892296715301642	-0.08035507059457375
30	5	243	3.0701132521193824	-0.2771065327305093	-0.002765369508479443	0.27434116322202984
30	5	244	1.8905594854893135	0.5317081626263908	-0.019899869059436304	-0.5516080316858271
30	5	245	0.4513654020588358	0.014892028343226853	0.13520230264966782	0.12031027430644096
30	5	246	1.3766816624906215	-0.057479846006523214	0.13309808199301765	0.19057792799954087
30	5	247	1.1347119929890883	0.006541395064199762	0.17344196908538664	0.16690057402118688
30	5	248	3.9021101946380714	-0.2285912735546935	-0.06534676408826443	0.16324450946642907
30	5	249	-0.30660417554368474	0.1882808909402588	0.22651235479554044	0.038231463855281644
30	5	250	3.178609235046512	-0.2482437385266285	-0.039386468177109064	0.20885727034951945
30	5	251	-1.738151891216633	0.4174613062383067	1.2709838749189415	0.8535225686806348
30	5	252	25117.094186901817	-3595.647898794001	-476.2629692874671	3119.384929506534
30	5	253	1.6722746034711298	0.0036116388127716975	0.15399015593826687	0.15037851712549516
30	5	254	0.548598076981805	0.026537925805144063	0.1188952841262217	0.09235735832107764
30	5	255	0.4996796805420193	0.21569144302754045	0.13976898397733895	-0.07592245905020151
30	5	256	1.5536612209025698	0.02760935487900129	0.10760877676603656	0.07999942188703527
30	5	257	2.043177170528025	-0.09540296273220032	0.11767211034687558	0.21307507307907592
30	5	258	0.5255685928385465	0.0707549563909214	0.122845029195163	0.052090072804241605
30	5	259	4.126086544807285	-0.2639636276777553	-0.20795885474342315	0.05600477293433212
30	5	260	1.5073079644165612	-0.07872477157751823	0.1446329442063365	0.22335771578385472
30	5	261	0.5643596777745183	0.16758750177539533	0.13091808109955005	-0.03666942067584528
30	5	262	0.11727697590916053	0.13534654003955796	0.1749404123208937	0.039593872281335735
30	5	263	2.408496893246581	-0.1902707384461389	0.010230491617554544	0.20050123006369344
30	5	264	2.915399788552804	-0.16114059457401758	0.5366878723686668	0.6978284669426844
30	5	265	0.5157551806023232	0.25901510389557153	0.3486630779149537	0.08964797401938218
30	5	266	6.053916753668712	-0.4620415018250704	-0.3708689629301079	0.09117253889496252
30	5	267	3.686656092246044	-0.13767682346356852	-0.06423783982529399	0.07343898363827453
30	5	268	1.0461951985309983	0.5104648325997151	0.031437030836659274	-0.4790278017630558
30	5	269	1.2830754190541476	0.3273158321604861	0.2765875576657542	-0.050728274494731884
30	5	270	0.6371356045160431	0.21847241529394607	0.09694822773390332	-0.12152418756004274
30	5	271	0.23496753042309804	0.2534723215344383	0.16305002516497524	-0.09042229636946308
30	5	272	0.030100788758050282	0.22978681224301015	0.1900954906918651	-0.03969132155114505
30	5	273	2.402281953844837	-0.13933306659519068	-0.0038579871540072312	0.13547507944118345
30	5	274	2.8729025885834467	-0.2396337940531341	-0.03584671685240737	0.20378707720072672
30	5	275	2.138939981169393	-0.10008765460550244	0.054223072302482515	0.15431072690798495
30	5	276	1.7178705960929217	-0.16404420545757287	0.1484427701800441	0.31248697563761696
30	5	277	1.2687904863811026	0.18071281074936216	0.16669871220030294	-0.014014098549059217
30	5	278	1.6956072218154428	0.2584610505736429	-0.08411899857095573	-0.3425800491445986
30	5	279	2.0554224192966064	0.03835261539170204	0.6239136342435387	0.5855610188518368
30	5	280	3.5998439867564636	-0.2291843614302522	-0.15072276068838994	0.07846160074186226
30	5	281	3.4936925830926913	-0.12830275492858814	-0.20448261548234167	-0.07617986055375353
30	5	282	0.4647969261919653	0.14792232749008166	0.13908704287913098	-0.008835284610950678
30	5	283	1.3711031193035788	-0.059776574754456864	0.049303841288192034	0.1090804160426489
30	5	284	0.2842456127307399	0.1733129669931364	0.15797342875267464	-0.015339538240461748
30	5	285	1.45329860020897	-0.02975761360966614	0.08789608442764077	0.11765369803730691
30	5	286	0.7743664380669228	0.08503827163759828	0.4686012172866572	0.3835629456490589
30	5	287	-0.025331148167665882	0.14462343514162945	0.22715656614495705	0.0825331310033276
30	5	288	-12.939354723709867	3.958281798987792	1.9825609849325527	-1.9757208140552391
30	5	289	0.1385267112013211	0.19802463121143135	0.23051074029154897	0.03248610908011762
30	5	290	2.7052317251078724	-0.18049896920357195	0.0839300025862787	0.26442897178985064
30	5	291	1.1989536892134425	-0.04582752934438363	-0.003000704570344785	0.042826824774038846
30	5	292	4.4010165057525565	-0.2812803266938673	-0.25783072202161844	0.02344960467224888
30	5	293	1.2596483121389737	0.0726359001711363	0.12800916681721258	0.05537326664607628
30	5	294	-0.08736321872352226	0.2476702529929679	0.660086873440673	0.41241662044770505
30	5	295	0.8896148647244831	-0.022959957874138157	0.08555432407457808	0.10851428194871623
30	5	296	3.428796708529043	-0.08072607096529194	-0.09810228105419257	-0.017376210088900626
30	5	297	1.1830216528710136	-0.11024507724292708	0.05185326743996967	0.16209834468289674
30	5	298	0.2714581559179249	0.07014088417267474	0.24038579503274154	0.17024491086006682
30	5	299	2.1307864744733003	0.0793212064357312	-0.005349675179483787	-0.084670881615215
30	5	300	1.7076027222385044	0.013020965906196945	0.016477726360087236	0.0034567604538902914
30	5	301	1.2204049831223158	-0.10777434338911006	0.053269921533783085	0.16104426492289314
30	5	302	0.8773736359281141	-3.674839185911771e-05	0.032276793299254425	0.03231354169111354
30	5	303	0.5914385640971541	0.16715626803237915	0.2264951098765064	0.059338841844127244
30	5	304	2.034869016521455	-0.0758949535100028	0.0945089943711852	0.170403947881188
30	5	305	3.111514520423329	-0.24460484192100684	-0.019790408283421542	0.2248144336375853
30	5	306	2.324454857552581	-0.0015652471687299385	0.03929477790580993	0.04086002507453987
30	5	307	1.7139966801703643	-0.15796636641598127	0.1448936663476449	0.30286003276362616
30	5	308	0.2960868747311676	0.2981364807660035	0.14071557067590373	-0.15742091009009979
30	5	309	1.1381723418934082	0.018851322591687675	0.1814378157209521	0.16258649312926443
30	5	310	2.9759771674157744	-0.2612362640756541	0.012452787685734991	0.2736890517613891
30	5	311	1.3503188635004184	-0.0920635379595452	0.03676672523865115	0.12883026319819635
30	5	312	1.3951481033794109	0.2369428831454643	0.12015203650025726	-0.11679084664520704
30	5	313	2.6260183226968996	-0.13073902791763795	-0.02578321332251665	0.1049558145951213
30	5	314	1.7675451270439315	-0.13588610986087435	0.1289167959481785	0.26480290580905286
30	5	315	0.18843231124840287	0.165487225444662	0.2662993119544883	0.10081208650982632
30	5	316	0.4431005176544885	0.12625659136682754	0.13934579207217215	0.013089200705344611
30	5	317	0.33112903656131865	0.0868842432189236	0.253815738085355	0.1669314948664314
30	5	318	-0.8806550818166358	0.5873918070350456	0.3627057998029556	-0.22468600723208998
30	5	319	0.351018969417708	0.328481877995492	0.3430801930483031	0.014598315052811117
30	5	320	1.0389568739578403	-0.017695204687238175	0.087675475691862	0.10537068037910018
30	5	321	2.129343398695462	-0.056809916846271714	0.1751360293618486	0.2319459462081203
30	5	322	-0.25489564968027123	0.24824567852271304	0.2238090723879066	-0.024436606134806443
30	5	323	719.6829079896512	-109.30117730433187	1950.906904287652	2060.208081591984
30	5	324	4.831370694125783	-0.2073169597691144	-0.31238507848158154	-0.10506811871246713
30	5	325	5.347244930695167	-0.2853077761022913	-0.2692823287913071	0.01602544731098421
30	5	326	0.590524040079959	0.2330770596342033	0.11751101447675928	-0.11556604515744402
30	5	327	0.6384949496649717	0.020518959678694784	0.16358189377589938	0.1430629340972046
30	5	328	5.011182210424058	-0.4107842198775005	-0.2605411338746154	0.1502430860028851
30	5	329	0.4589536854056308	0.14024187296441026	0.1527767537957392	0.012534880831328948
30	5	330	0.06452599082143863	0.3999316166149825	0.3378047048584667	-0.0621269117565158
30	5	331	0.4002044244483981	0.10394493356753892	0.25438427550074244	0.15043934193320352
30	5	332	-0.09706051223711888	0.16799680553014054	0.18901051188396945	0.021013706353828904
30	5	333	0.8273138596394399	-0.03279376227476788	0.050514380949780564	0.08330814322454844
30	5	334	2.7929267357301413	-0.06373954011319091	-0.030448564270863482	0.03329097584232743
30	5	335	3.7935554345125513	-0.19452408565063345	-0.16811351479889702	0.026410570851736426
30	5	336	0.5125978639838652	0.09376667644594854	0.23974607999866995	0.14597940355272143
30	5	337	0.4283596485019605	0.14512998852072986	0.1148521017818299	-0.03027788673889996
30	5	338	0.6836465350099762	0.1341293498205352	0.6944149771596069	0.5602856273390717
30	5	339	-283.7846301698829	40.168297247611314	126.74001431993828	86.57171707232698
30	5	340	-0.027322267481177803	0.15566973372796633	0.19420403131489525	0.03853429758692892
30	5	341	0.41695971974344737	0.08355041081471451	0.11294781943413555	0.029397408619421042
30	5	342	1.4586064944731154	-0.13316200530739586	-0.003826108241992587	0.12933589706540327
30	5	343	0.8849207430510864	0.2120495199492555	0.22312234621974766	0.011072826270492164
30	5	344	1.7138342929032977	-0.10385918127087436	0.06702004746421494	0.17087922873508932
30	5	345	0.4614415806476365	0.052572802269773	0.12845552867222587	0.07588272640245287
30	5	346	1.6099318518580916	-0.19423869685370135	-0.008486980652390508	0.18575171620131084
30	5	347	1.5188073569059262	-0.02795381579078845	0.05300042348930529	0.08095423928009374
30	5	348	-855.4199809762068	113.0614244443489	174.888383050441	61.826958606092106
30	5	349	1.2183320578802657	0.049375340820644285	0.013627336122823795	-0.03574800469782049
30	5	350	0.6408870696761149	0.17729053782589846	0.264527129863586	0.08723659203768755
30	5	351	0.14032938849820548	0.3279186578694447	0.2785614894093663	-0.04935716846007837
30	5	352	2.416213539088064	0.038190596550744235	0.23525783816151266	0.19706724161076844
30	5	353	1.2279521681895522	0.006253784576426585	0.08972300173069095	0.08346921715426436
30	5	354	7.345877378188262	-0.3748533495401367	-0.5182901935381187	-0.14343684399798196
30	5	355	1.7105015523519105	-0.16007094737276462	0.03100814481496228	0.1910790921877269
30	5	356	3.764969632805711	-0.2531312165300511	-0.14327336843901126	0.10985784809103985
30	5	357	2.7152668983915618	-0.23242565682014266	0.036040393621647286	0.26846605044178995
30	5	358	3.176386648262435	-0.2546493134633868	-0.026062583582065483	0.22858672988132134
30	5	359	0.3603342099929312	0.1778597610659564	0.1340206149265677	-0.04383914613938872
30	5	360	1.8910841261748843	-0.1339409844778201	0.10268979470190157	0.23663077917972167
30	5	361	-16322.464466049189	5989.557971721857	2189.4652970019642	-3800.092674719893
30	5	362	2.5225317955176183	-0.2398869679915091	-0.013631800362025407	0.2262551676294837
30	5	363	0.31552390600463465	0.07577187547517443	0.14580622010667074	0.07003434463149631
30	5	364	3.564784600784843	-0.25160443161349944	-0.05387019412680183	0.1977342374866976
30	5	365	0.1432763403247026	0.12245782360544645	0.2943393657580772	0.17188154215263074
30	5	366	2.3318237916911646	-0.10296792125086812	0.07860819302794284	0.18157611427881096
30	5	367	3.7560352013639706	-0.3580620036274231	-0.10895456823054717	0.2491074353968759
30	5	368	1.5044040058128547	-0.14398664395639346	0.0404117319826765	0.18439837593906996
30	5	369	-1113.5222367995004	149.0117026445009	1399.1131642294138	1250.1014615849128
30	5	370	2.5354819369685355	-0.02965745862866288	0.14107589197834935	0.17073335060701222
30	5	371	0.6239345312415995	0.28017544879895945	0.06681649961967345	-0.213358949179286
30	5	372	4.1793637822410155	-0.32415526001720546	-0.16599705524127606	0.1581582047759294
30	5	373	3.2765041763237917	-0.3097813347975881	-0.033154042866446236	0.2766272919311419
30	5	374	-0.3043206695299616	0.1873421099397403	0.37598586298367404	0.18864375304393374
30	5	375	1.299320520623957	0.05564859973797681	0.14438098991177067	0.08873239017379386
30	5	376	0.2887750457659869	0.18935621595779265	0.2619719058625215	0.07261568990472886
30	5	377	3.049003450160908	-0.2412156221174753	-0.08471061389088158	0.15650500822659372
30	5	378	0.4302948026174613	0.039600334732342986	0.13862350060159492	0.09902316586925194
30	5	379	0.6734975207146618	0.4257210360377233	0.07962743464594646	-0.34609360139177686
30	5	380	0.9650564827839364	0.2559075248405299	0.04630573458128709	-0.20960179025924283
30	5	381	2.4846532446192304	-0.11554634323521283	0.5796763662143678	0.6952227094495806
30	5	382	1.1513690475178409	0.051811806983110914	0.09926092240387296	0.04744911542076205
30	5	383	1.368949613230216	-0.02814940671914977	0.08067429395787888	0.10882370067702865
30	5	384	1.1629423989945762	-0.047470509404920265	0.026380242231942644	0.07385075163686292
30	5	385	2.203017429429373	-0.19122648985647914	0.08192656063141515	0.2731530504878943
30	5	386	1.7969930289195628	0.013756611870414936	0.05043058474724935	0.03667397287683442
30	5	387	3.595641404095293	-0.2594257595404778	-0.10520577779471503	0.1542199817457628
30	5	388	0.0380827158023489	0.13502506192332614	0.1719896842992346	0.036964622375908474
30	5	389	0.9799983665237466	0.02497204768512948	0.17111108882633913	0.14613904114120965
30	5	390	1.6502160297683195	-0.11011379622049187	0.02141947738629689	0.13153327360678876
30	5	391	1.7471732897633043	0.5981299016297786	-0.0556098905398551	-0.6537397921696337
30	5	392	1.781862765559166	0.03875289137212065	0.041052863716664716	0.0022999723445440642
30	5	393	1.9608986899557623	-0.06266810849876955	0.01464266274020637	0.07731077123897592
30	5	394	1.3034395658346531	0.0328228860531162	0.1198527568631416	0.0870298708100254
30	5	395	3.2650120782874734	-0.28621235097728004	-0.07588853011046548	0.21032382086681456
30	5	396	3.1228397191106865	-0.11206725303286744	-0.006748428435749618	0.10531882459711782
30	5	397	-0.2523121044137804	0.21468062765636348	0.2286392547948089	0.013958627138445423
30	5	398	0.6670913477276607	0.03523154238311288	0.12959755008702126	0.09436600770390838
30	5	399	0.4701030199386643	0.064607625670942	0.11081343357679196	0.046205807905849966
10	10	0	0.9913757166705056	-0.06971313221396118	0.06253668095558912	0.1322498131695503
10	10	1	1.4992604706929409	-0.0183606067509826	-0.03478076987329155	-0.016420163122308953
10	10	2	0.35911154383226257	0.12143772705421252	0.13782734995549192	0.016389622901279405
10	10	3	2.353344165137274	-0.21029206482418128	-0.12368780929054947	0.08660425553363181
10	10	4	0.6768106975643008	0.04905568674174885	0.09750141509804633	0.04844572835629748
10	10	5	0.8126333857628041	-0.016604292495438787	0.07817061527089786	0.09477490776633665
10	10	6	0.17785559269445633	0.06292928564566601	0.22560498877832	0.162675703132654
10	10	7	1.2953132484486345	-0.028125974363681742	-0.011435707792451406	0.016690266571230336
10	10	8	1.2933241501894734	0.007888738926539018	0.027161365120767653	0.019272626194228634
10	10	9	1.5842891622901167	-0.16294094241487114	0.03362175795422245	0.1965627003690936
10	10	10	1.167778487138865	-0.08034222956588101	0.03037496645319657	0.11071719601907758
10	10	11	0.4229166457434209	0.07999666480569945	0.1670612861462828	0.08706462134058335
10	10	12	0.007134645861440678	0.12277892830645667	0.17297484450351208	0.05019591619705541
10	10	13	0.5650855395096375	0.07193171874624621	0.14663185577384186	0.07470013702759565
10	10	14	0.85952289541379	-0.01929011007886402	0.08538866116096605	0.10467877123983008
10	10	15	1.007277332892606	-0.0630604380107415	0.05721785115056741	0.12027828916130892
10	10	16	0.868118132706085	0.1133470278153163	0.06605378596327083	-0.047293241852045476
10	10	17	0.4792348340432762	0.03462403474738962	0.09485549911718902	0.0602314643697994
10	10	18	1.008304043922691	-0.03768154548285062	0.04274130086455143	0.08042284634740204
10	10	19	2.492858186076596	-0.2989964216398981	-0.15980263637594422	0.13919378526395387
10	10	20	2.1652958696486877	-0.2036182377432412	-0.07046534504507751	0.1331528926981637
10	10	21	1.089217820673012	0.032794754022936086	0.026463627223935058	-0.006331126799001028
10	10	22	0.44224742328344696	0.04084800216804916	0.12245813653520393	0.08161013436715478
10	10	23	0.4603178615744639	0.04736331994933566	0.15803643247778815	0.1106731125284525
10	10	24	1.3814378163966154	-0.06659427041853508	0.03530584794409765	0.10190011836263273
10	10	25	0.6664563782383298	-0.002104708032970422	0.11241246502936443	0.11451717306233486
10	10	26	0.6035944941884703	0.012299767008579134	0.09955726153085127	0.08725749452227213
10	10	27	0.8511564221794268	0.009044423330972322	0.03312732555117267	0.024082902220200347
10	10	28	0.4085770195464777	0.12031313198362373	0.23434065734496146	0.11402752536133773
10	10	29	0.6794273243265144	-0.0427758491692092	0.08676716736191381	0.12954301653112302
10	10	30	0.9743500635983128	-0.07061482188264029	0.03770128740806186	0.10831610929070215
10	10	31	0.14511099317619888	0.14593282175462927	0.21292514348632868	0.06699232173169942
10	10	32	0.7211839356156015	0.026887563286718874	0.14616789418105014	0.11928033089433127
10	10	33	-0.10518786577817853	0.13835873401804955	0.2668028221642301	0.12844408814618058
10	10	34	0.6714927257951221	-0.01941832577501228	0.08173145776136319	0.10114978353637546
10	10	35	0.7853818619951797	-0.06412650238854188	0.08515303492376285	0.14927953731230473
10	10	36	0.6703248151415155	0.03869723367155845	0.15123789524050252	0.11254066156894407
10	10	37	0.7149611700022842	-0.035875287248341665	0.0895478287977877	0.12542311604612938
10	10	38	0.4901191470032202	0.02943490394498572	0.09882071968506273	0.06938581574007702
10	10	39	0.6845638897384426	0.09269170810688268	0.09083661830030952	-0.0018550898065731597
10	10	40	0.17032890985522292	0.05765283937926	0.17060651335432886	0.11295367397506886
10	10	41	0.6677867444585869	0.009755943155522688	0.0687274661464116	0.05897152299088892
10	10	42	1.587679437856577	-0.11203162635746214	-0.03545677023551308	0.07657485612194906
10	10	43	0.8851276368402986	-0.03034561479153787	0.0730887612848909	0.10343437607642877
10	10	44	1.0778327433232977	0.011502184758685956	0.02584115216066132	0.014338967401975364
10	10	45	0.7582942934543221	-0.009340037532771808	0.1258155168643023	0.1351555543970741
10	10	46	0.39654674617848745	0.02724526275436696	0.1643756203352451	0.13713035758087816
10	10	47	0.6363224063826118	0.019057104499402948	0.10281051753423588	0.08375341303483294
10	10	48	1.321689684021878	-0.08897827525604915	0.01532080485555759	0.10429908011160674
10	10	49	0.5287338523598408	-0.0006770284910961253	0.12313993851455718	0.12381696700565331
10	10	50	0.4154037711566032	0.11449719883189155	0.16402595878963872	0.049528759957747165
10	10	51	0.418300552847512	0.0056314642046617755	0.11924095098757873	0.11360948678291695
10	10	52	0.5255083657229577	0.0019229045313837593	0.13560161145836752	0.13367870692698378
10	10	53	0.926913011854015	0.08866808444092181	0.10236398747450236	0.01369590303358055
10	10	54	0.5695031397709156	0.0007059979601581334	0.1009402637183498	0.10023426575819167
10	10	55	1.7190524332946864	-0.142364375930604	-0.019450185672434256	0.12291419025816974
10	10	56	1.781820881678481	-0.1859450433179022	0.00464373043193253	0.19058877374983474
10	10	57	0.3965653700182572	0.025492456770108904	0.12540851933690128	0.09991606256679238
10	10	58	0.7212682642814301	0.11737817958386393	0.10314955644524228	-0.014228623138621652
10	10	59	0.5314864147627641	0.041458800475282984	0.15508726765616682	0.11362846718088383
10	10	60	1.1836653222973208	-0.06320097589368967	0.025672414539001348	0.08887339043269102
10	10	61	0.6625322014265911	-0.012435744173788968	0.07146543480122151	0.08390117897501048
10	10	62	0.5657088473350431	-0.00018172460225568401	0.15038615145250195	0.15056787605475763
10	10	63	-1.8502041046427864	0.4473711004596741	0.600685183396011	0.15331408293633686
10	10	64	0.32307095671850816	0.11320398984961748	0.20221056566731696	0.08900657581769948
10	10	65	0.6612206161092616	0.05582660553295828	0.12452204526499172	0.06869543973203343
10	10	66	0.3617332197247065	0.04749060148612158	0.13952697543855974	0.09203637395243816
10	10	67	1.250760891525402	-0.04585561526124626	0.047411962724195934	0.09326757798544219
10	10	68	0.3784227165660751	0.02549358420563547	0.12782315545047007	0.1023295712448346
10	10	69	0.6768564817214286	-0.0023031643354076703	0.09703390058459774	0.09933706492000541
10	10	70	0.3623223614393194	0.0809603770706991	0.13915017118669254	0.05818979411599344
10	10	71	1.7771855664844562	-0.17394756789994556	-0.05955423631095525	0.11439333158899032
10	10	72	1.7104119269191207	-0.17527695302463614	-0.02153048929877052	0.15374646372586562
10	10	73	0.43476799016025797	0.028108937566171343	0.12536609524370762	0.09725715767753627
10	10	74	0.8706503963014693	-0.0008309083282480727	0.07642488560012596	0.07725579392837403
10	10	75	2.00728052085572	-0.11038540075503522	-0.09319402408490662	0.0171913766701286
10	10	76	0.5126059773792773	0.018242707855747654	0.09332994116228653	0.07508723330653888
10	10	77	0.5602700136990892	0.03780889979226657	0.11540274602180088	0.0775938462295343
10	10	78	0.687778982774599	0.02261290573170387	0.06876296795511251	0.046150062223408644
10	10	79	0.4191520123101225	0.044020525717335016	0.11136067274074844	0.06734014702341343
10	10	80	0.03231463570499682	0.06621522815174236	0.2110016017905129	0.14478637363877053
10	10	81	0.7313971477504124	0.1265833568847861	0.06849826971239388	-0.05808508717239223
10	10	82	0.9149329307142318	0.02462390989029957	0.04802384365269402	0.02339993376239445
10	10	83	0.5587588803420638	-0.005332556503670907	0.1205604532916662	0.1258930097953371
10	10	84	0.8302933282621852	0.08507717615054483	0.07375043949285623	-0.011326736657688602
10	10	85	0.4142017529235924	0.04192706140189872	0.11059893952700067	0.06867187812510195
10	10	86	0.3166529911225333	0.03878259766275291	0.1184649971242116	0.07968239946145869
10	10	87	0.13112654562194348	0.07924693980961803	0.19430265543171607	0.11505571562209804
10	10	88	1.4206281227922959	-0.1127618857255419	-0.005699291124421135	0.10706259460112076
10	10	89	0.7834765236236385	-0.02526084554237389	0.07118717796603816	0.09644802350841204
10	10	90	1.4231735170876276	-0.05139696173259396	0.004794062998567036	0.056191024731161
10	10	91	2.1496016617673543	-0.2538513989269342	-0.08889125053039734	0.16496014839653686
10	10	92	0.8115415519453292	-0.048582739227740916	0.10435934189125352	0.15294208111899443
10	10	93	1.4088446986783718	-0.11599515088273615	0.0017861704167212028	0.11778132129945736
10	10	94	0.8118552933020359	0.037368180904472525	0.09033033028618327	0.052962149381710746
10	10	95	0.6606146904748815	0.028578088103132563	0.14112314634758266	0.1125450582444501
10	10	96	0.7424486042280474	-0.003942443798455625	0.08783744165449499	0.09177988545295061
10	10	97	0.8477417332119976	-0.00792493802695399	0.06131243361197705	0.06923737163893104
10	10	98	0.3968078192104795	0.02831488782317182	0.12208641539907222	0.0937715275759004
10	10	99	1.4599549997647727	-0.1145678909255472	0.012284263178886659	0.12685215410443385
10	10	100	1.0490532453377326	-0.05252531013634442	0.029943621778845644	0.08246893191519006
10	10	101	0.3760274474843989	0.02750264221276504	0.14679820147174089	0.11929555925897585
10	10	102	0.9595752342396204	-0.022616236744563388	0.085556537139105	0.10817277388366839
10	10	103	0.6467381565207457	0.061564299319669	0.12544215381520973	0.06387785449554073
10	10	104	1.059095256068774	-0.06129964996833742	0.04919073288739378	0.1104903828557312
10	10	105	0.6398662542479412	0.08949309608088765	0.07431409495095423	-0.015179001129933423
10	10	106	1.1039114995476622	-0.08124510735317081	0.007836026854015299	0.08908113420718611
10	10	107	0.5613807833159238	0.009129668713479163	0.0802716182670879	0.07114194955360874
10	10	108	0.5664641898752496	0.032916872181979986	0.12425757234008294	0.09134070015810296
10	10	109	1.299305903441306	-0.1166542870822094	-0.011835474595828566	0.10481881248638084
10	10	110	0.3409369264531711	0.09433574447611848	0.1637323751143932	0.06939663063827473
10	10	111	0.1747074666149131	0.08613783993263371	0.18913667044429386	0.10299883051166014
10	10	112	0.5372612561511878	0.011945503155244369	0.11666753755277733	0.10472203439753296
10	10	113	0.8886176050183521	-0.05208584511444145	0.05713743634640112	0.10922328146084256
10	10	114	1.1684958540307009	-0.0715961101117653	0.009742649441273496	0.08133875955303879
10	10	115	1.5606418001211748	-0.05727098095657356	-0.03742298544744102	0.019847995509132542
10	10	116	0.4581368339173739	0.060177635149896325	0.11690187774919868	0.05672424259930235
10	10	117	-0.8591358462090077	0.3531062859396938	0.4640761707011991	0.11096988476150532
10	10	118	0.5036069487498822	-0.02716571629341287	0.15547252063197592	0.18263823692538877
10	10	119	1.5353436374810956	-0.12876960046448818	-0.001089762859917992	0.1276798376045702
10	10	120	2.2532782878218653	-0.27891254263713383	-0.08420557542651473	0.1947069672106191
10	10	121	1.9219449865038396	-0.15765292748305504	-0.09315334622811593	0.06449958125493911
10	10	122	0.7894520504365704	0.014440108538932482	0.10277753964293948	0.08833743110400699
10	10	123	0.8284926209703676	-0.05008283522238712	0.0936720714330404	0.14375490665542753
10	10	124	0.6782881742910585	0.011547213515742559	0.09020025927006957	0.07865304575432701
10	10	125	0.18638305983499995	0.037993460426204204	0.1833078253292512	0.145314364903047
10	10	126	1.7140198618824654	-0.1792572319512316	0.014295390243821452	0.19355262219505306
10	10	127	0.18348573101059287	0.06613326421303797	0.1992935415804036	0.13316027736736563
10	10	128	0.7191307724715452	-0.004253777872995305	0.0959747599795231	0.1002285378525184
10	10	129	0.1810441520365272	0.06922496835249507	0.17943569355330247	0.1102107252008074
10	10	130	0.4987310140737743	-0.009502693377821662	0.13931271657537975	0.14881540995320142
10	10	131	1.651370921541516	-0.07801030852623425	-0.07276524025140453	0.00524506827482972
10	10	132	1.1085465917933657	-0.046677455424603	0.0753328103263775	0.12201026575098049
10	10	133	0.7428188404105175	-0.03054923144616769	0.09940888863188196	0.12995812007804966
10	10	134	0.8605545415165722	-0.0018356768789151692	0.08252100231363041	0.08435667919254558
10	10	135	-0.7002287713007498	0.18844280067918245	0.3509349253310561	0.16249212465187363
10	10	136	0.4871302396990709	0.049458133520334915	0.12827712539281896	0.07881899187248405
10	10	137	1.0525967942859664	0.0135782825815067	0.08377906450654578	0.07020078192503908
10	10	138	0.3927111846724095	0.07954043221325438	0.1858199233430404	0.10627949112978602
10	10	139	0.5416533875260203	0.10547422729591473	0.10314707349610253	-0.002327153799812201
10	10	140	0.3311211134254747	0.03237603307916029	0.13696646139600138	0.1045904283168411
10	10	141	-0.6715954773769399	0.2782279187145973	0.3794370237874095	0.10120910507281222
10	10	142	-0.5402982404244727	0.16177561959381553	0.3298772609460636	0.1681016413522481
10	10	143	2.4583968616403973	-0.1263686310294842	-0.15547422765083635	-0.029105596621352148
10	10	144	-0.5361143551749621	0.2465948095267249	0.3172051899437761	0.0706103804170512
10	10	145	1.2727456536441544	-0.10354317791773804	0.02811769221305986	0.1316608701307979
10	10	146	1.3237235756955896	-0.10181950597829406	0.04957615040466573	0.1513956563829598
10	10	147	1.097378233817928	-0.09165110977857703	0.05235756876933098	0.144008678547908
10	10	148	0.9825275583138464	-0.08935443973610001	0.0245287114437137	0.11388315117981371
10	10	149	0.43180720975093134	0.0294533122115342	0.14278817331520316	0.11333486110366896
10	10	150	0.9148053381786392	0.029587593361023144	0.11946224948830855	0.0898746561272854
10	10	151	0.28014615026775275	0.1044567111321194	0.13435119362025127	0.029894482488131868
10	10	152	0.7363682503177662	-0.04833871782420556	0.13114401843470355	0.17948273625890912
10	10	153	1.4657421218118831	-0.15327964604341054	-0.011446007722235335	0.1418336383211752
10	10	154	0.2615607038027596	0.10316899519542036	0.17507488603582774	0.07190589084040738
10	10	155	0.14974338066140785	0.1464745700547132	0.23425322693591086	0.08777865688119765
10	10	156	0.3910782533326055	0.017547681891220447	0.13236154477688325	0.11481386288566281
10	10	157	0.1570746809152589	0.12905486823652418	0.18637591388372954	0.05732104564720536
10	10	158	1.179722335702637	0.04371459553530914	0.05696030083149091	0.01324570529618177
10	10	159	1.0932029683991664	-0.0873735553211853	0.0670221785779365	0.1543957338991218
10	10	160	0.6987800314949939	0.029283315767308363	0.1635139342258934	0.13423061845858503
10	10	161	1.3165261804169923	-0.10676556696722568	0.033382778945345346	0.14014834591257103
10	10	162	0.5180701000151239	-0.011265583139106902	0.13717415367221747	0.14843973681132439
10	10	163	0.8303513612643955	-0.03047047394941524	0.07957318492562934	0.11004365887504458
10	10	164	0.8005628699698812	0.0763103540839145	0.09706299983957717	0.02075264575566267
10	10	165	0.4743388027324295	0.0151720556310119	0.14094088865295873	0.12576883302194683
10	10	166	0.3686453252121187	0.03162532723100586	0.11090091417226357	0.0792755869412577
10	10	167	0.6184265711419971	0.08887613000414041	0.13490042286705614	0.04602429286291573
10	10	168	0.4257678705869461	0.0023644102272793593	0.12604426242891004	0.12367985220163068
10	10	169	2.2706774246528028	-0.20153763795124008	-0.08889403854378103	0.11264359940745905
10	10	170	1.2919932109611754	-0.03748619740276252	0.037491981936684377	0.0749781793394469
10	10	171	0.9724294884009816	-0.021180048685106558	0.08952451683347082	0.11070456551857738
10	10	172	1.9693872180110632	-0.232850875781418	-0.0343055238534114	0.1985453519280066
10	10	173	0.6483915521646102	-0.032366845558456245	0.06207456894730221	0.09444141450575846
10	10	174	0.3534016706411653	0.03306909198027536	0.22412613274847626	0.1910570407682009
10	10	175	0.5486749777558262	0.08490517472331391	0.17005088939997515	0.08514571467666124
10	10	176	0.9430225548184304	-0.02901387015748374	0.05912247532437598	0.08813634548185972
10	10	177	1.050461747256927	-0.04094828827241752	0.12078448515852598	0.1617327734309435
10	10	178	1.9531929763504343	-0.2391312204139341	-0.05433499327062025	0.18479622714331384
10	10	179	1.5398498400013758	-0.13357772567794124	0.013101138000497087	0.14667886367843833
10	10	180	0.9241557925957024	-0.036084486413256414	0.09337743829123354	0.12946192470448997
10	10	181	1.050373393139885	-0.026434341578604557	0.08332115350573344	0.10975549508433799
10	10	182	0.47052011983953496	-0.010050963530500863	0.1381662771801024	0.14821724071060327
10	10	183	0.8497687561073947	-0.03151139609358868	0.07863629417467892	0.1101476902682676
10	10	184	1.1540855481594152	-0.08599330298368424	0.049333045760556284	0.13532634874424052
10	10	185	0.017390395569241438	0.12999766732743628	0.2107092541121455	0.08071158678470922
10	10	186	0.004979900131632242	0.11818140846457854	0.22632499079122084	0.1081435823266423
10	10	187	1.1178165189143492	-0.08137963208244786	0.04352848019459633	0.1249081122770442
10	10	188	1.4294590920570365	0.055636098413877504	-0.04517780702613892	-0.10081390544001642
10	10	189	1.1610095494771784	-0.055794920224935415	0.01629460188541939	0.0720895221103548
10	10	190	0.1652499319912197	0.08791036362682607	0.17446774998777134	0.08655738636094527
10	10	191	0.07242635326569148	0.06969299421450223	0.2241754628649504	0.15448246865044818
10	10	192	1.145619269103218	-0.05452575553164832	0.07476784112263687	0.1292935966542852
10	10	193	-0.026006716111762085	0.1122512328177708	0.20862188716300234	0.09637065434523154
10	10	194	1.4848171803937078	0.01389361840262082	-0.03686614082325501	-0.05075975922587583
10	10	195	0.3981873264471857	0.05320531630362327	0.0992648265029404	0.04605951019931713
10	10	196	0.6088537227071528	0.007833485256006176	0.12510740895038536	0.11727392369437918
10	10	197	1.2805422146968557	-0.04089301302961406	0.00956056458634178	0.05045357761595584
10	10	198	0.6393993227497055	0.0023185444100622806	0.09726854110568174	0.09494999669561946
10	10	199	1.0910724635374724	0.08999944498086272	0.023338634832334323	-0.0666608101485284
10	10	200	0.4608820120271158	0.08405198866093226	0.1272135093113521	0.04316152065041985
10	10	201	1.7029127332306928	-0.12537064212966575	-0.041307057122369865	0.08406358500729588
10	10	202	0.566838668478947	0.06284220939867274	0.10627565757484936	0.043433448176176614
10	10	203	0.5209308856366349	0.03003544090555666	0.0887575086213313	0.058722067715774644
10	10	204	1.4816890832868514	-0.0160466380759286	0.019447271426352452	0.035493909502281054
10	10	205	-2.4600979526841105	0.5053251077773024	0.6773068157474061	0.1719817079701037
10	10	206	1.2060944661958222	-0.08876190346267747	0.022610308413626014	0.11137221187630349
10	10	207	0.5898562962324427	0.003179781603392648	0.08657448209650627	0.08339470049311362
10	10	208	0.7362173982496086	0.1280807853754759	0.07600992658803479	-0.05207085878744111
10	10	209	2.661436271251724	-0.31653748386801034	-0.1660177724070767	0.15051971146093363
10	10	210	1.157112234970418	-0.03312787983033065	0.056321775797233735	0.08944965562756438
10	10	211	-0.2817439550280638	0.1859338547937088	0.3029940615872544	0.11706020679354559
10	10	212	0.474966125155241	0.04793754080612785	0.13428461027835525	0.0863470694722274
10	10	213	0.3669483337867363	0.05796962854669591	0.17006210053942594	0.11209247199273004
10	10	214	0.6840377975021898	0.16043951589124605	0.05623286274127201	-0.10420665314997404
10	10	215	0.20454254636831992	0.13797920162297095	0.2333115601900161	0.09533235856704514
10	10	216	0.8812800531457871	-0.04337622050103966	0.06164150542394538	0.10501772592498504
10	10	217	0.4750763025161448	0.049186935477929766	0.1232535201243906	0.07406658464646083
10	10	218	-0.06367384726175929	0.17981196544445038	0.2108200188872198	0.031008053442769412
10	10	219	-0.0800994730387648	0.12035225882426885	0.2637515076309783	0.14339924880670946
10	10	220	0.17749834221690547	0.0774004817021712	0.14423534276034422	0.06683486105817302
10	10	221	0.7703146857937395	0.07703429543333104	0.14540216359676333	0.0683678681634323
10	10	222	0.8430769869410363	0.08953888180154522	0.10163965388764984	0.01210077208610462
10	10	223	1.0078260543116784	-0.02682626197351548	0.04766501430543478	0.07449127627895026
10	10	224	0.7364953319539684	-0.006320802833566487	0.06996230990171085	0.07628311273527733
10	10	225	1.3352993868967185	-0.10992248936573164	0.039014341986776696	0.14893683135250835
10	10	226	-0.5275516794062098	0.2886534209963292	0.3468108423563206	0.05815742135999141
10	10	227	2.311416380910553	-0.10063692936838066	-0.10800417188785563	-0.007367242519474973
10	10	228	0.8919451438569829	-0.04013754907879823	0.13708070686421192	0.17721825594301016
10	10	229	0.3035935377834075	0.03822815731597369	0.16998634583958375	0.13175818852361004
10	10	230	1.5542176423345868	-0.15133951327171616	-0.03670884852937227	0.11463066474234389
10	10	231	-0.14177601602562034	0.16841160053353754	0.2663300092638963	0.09791840873035873
10	10	232	0.5467673479677088	0.05690247464487379	0.1304973948981178	0.073594920253244
10	10	233	1.022092066456767	-0.06859871159044513	0.03643181562642135	0.10503052721686648
10	10	234	0.8602612945526369	-0.04929679815817888	0.0555544085737875	0.10485120673196638
10	10	235	0.7516471239892374	-0.04142221412891975	0.09833742572722673	0.13975963985614648
10	10	236	0.42486443502847104	0.039160497642661454	0.12944058325029525	0.0902800856076338
10	10	237	0.3325177989272931	0.07187491303595445	0.14024074962597474	0.0683658365900203
10	10	238	1.107125311048064	0.01589449218495272	0.03776498360436846	0.02187049141941574
10	10	239	0.7584056246935555	0.006500861382236779	0.13881041592541726	0.1323095545431805
10	10	240	0.4611934337284555	0.012598622999288857	0.12787308817118007	0.11527446517189122
10	10	241	1.1493681397543507	-0.02471443827842894	0.03837367019475663	0.06308810847318558
10	10	242	0.8066712649068475	-0.031010051591493514	0.05674632912651713	0.08775638071801065
10	10	243	2.2723621828043368	-0.16363207125762366	-0.16127649520242035	0.0023555760552033123
10	10	244	0.8059986284580183	0.007548346507662521	0.08513997725215246	0.07759163074448994
10	10	245	-0.012835819699116624	0.19888706962945055	0.2626240479267875	0.06373697829733696
10	10	246	1.5589725338016738	-0.13009370130873188	0.0058569469123289355	0.13595064822106082
10	10	247	0.7306850303793261	-0.01156194177345346	0.10652737554748903	0.1180893173209425
10	10	248	1.84713365015286	-0.14726229840939745	-0.057999763925538725	0.08926253448385872
10	10	249	0.478555876787031	0.08673438394381032	0.16109963841425987	0.07436525447044955
10	10	250	0.7420107863125033	0.03322604566119156	0.0768403450942833	0.04361429943309173
10	10	251	0.7714918870981056	-0.02372937950079643	0.13337071631925335	0.15710009582004977
10	10	252	2.0185773075122557	-0.2589744514867421	-0.061630312343655985	0.1973441391430861
10	10	253	1.2619771230301846	-0.08132984100656818	0.07726931561500691	0.1585991566215751
10	10	254	0.2350999769570793	0.04315384326746802	0.1569810441146211	0.11382720084715309
10	10	255	0.4382036665261005	0.08817008170999667	0.1389872372795946	0.05081715556959794
10	10	256	1.2355827553948044	-0.08433518434638483	0.05897449558258555	0.14330967992897037
10	10	257	1.2870266122377352	0.001897648501787211	0.028904483059191105	0.027006834557403894
10	10	258	0.5883911708784253	0.004129948636526139	0.09168421184776857	0.08755426321124243
10	10	259	0.6518799648770893	0.09848542527784893	0.09492126085865886	-0.003564164419190066
10	10	260	0.7209614806572369	-0.012022143456899491	0.10179182391348104	0.11381396737038053
10	10	261	-0.6308620929250859	0.2116625601054298	0.34845273365867363	0.13679017355324383
10	10	262	0.17422517116075234	0.055533995198246235	0.16732328009584846	0.11178928489760223
10	10	263	0.4432431652875821	0.013415344931012058	0.10818833717341676	0.09477299224240471
10	10	264	0.8080655357416074	0.04996407954685198	0.0867394110000603	0.03677533145320832
10	10	265	0.2423135236519861	0.1199720585119341	0.15245180011230006	0.03247974160036596
10	10	266	0.3642591560651069	0.0908753828337877	0.1347027792674149	0.043827396433627194
10	10	267	1.5263848830258746	0.03381014918127589	0.0035115527672939725	-0.030298596413981915
10	10	268	1.230530425910568	-0.035122787655043015	0.01650504295160734	0.051627830606650355
10	10	269	-1.361612510049521	0.3712767463774258	0.497963234218578	0.12668648784115222
10	10	270	0.6054183049870672	-0.012462883074656352	0.12367908129608003	0.1361419643707364
10	10	271	1.4366518800891908	-0.1107748897168224	-0.008375376447164073	0.10239951326965832
10	10	272	0.5253958412215473	0.012568851750196341	0.11164720736140547	0.09907835561120913
10	10	273	1.305176111275551	-0.11807006430611075	0.031015273021806636	0.1490853373279174
10	10	274	2.119745323513956	-0.20279792163372626	-0.04643951398323568	0.15635840765049058
10	10	275	1.3641094694930491	-0.11539415666453524	0.00758259979274467	0.12297675645727991
10	10	276	0.5998282264736405	-0.01696325244519669	0.11422763667724302	0.1311908891224397
10	10	277	0.7601832846792553	0.1191137683251965	0.10714017252066543	-0.01197359580453107
10	10	278	1.391148192542158	-0.15255063460000104	0.008750691996099874	0.1613013265961009
10	10	279	1.8114281165250248	-0.1477163502281218	-0.01690378447048116	0.13081256575764064
10	10	280	0.8159312895168992	-0.024630934584254503	0.06253870140813411	0.08716963599238861
10	10	281	1.4741971604174855	-0.1379228868742327	-0.04075420938023416	0.09716867749399855
10	10	282	0.8699731695328952	-0.061098772448378975	0.09898722324572667	0.16008599569410564
10	10	283	0.2379372225259433	0.04715373230170293	0.1350900672457576	0.08793633494405466
10	10	284	2.417416183507873	-0.2474904404852536	-0.15787415981806094	0.08961628066719265
10	10	285	0.8518372081477147	-0.0447050204026627	0.06506539744509274	0.10977041784775543
10	10	286	0.8061886902437251	0.003639556880027817	0.08081135010894336	0.07717179322891554
10	10	287	0.20075672573283804	0.09444793473973734	0.13335907584658915	0.038911141106851815
10	10	288	0.9711822471422376	-0.0786650560947472	0.058817056255537035	0.13748211235028424
10	10	289	0.5289839590988976	0.06437690213911422	0.1586907418689914	0.09431383972987718
10	10	290	0.3563530519086553	0.08787188735446969	0.14647430934283312	0.058602421988363435
10	10	291	0.5501014301183909	-0.01636019999919692	0.12744621959018412	0.14380641958938103
10	10	292	0.48231616836350394	0.09674018741759116	0.12998994785706192	0.033249760439470755
10	10	293	0.8791107936400183	-0.038098106865990494	0.07031331412917123	0.10841142099516173
10	10	294	2.0174666796168808	-0.21714186909221025	-0.04105470107313142	0.17608716801907884
10	10	295	0.9122594011123748	0.024863468678285663	0.09086344441104847	0.06599997573276281
10	10	296	1.3118498686433402	-0.09956673561022444	0.002013325208117228	0.10158006081834167
10	10	297	0.13591746700868873	0.10811858151997077	0.16767232302136845	0.05955374150139768
10	10	298	0.4675983897428158	0.11803163748682875	0.16671551485254812	0.04868387736571937
10	10	299	0.4504161284435093	0.01823337514529447	0.10546524161293858	0.08723186646764411
10	10	300	1.3850158579665612	-0.1417683462181895	-0.005578025842990664	0.13619032037519885
10	10	301	0.6168855086113016	0.11202085916759244	0.13116484445435114	0.019143985286758702
10	10	302	0.3719571512552787	0.047712651281933575	0.17110914683699782	0.12339649555506424
10	10	303	0.8030502627642457	-0.0228833352212412	0.0906189873437422	0.1135023225649834
10	10	304	2.867846773332316	-0.26929093423312306	-0.2006937407097116	0.06859719352341145
10	10	305	2.255851104653715	-0.2493431793708445	-0.1321834617605743	0.11715971761027019
10	10	306	-0.5079466236709896	0.19511140708938626	0.333734956949276	0.13862354985988976
10	10	307	1.0203586631587411	0.06076720803855579	0.057099075312897575	-0.0036681327256582116
10	10	308	1.0334801313434632	0.08834895898539608	0.019034476142516243	-0.06931448284287983
10	10	309	0.3383185994290022	0.10424065209940336	0.19326568938412253	0.08902503728471917
10	10	310	1.6311293025302092	-0.19816262557105965	-0.045768470171818426	0.15239415539924123
10	10	311	0.774290276362118	0.007635906549378248	0.07998502411843139	0.07234911756905314
10	10	312	0.7039814980293497	0.07239706003113547	0.09449818181136196	0.022101121780226496
10	10	313	0.12963631621465327	0.1319742336910056	0.18854861934248307	0.05657438565147746
10	10	314	2.2162857431028566	-0.25858283284236755	-0.08798467798433057	0.17059815485803698
10	10	315	1.0734004918606586	0.02690237996025729	0.071066839159101	0.04416445919884371
10	10	316	0.7857063700780886	-0.017068153857438574	0.06595584158851009	0.08302399544594866
10	10	317	2.0401025429493638	-0.07856943826376754	-0.10284110224968453	-0.024271663985916986
10	10	318	1.404576667907241	-0.03684687201279986	0.02995680406229957	0.06680367607509943
10	10	319	0.6034692828554902	-0.01872439055569855	0.08417092294579626	0.1028953135014948
10	10	320	0.3745700192702944	0.02118946199469582	0.12983041575283982	0.108640953758144
10	10	321	0.7878965722965404	0.012107801224940332	0.10653046027027104	0.0944226590453307
10	10	322	1.1712235535504214	-0.1009546125934728	0.009108392572746704	0.1100630051662195
10	10	323	0.9745447561752744	-0.03271428274133704	0.11475173338610127	0.14746601612743832
10	10	324	0.8067866834992942	-0.024296668181076217	0.054799826231950205	0.07909649441302642
10	10	325	1.3083510013837891	-0.000799324681222631	-0.007954437030029411	-0.00715511234880678
10	10	326	0.7568000365281361	-0.002781574794551503	0.1071504477877364	0.1099320225822879
10	10	327	0.7778469809715335	-0.028403959063340745	0.06477951060581848	0.09318346966915922
10	10	328	0.0532485342316425	0.1216509566553986	0.18308600450058146	0.06143504784518286
10	10	329	0.9938497450875062	-0.06451147303392665	0.04896363063646947	0.11347510367039612
10	10	330	0.8979362281488029	-0.0005138663002612481	0.1098268810805492	0.11034074738081044
10	10	331	0.5027823725116054	0.06253307542586622	0.0963252470894984	0.03379217166363217
10	10	332	0.8704264754687924	-0.05521527325440456	0.06513977016120392	0.12035504341560849
10	10	333	0.4291885677836412	0.04812978649197276	0.12766577094572507	0.0795359844537523
10	10	334	0.32434098007651163	0.028214502168922607	0.14309694656220445	0.11488244439328185
10	10	335	1.001512930953308	-0.05710391049954254	0.07161818315717715	0.1287220936567197
10	10	336	0.08298887618371714	0.0612562496249961	0.20889263660318327	0.14763638697818718
10	10	337	0.30613696550490266	0.13055656984875516	0.14753328024968648	0.016976710400931322
10	10	338	0.6010577933681893	-0.0250065782144526	0.09687265212101848	0.12187923033547107
10	10	339	0.4053029483081706	0.1539326025007064	0.1385729462055051	-0.015359656295201307
10	10	340	-0.5991217065412657	0.2018430098080156	0.3574148200442168	0.15557181023620123
10	10	341	0.5917974303352218	0.02158567093452935	0.12751149290990013	0.10592582197537079
10	10	342	0.3994439098963073	0.20431522370043795	0.16162455180723373	-0.04269067189320422
10	10	343	-0.045807549340768784	0.16364584107272526	0.2305501800427405	0.06690433897001524
10	10	344	0.9687883972848071	-0.05241463338440065	0.05394563438628919	0.10636026777068984
10	10	345	1.482032164183246	-0.11847041850080968	0.01813517413117821	0.1366055926319879
10	10	346	0.010076664846644491	0.0871610252128642	0.2211228359535692	0.133961810740705
10	10	347	1.1285385925396842	-0.08448865669186305	0.05464814736744685	0.1391368040593099
10	10	348	1.5347881474930545	-0.16453523659057315	-0.002303618172121602	0.16223161841845155
10	10	349	-0.6784540400446608	0.31934827876406585	0.3284300452516277	0.009081766487561871
10	10	350	2.3400578456313856	-0.2893063368084874	-0.11310574232148285	0.17620059448700454
10	10	351	0.7315391124948726	0.013590690861838062	0.0709662034750709	0.05737551261323284
10	10	352	0.4682209452826722	0.0013331187367491561	0.10841526300933013	0.10708214427258098
10	10	353	0.7188673767863556	-0.0012550119680399539	0.08424784505309675	0.0855028570211367
10	10	354	0.6585592299960262	0.009088894807706804	0.0996411076261825	0.0905522128184757
10	10	355	0.6569561879165347	0.09221888715158592	0.05873639149342784	-0.033482495658158085
10	10	356	1.3393070870191686	-0.06247391089784893	0.0008045733398595392	0.06327848423770846
10	10	357	0.6106724279422397	-0.03386688481032156	0.07459243488970431	0.10845931970002587
10	10	358	1.2366551262490302	-0.08392439024555919	0.049420027061368124	0.1333444173069273
10	10	359	0.8939868474080264	-0.02372507815371297	0.05934287722881275	0.08306795538252572
10	10	360	0.7677758173328657	-0.024608779274682236	0.08795193269072578	0.11256071196540801
10	10	361	0.4603892290068774	0.06410025317505054	0.11254998901304054	0.048449735837990004
10	10	362	0.685011272999959	-0.02522756955933669	0.11834284711784375	0.14357041667718043
10	10	363	2.173042142953142	-0.12727232816686407	-0.14007610900985334	-0.012803780842989276
10	10	364	0.3242014033329447	0.0953186409526635	0.20095484192416224	0.10563620097149874
10	10	365	0.8111703281876208	0.012735972956091213	0.09699980892858948	0.08426383597249826
10	10	366	1.1157336787778909	-0.07260888453075046	0.03501307271078179	0.10762195724153224
10	10	367	0.17434753117702562	0.0916107625633134	0.21630341493993105	0.12469265237661765
10	10	368	0.10084458364185564	0.2136783195407067	0.1819582559435669	-0.0317200635971398
10	10	369	1.2668363341685904	-0.03331113347568836	0.03588558076430505	0.0691967142399934
10	10	370	0.5975933755855698	0.004038266299720969	0.13784317383243275	0.1338049075327118
10	10	371	1.3420178929713231	-0.017963316071562558	-0.019631529697283868	-0.0016682136257213098
10	10	372	0.6116780917011364	-0.00937197938399188	0.10651032944668674	0.11588230883067863
10	10	373	0.6265388888353626	0.060528652881493075	0.1250371986331602	0.06450854575166713
10	10	374	0.5680025398602735	0.026273926937765268	0.1582844680026656	0.13201054106490034
10	10	375	0.018590320189000684	0.1418399427834245	0.2254551802679885	0.08361523748456401
10	10	376	1.3667883388398838	-0.10977978414872257	0.04893639810679951	0.1587161822555221
10	10	377	0.4788168323078775	0.058145143320650634	0.14465950910994152	0.08651436578929089
10	10	378	1.294377238891348	-0.04696864276005172	-0.0051235346995535955	0.041845108060498126
10	10	379	0.4585441535404081	0.029727156852035683	0.11263187032456308	0.0829047134725274
10	10	380	0.6319375573904176	-0.0058034044215848615	0.11478454397493222	0.12058794839651708
10	10	381	-0.028918211619530787	0.2390811401205353	0.2477346174499997	0.008653477329464393
10	10	382	1.0205562819996832	0.015080868121689827	0.06914342796425171	0.054062559842561884
10	10	383	1.0436741075777525	-0.01659694346845231	0.034115131473990264	0.05071207494244258
10	10	384	0.6091196821291629	9.569200351194906e-05	0.12026171650995103	0.12016602450643908
10	10	385	0.7095167861688282	0.039274043081975504	0.09452165524404704	0.05524761216207154
10	10	386	0.5860649953032113	0.010893639066250335	0.0822672717359198	0.07137363266966947
10	10	387	0.4881185295726526	0.0014939905153781574	0.1421054047773287	0.14061141426195053
10	10	388	0.3464119394374045	0.06739456943497073	0.1860059337391884	0.11861136430421766
10	10	389	0.30490097014962625	0.06940416594401229	0.17473821334508965	0.10533404740107737
10	10	390	0.6046971893382929	-0.0017393427210295324	0.13108633212001686	0.13282567484104638
10	10	391	0.8755605149366337	0.0045914804470038465	0.10095860068600312	0.09636712023899928
10	10	392	0.30524367099211114	0.07191708905244287	0.1521429753237712	0.08022588627132832
10	10	393	0.6782909762183236	-0.02411886769301684	0.1154840110930055	0.13960287878602234
10	10	394	0.5831094724860644	0.032558574587655764	0.09899762405934873	0.06643904947169296
10	10	395	1.4599639947795005	-0.10811214898642373	-0.04312563254607228	0.06498651644035144
10	10	396	0.529446061280958	0.02562990860027777	0.10972546911496434	0.08409556051468657
10	10	397	0.8465702173630434	-0.017658274870760743	0.07895713902601534	0.09661541389677608
10	10	398	1.1330339568943275	-0.06609556588518828	0.07305919562527348	0.13915476151046174
10	10	399	0.3887232413471556	0.02692744469231229	0.12799726168413442	0.10106981699182213
20	10	0	0.5788824524080741	0.045045044318758255	0.111181590168637	0.06613654584987874
20	10	1	1.7877581688916986	-0.13100155145923215	-0.05973927083136324	0.0712622806278689
20	10	2	1.62474412168135	-0.1185722072915222	-0.052241829517262285	0.0663303777742599
20	10	3	0.9834734073351254	-0.05556236094571733	0.046364560407157786	0.10192692135287512
20	10	4	1.891350325796528	-0.19283003265115875	-0.09173217747358406	0.10109785517757469
20	10	5	0.4459906362572805	0.12205377919557298	0.1004183229317939	-0.02163545626377908
20	10	6	0.8186405185934416	-0.03269726741872672	0.0689396052898955	0.10163687270862222
20	10	7	0.6763417442140097	0.08446927114431563	0.07087733307840557	-0.013591938065910053
20	10	8	0.8137734676490176	-0.052224922965081605	0.060257904082822535	0.11248282704790413
20	10	9	1.0742086474656278	0.001394474791919842	0.012827937029743136	0.011433462237823294
20	10	10	0.3205034273583365	0.0782702599711873	0.09736630147320373	0.019096041502016423
20	10	11	1.1527764566266587	-0.02451585473219124	0.04718294374216738	0.07169879847435862
20	10	12	0.8793589243398927	0.03190268728642254	0.0644238225916701	0.032521135305247556
20	10	13	2.03520369083272	-0.12795325739435615	-0.08164844816640839	0.04630480922794776
20	10	14	1.1737767311485074	-0.0193870278328262	0.0003261789514208344	0.019713206784247036
20	10	15	1.7280233680718358	-0.17735048383366345	-0.055890388204246216	0.12146009562941723
20	10	16	0.20143361846490646	0.0962494113521829	0.1815755225980049	0.08532611124582201
20	10	17	0.7963459665377333	0.0657336268882285	0.060588274440671275	-0.005145352447557219
20	10	18	0.7928261076177799	-0.0009043705436268256	0.07133772832811297	0.0722420988717398
20	10	19	1.357311210694968	0.035366248480983735	-0.033591128028810896	-0.06895737650979464
20	10	20	1.7510021101536797	-0.18501335231638688	-0.046804500659235054	0.13820885165715183
20	10	21	0.9637039311959475	-0.014422067686741244	0.08107721746331154	0.09549928515005278
20	10	22	0.4090672801594227	0.053405518704936115	0.11281117764151175	0.05940565893657563
20	10	23	0.7778187145369424	-0.0006954927207598327	0.10866299592687496	0.1093584886476348
20	10	24	0.3873132777922919	0.02971000696991584	0.10544818132971033	0.07573817435979449
20	10	25	1.2759778601786746	-0.11586340515351648	0.02126252813506781	0.1371259332885843
20	10	26	0.3925073531939519	0.05875998206916405	0.1283044006691041	0.06954441859994004
20	10	27	1.1084277159473368	-0.06704867816916436	0.0268933614475074	0.09394203961667176
20	10	28	0.3213627990222181	0.037997563216626624	0.1336613188431515	0.09566375562652488
20	10	29	0.5154688089108937	0.026993101023508503	0.08919131196470095	0.06219821094119245
20	10	30	1.6045982360827258	-0.01781415384030803	-0.020485510639130917	-0.002671356798822886
20	10	31	1.4668466182642836	-0.032709631632454494	-0.034502843383108425	-0.0017932117506539308
20	10	32	2.0935414319107046	-0.22010912158303086	-0.08632499398562332	0.13378412759740754
20	10	33	1.222772558611502	0.006444110654506285	0.0263155356530045	0.019871424998498213
20	10	34	0.6718004177297273	0.0634199032414587	0.10938582301616084	0.045965919774702144
20	10	35	-0.09178638060264882	0.13221275496693638	0.1966773906080364	0.06446463564110003
20	10	36	0.6509657233987138	0.038317672168585656	0.06322867195040999	0.02491099978182433
20	10	37	1.8541937148337433	-0.18725871969538246	-0.080110573841311	0.10714814585407147
20	10	38	0.7646070496835264	0.02147966727373227	0.10510645312071076	0.0836267858469785
20	10	39	0.4502744624579209	0.051555081546026435	0.10328990740042192	0.05173482585439548
20	10	40	0.5517982175036937	0.1335266844193896	0.1410419681768899	0.007515283757500296
20	10	41	1.6532018209404984	-0.16919528519479535	-0.0517573680733532	0.11743791712144215
20	10	42	0.20062591816534656	0.1202228452697786	0.185124530127526	0.0649016848577474
20	10	43	0.8153610748545977	-0.030036562216593867	0.08841177181133407	0.11844833402792794
20	10	44	0.928857010338378	0.07909815361754281	0.04165248429896	-0.037445669318582814
20	10	45	0.7627140190515993	-0.02082361962636349	0.08594102856817809	0.10676464819454158
20	10	46	2.5444029695703434	-0.2808753357478845	-0.17325200993275858	0.1076233258151259
20	10	47	1.7067930297886242	-0.1454285826240103	-0.0546423458918075	0.09078623673220279
20	10	48	0.8560704724952491	-0.04191635591496976	0.06585731942717264	0.10777367534214241
20	10	49	1.9317280019620504	-0.20029979361533604	-0.0747339251799557	0.12556586843538034
20	10	50	1.4822963809044771	-0.15375752932031886	-0.02063262991711753	0.13312489940320132
20	10	51	0.9684773761773072	-0.08217920638610007	0.09082837748177533	0.1730075838678754
20	10	52	0.6324748876725412	-0.017247043302917354	0.07527749910419568	0.09252454240711303
20	10	53	0.4947217898748977	0.006525045286596351	0.09056790068027673	0.08404285539368038
20	10	54	0.5840755855227939	0.01913529612263895	0.09552490017974988	0.07638960405711093
20	10	55	1.0246597026012765	-0.0695365196651439	0.029980611021463308	0.09951713068660721
20	10	56	0.34139172582721844	0.05357521672090256	0.1156276044203498	0.062052387699447244
20	10	57	1.2584956987490958	-0.08831917380384853	0.015301403436952328	0.10362057724080086
20	10	58	0.3826987761024301	0.05190142438162569	0.13445612167155105	0.08255469728992536
20	10	59	0.2460040964148853	0.036575997396715014	0.1402139754017655	0.10363797800505048
20	10	60	1.8143434780456515	-0.19494583320102102	-0.08343884057857731	0.1115069926224437
20	10	61	0.8063597499134706	-0.00324187217638143	0.08094587485878045	0.08418774703516188
20	10	62	0.8723665967377667	-0.014006086688400414	0.06603219445311209	0.08003828114151251
20	10	63	0.9810834819467648	0.004048431664436247	0.05311104713261783	0.04906261546818158
20	10	64	1.4569398146074046	-0.13234759482903105	0.008741765828527703	0.14108936065755875
20	10	65	0.969778245386585	-0.06108439957337345	0.039081126891204805	0.10016552646457826
20	10	66	0.7634537588569603	-0.008389405327223015	0.05971933442706509	0.0681087397542881
20	10	67	2.1844730767438505	-0.22276779970000046	-0.11962738339601064	0.10314041630398982
20	10	68	0.9692844415838546	-0.035243816708529274	0.08752551641518988	0.12276933312371915
20	10	69	0.8540901314533238	0.08275632567346639	0.09587525222361376	0.013118926550147375
20	10	70	0.5340532805278866	0.0442297940671838	0.08952860978780107	0.045298815720617266
20	10	71	0.4458085543091481	0.06434572274273499	0.08786146055853	0.02351573781579501
20	10	72	0.41585931101115337	0.02696174134707719	0.1087267935047578	0.0817650521576806
20	10	73	0.6987954389970759	0.023656849660782787	0.12071871400228265	0.09706186434149987
20	10	74	1.157293451853757	-0.0744544571504275	0.01963822724229068	0.09409268439271819
20	10	75	1.16142917288558	-0.08261299645824166	0.012362184924161412	0.09497518138240307
20	10	76	2.3592908139594373	-0.25389216959794103	-0.15177622574583235	0.10211594385210868
20	10	77	1.0575925958925732	0.07468916315470954	0.05149553104262626	-0.02319363211208328
20	10	78	1.1009879543929617	0.058101184656709125	-0.0019412872518839441	-0.06004247190859307
20	10	79	0.6923150900775971	0.006015572280252443	0.08287287370788966	0.07685730142763722
20	10	80	0.3333775317541697	0.093106358016616	0.1174715304549524	0.0243651724383364
20	10	81	0.7631923207742876	-0.041833658124218014	0.07671461040668187	0.11854826853089989
20	10	82	0.907498203115144	-0.07083233008393648	0.07572022587187356	0.14655255595581004
20	10	83	1.7948604411985256	-0.06298711146087252	-0.06972029549698372	-0.0067331840361112005
20	10	84	0.6666928990524126	-0.01348975371164799	0.08537736795821976	0.09886712166986775
20	10	85	0.7521643133907018	0.06432839127061478	0.07860549456982789	0.014277103299213112
20	10	86	0.5357153362949929	0.026502142002124432	0.08385113383986538	0.05734899183774095
20	10	87	0.8140925671835466	0.010223912416494826	0.10574992007498316	0.09552600765848833
20	10	88	2.409807836208377	-0.27616916085994736	-0.14341440685621332	0.13275475400373404
20	10	89	1.858892618605656	-0.1394319711474143	-0.08312170269885613	0.05631026844855816
20	10	90	1.02010737479511	-0.05836985128038215	0.06551093965008427	0.12388079093046642
20	10	91	0.40511103286800304	0.03247386716203572	0.11487767159133352	0.0824038044292978
20	10	92	1.156071673949714	0.04073285631619029	0.008218664815913053	-0.032514191500277234
20	10	93	0.1291604763946538	0.0683686074412156	0.1465434712700208	0.07817486382880519
20	10	94	0.9525047235041196	-0.04576718235159477	0.02834397592986066	0.07411115828145542
20	10	95	1.534760104410663	-0.16310309524754568	0.008568616472405283	0.17167171171995096
20	10	96	1.3840800596991458	-0.15425877874325908	0.017465294576873708	0.1717240733201328
20	10	97	0.6510599088288858	0.13272530282444098	0.06051303612282466	-0.07221226670161632
20	10	98	0.4648042148375794	0.03876046424875269	0.11837849631218755	0.07961803206343487
20	10	99	0.8780022434854422	-0.046025603555408266	0.07303524175642101	0.11906084531182928
20	10	100	0.4628562050794979	0.03978460792713687	0.09096730446020287	0.05118269653306601
20	10	101	1.6458861086892802	-0.1463826032002506	-0.055793598664591326	0.09058900453565927
20	10	102	0.11994872768771901	0.1315025823780135	0.18798933054706046	0.056486748169046974
20	10	103	0.9419336868347236	-0.036389370396774624	0.01989904166420504	0.05628841206097966
20	10	104	0.6273416611536393	0.13243310336769198	0.08243114897319204	-0.05000195439449995
20	10	105	0.6687871604771137	0.011594453284144296	0.0885446577642878	0.0769502044801435
20	10	106	0.7464285823467159	-0.014842433840114244	0.07216771477497183	0.08701014861508607
20	10	107	0.44303511064046375	0.05799804604855925	0.12970557017974402	0.07170752413118477
20	10	108	1.2026480289060508	-0.08800255127404481	0.02903135716512417	0.11703390843916898
20	10	109	1.1162032460389648	-0.07828227005500732	0.016381608971049372	0.09466387902605669
20	10	110	0.7223397848205093	0.035207858897022035	0.11365971820371483	0.0784518593066928
20	10	111	1.0255842915861588	-0.024429042783124667	0.060819122248389076	0.08524816503151375
20	10	112	0.34703528492016905	0.05591430380090695	0.12286904065179928	0.06695473685089233
20	10	113	0.2370055771405243	0.08046333479248119	0.13189874221599374	0.05143540742351255
20	10	114	0.6584966841361068	-0.025880184830704464	0.08286191143948779	0.10874209627019225
20	10	115	0.6374943994505737	0.012574000870185974	0.09066821606409678	0.0780942151939108
20	10	116	0.6080104359958495	0.0016680792808071445	0.09675783373806557	0.09508975445725842
20	10	117	0.5506711686690409	0.019392886751828764	0.11790828667115195	0.09851539991932319
20	10	118	1.9919253708999287	-0.21182746662768015	-0.06318355765142311	0.14864390897625704
20	10	119	0.4932083449158071	0.06277742279698767	0.1131614276340317	0.05038400483704403
20	10	120	0.34691716656322624	0.12308410746755145	0.11859256529955335	-0.004491542167998103
20	10	121	1.0275352317652375	-0.07725988003234321	0.0405345051696448	0.11779438520198801
20	10	122	3.056202014388173	-0.34087059263516506	-0.2642307365083102	0.07663985612685487
20	10	123	2.114682148077911	-0.15116361938379844	-0.14532505642306026	0.005838562960738175
20	10	124	1.1463374085817757	-0.07839516032078629	0.053338748298144535	0.13173390861893083
20	10	125	1.937824024327902	-0.1216193209411483	-0.05909799897550655	0.06252132196564175
20	10	126	1.315932736475647	0.046602333781197484	0.0020862430707885428	-0.04451609071040894
20	10	127	1.4066892527677637	0.008664284455686455	-0.02977407375765659	-0.038438358213343043
20	10	128	1.5052533822772642	-0.11072607056211324	-0.021723324084238868	0.08900274647787437
20	10	129	0.6717724232833128	0.03745886633031117	0.11881838482839792	0.08135951849808676
20	10	130	0.9816439064165832	-0.020855726339165097	0.07396564295291452	0.09482136929207963
20	10	131	0.3642419672185202	0.06240669709482659	0.11406031743081575	0.051653620335989164
20	10	132	1.6753676171627598	-0.1491634079036241	-0.06398641308588703	0.08517699481773706
20	10	133	0.8631031939566052	-0.026970789786977888	0.03748264706952819	0.06445343685650608
20	10	134	1.334051568648681	-0.123658177580892	-0.033301189189155735	0.09035698839173625
20	10	135	0.3705467624451238	0.043544464321115035	0.16245705940222493	0.1189125950811099
20	10	136	1.4406529251140126	-0.11577416576168195	0.011041020037269478	0.12681518579895143
20	10	137	0.5601546176481436	0.0223823588988632	0.10622564214295488	0.08384328324409168
20	10	138	0.1279080518457605	0.09390335759048014	0.16006295339767276	0.06615959580719262
20	10	139	1.4700043030848766	-0.1214877372687212	-0.008176342655092914	0.11331139461362828
20	10	140	0.4603642014625507	0.13294758299276474	0.09181278256514468	-0.041134800427620064
20	10	141	0.6127128761129204	0.03663736801670271	0.06540550912563273	0.028768141108930015
20	10	142	0.3918174893012503	0.10416412788423884	0.10978727763362882	0.005623149749389975
20	10	143	0.741151414495038	-0.03311782045145144	0.07176500288228245	0.10488282333373389
20	10	144	0.7936493020973762	-0.038967423094680764	0.08029604756243007	0.11926347065711083
20	10	145	0.5169870234658929	0.008674546691307421	0.10692222354210697	0.09824767685079955
20	10	146	1.6047302685956002	-0.15389644537722807	-0.05164639673649312	0.10225004864073495
20	10	147	0.6229910225267358	-0.012405315557964244	0.07196884361164843	0.08437415916961268
20	10	148	0.026521415797343826	0.06192522166752944	0.1850353849448794	0.12311016327734996
20	10	149	1.1877617894503962	-0.03628233961501895	0.03440859222010323	0.07069093183512218
20	10	150	1.4801535172391078	-0.1528429915393982	0.0031668861598515012	0.1560098776992497
20	10	151	1.0470461733597465	0.02233518681894818	0.06347988114747401	0.04114469432852583
20	10	152	0.6727258257987692	0.13035244357449044	0.0800034166552882	-0.05034902691920223
20	10	153	0.2434232895993164	0.08920852184663193	0.15072915505992335	0.06152063321329142
20	10	154	0.4194400108662055	0.0903025770259374	0.10255397031719356	0.012251393291256157
20	10	155	1.7693748957894102	-0.16225564806094125	-0.07402771125709197	0.08822793680384929
20	10	156	0.8829689098238581	0.1078584132590638	0.0583109996812638	-0.0495474135778
20	10	157	0.6016727654050049	0.01664586177005252	0.10586550806271723	0.08921964629266471
20	10	158	1.6162558632240591	-0.10064526147597322	-0.03248640717314868	0.06815885430282453
20	10	159	1.0213718532324478	-0.03744059608311845	0.04707104711027861	0.08451164319339706
20	10	160	0.3451758501491665	0.036080839947007705	0.1169191875654438	0.08083834761843608
20	10	161	1.919699122439945	-0.2066828989875089	-0.06925214619448819	0.13743075279302072
20	10	162	0.5754164978909639	0.015270214072208825	0.11894886473133864	0.10367865065912982
20	10	163	0.2266266875826158	0.05740777224964914	0.13817744739709456	0.08076967514744543
20	10	164	0.506986576739605	0.07315654850301892	0.07081289023689871	-0.0023436582661202077
20	10	165	1.39048817743423	-0.1222674333572134	-0.010754754083442229	0.11151267927377118
20	10	166	0.8390852055594675	-0.03138168652276263	0.07087164558690975	0.10225333210967238
20	10	167	0.18658227308400185	0.04829249537989495	0.13857904450841174	0.0902865491285168
20	10	168	2.036199992798037	-0.07842912451899195	-0.09383222511116338	-0.015403100592171426
20	10	169	1.575934248354833	-0.15965988747491974	-0.049485230168464206	0.11017465730645554
20	10	170	1.1879620585472337	0.07268225118964285	0.020964815483079588	-0.05171743570656326
20	10	171	0.7141463230507232	-0.028635061553513943	0.0879852686807506	0.11662033023426455
20	10	172	0.16560614735961227	0.07197006259888973	0.13216052133180586	0.06019045873291613
20	10	173	1.2137774475545666	-0.09000074998081199	0.029519215263614732	0.11951996524442672
20	10	174	-0.11277054046268364	0.14792665785414932	0.2317002077965121	0.08377354994236277
20	10	175	0.7982828901276329	0.08598625492260382	0.04466568187079234	-0.041320573051811485
20	10	176	0.8150991319820053	-0.01635756615141569	0.0459875300674189	0.06234509621883459
20	10	177	0.7272827803268871	0.022878356295597688	0.06592796975664621	0.04304961346104852
20	10	178	0.7391524989304026	-0.02639091751811824	0.09215709030961863	0.11854800782773688
20	10	179	1.1654855485136884	-0.0981493128450962	0.022332798871112045	0.12048211171620825
20	10	180	0.9640232416562348	-0.020681735758079647	0.03666812842055188	0.05734986417863153
20	10	181	0.6368508037905453	0.032070470047025915	0.06904724374915988	0.036976773702133967
20	10	182	0.4724383434561246	0.07539810304574247	0.12558419593205036	0.05018609288630789
20	10	183	1.4227641003909306	-0.07139640363373362	0.014664984405638737	0.08606138803937236
20	10	184	0.7841893184350766	0.042760504488552765	0.048695395178234416	0.00593489068968165
20	10	185	-0.08338829924444185	0.2776373767878463	0.2728110399847321	-0.004826336803114173
20	10	186	0.34282711224631457	0.030272673243647893	0.11231527751225047	0.08204260426860258
20	10	187	0.3975924008902269	0.037486914382679024	0.13563128730486107	0.09814437292218205
20	10	188	0.5928894710021937	-0.016014842360120088	0.0973127362833721	0.11332757864349219
20	10	189	1.965032379737636	-0.2077152631836652	-0.09992565002524673	0.10778961315841848
20	10	190	1.628365357653314	-0.17046909140040226	-0.03004337967233708	0.14042571172806517
20	10	191	0.6160307129317183	0.0949309128910296	0.12288284669388165	0.027951933802852047
20	10	192	1.3234380839704347	-0.11686583173578548	0.0066191269819396575	0.12348495871772514
20	10	193	0.6056169489951333	0.07255174100721395	0.13068987481436986	0.058138133807155906
20	10	194	1.6113686411305643	-0.11680381651217593	-0.0677739617313783	0.04902985478079763
20	10	195	1.0829214810832948	-0.010020496263198106	0.04080770408774705	0.05082820035094516
20	10	196	0.9837110872720164	-0.08379931105399017	0.07118778183040171	0.15498709288439189
20	10	197	0.16670454076696764	0.1880544594452652	0.15721255884796412	-0.030841900597301075
20	10	198	0.34556231437132023	0.05477742877810059	0.10075410381611406	0.045976675038013476
20	10	199	1.5203524033313678	-0.1171012912127726	-0.01062500124818469	0.10647628996458791
20	10	200	0.7864300067656873	-0.027271762468460626	0.08897973096005397	0.1162514934285146
20	10	201	1.7145707504742462	-0.04411493770457333	-0.05241692680749215	-0.008301989102918822
20	10	202	0.5092473806913937	0.10129280128450484	0.08983805205081556	-0.011454749233689276
20	10	203	2.1794964983020506	-0.2379712220440807	-0.0735664839131136	0.1644047381309671
20	10	204	1.5073689549256046	-0.14806822722623825	-0.009169379413131562	0.13889884781310669
20	10	205	0.5970809523321637	0.0215283391754205	0.12594288662510156	0.10441454744968105
20	10	206	0.8942217995310169	0.06831708409528295	0.10519961613470427	0.03688253203942132
20	10	207	1.4882056718307313	-0.12191969464948438	-0.030652690829624293	0.09126700381986008
20	10	208	1.5754748105741418	-0.05042238138620567	-0.03140315557565407	0.0190192258105516
20	10	209	1.4761642785748732	-0.095278563697871	-0.016431108543085233	0.07884745515478576
20	10	210	0.9239970186495124	-0.06560519653888229	0.057979517472226065	0.12358471401110835
20	10	211	0.4825515871263225	0.07741840419989549	0.08741093622772053	0.009992532027825046
20	10	212	1.7666410454915982	-0.0943090494842232	-0.08608586668074042	0.008223182803482776
20	10	213	1.240078371721481	-0.032828813314686726	0.01684109249265108	0.04966990580733781
20	10	214	1.0779221613725292	-0.05409859132294678	0.03696015685337137	0.09105874817631815
20	10	215	1.2641767586329196	0.046296651385953284	0.00846771067963442	-0.03782894070631886
20	10	216	0.43841417041198105	0.13668226276993933	0.17047232951709024	0.033790066747150904
20	10	217	0.7594086507496995	0.02107768752249311	0.10278349478610428	0.08170580726361118
20	10	218	0.8562481707252898	0.09898631871419394	0.09348553059368576	-0.005500788120508179
20	10	219	1.1898964722302978	-0.027011249326484226	0.03697989642865614	0.06399114575514037
20	10	220	1.052768943617242	-0.047807645166342484	0.08871455348963801	0.1365221986559805
20	10	221	1.9949210727144664	-0.19186042038648005	-0.06519012744103797	0.12667029294544208
20	10	222	0.43113879432528096	0.011416382788376866	0.12068478557910275	0.10926840279072589
20	10	223	0.8677012929984522	0.0710072731743569	0.08893999973014835	0.01793272655579145
20	10	224	0.9877992629124128	-0.016999414224323002	0.07007771181663408	0.08707712604095708
20	10	225	0.17850117498728146	0.052171102774596585	0.14084114075199053	0.08867003797739395
20	10	226	0.5163571665194651	0.017888048031430716	0.0841484211465553	0.06626037311512459
20	10	227	0.4259765723600841	0.030459084250518825	0.11466052895124372	0.0842014447007249
20	10	228	1.841415054517883	-0.20741036532677296	-0.04672062721099879	0.16068973811577417
20	10	229	0.323690919344061	0.069039808780293	0.1256099953811127	0.056570186600819694
20	10	230	1.330139527762069	-0.0880252245842499	-0.01223341849358084	0.07579180609066906
20	10	231	0.7206486514004499	-0.01298098676013576	0.0665423094849461	0.07952329624508186
20	10	232	0.5008960084152083	-0.006994802558728579	0.11937467783758175	0.12636948039631032
20	10	233	0.6939138258151216	0.0004763606884417153	0.09315948580340898	0.09268312511496726
20	10	234	1.1232807595248464	-0.01550231164603444	0.027315182623427067	0.042817494269461506
20	10	235	0.23929065924844664	0.04912287467377608	0.12881515241824368	0.0796922777444676
20	10	236	0.3437422437496165	0.0419759403919284	0.12120990408608524	0.07923396369415683
20	10	237	0.4667754227356233	0.009214136341426551	0.09612569492400727	0.08691155858258072
20	10	238	0.8244685656099012	0.03633581359721022	0.060751405714709085	0.024415592117498865
20	10	239	0.6886722617117291	0.038450473687011016	0.12451390380147816	0.08606343011446714
20	10	240	0.8233041933635615	0.0810842159035154	0.05140754227098407	-0.029676673632531334
20	10	241	1.0374759890317038	-0.030768244638398477	0.04388473577196017	0.07465298041035864
20	10	242	0.4842522844274534	0.021423799404358138	0.10570279727335016	0.08427899786899203
20	10	243	1.1445264697092687	-0.03928085117397004	0.045309001759219314	0.08458985293318935
20	10	244	0.34311679569676445	0.02545721707253444	0.119876658155326	0.09441944108279156
20	10	245	1.2413967899556164	-0.08056680667792578	0.027866694665232727	0.1084335013431585
20	10	246	0.7859020484397238	0.017895024018439138	0.08119635397241713	0.063301329953978
20	10	247	1.5281074114040076	-0.04304024773162976	-0.02476908528490009	0.01827116244672967
20	10	248	0.8029847116960083	-0.0140595509774568	0.07826266728512171	0.09232221826257851
20	10	249	0.4094885843584945	0.2085914571418298	0.09686003654028688	-0.11173142060154292
20	10	250	0.6152654735721357	0.05985874056774365	0.07776658349837877	0.017907842930635118
20	10	251	0.3579053195725825	0.04963079379493602	0.10932897677801892	0.0596981829830829
20	10	252	0.8564511425970283	-0.04710459685472008	0.04318795318250725	0.09029255003722733
20	10	253	2.0134241560284134	-0.038029428652663684	-0.12935777852648042	-0.09132834987381674
20	10	254	0.3795415329100123	0.02460409487454318	0.13836810091651647	0.11376400604197329
20	10	255	1.0946041477534396	-0.07783615496013446	0.029754229630582038	0.1075903845907165
20	10	256	0.4676703226982533	0.01875444301726803	0.13053486707302608	0.11178042405575805
20	10	257	0.3051349035930734	0.1344584693011258	0.18575471280578626	0.05129624350466047
20	10	258	1.8048065082951312	-0.07820413086981624	-0.05375003059254986	0.024454100277266383
20	10	259	1.3447149746004812	-0.0855096744933514	-0.006606176903512645	0.07890349758983875
20	10	260	0.5776972726586781	0.003828347206975023	0.08738267601490399	0.08355432880792897
20	10	261	0.14657700147347552	0.04696466622947118	0.1309977132439052	0.08403304701443401
20	10	262	2.3885270077592717	-0.16943100958536444	-0.14116535374982747	0.028265655835536974
20	10	263	1.0255149389479474	-0.04299459809755057	0.04690104204156025	0.08989564013911082
20	10	264	0.7823095943972701	0.12216349550042258	0.0335259128379488	-0.08863758266247378
20	10	265	1.0927947635846844	-0.09172356405796077	0.07541478751994356	0.16713835157790433
20	10	266	1.1021837796829796	-0.02478366577260073	0.034142171227428006	0.058925837000028736
20	10	267	0.7845859029124479	0.07221989832938035	0.08120112603909566	0.008981227709715309
20	10	268	0.5196369231278055	0.10849685311259767	0.11714340727511136	0.008646554162513684
20	10	269	0.2397883261502187	0.06131313172657449	0.1545614433277333	0.09324831160115882
20	10	270	1.6538308905858414	-0.024151889989684032	-0.06705490708358089	-0.04290301709389686
20	10	271	0.4361706544957273	0.04442347197470485	0.09694913115140108	0.05252565917669623
20	10	272	0.32586482325482913	0.1018145782178973	0.15862158889820935	0.05680701068031205
20	10	273	0.9313815831351424	-0.03946730905995983	0.04717561245729953	0.08664292151725936
20	10	274	0.4017591807527668	0.07708346018443722	0.09353705275020326	0.016453592565766034
20	10	275	1.1057820489700558	-0.08882061200764049	0.02609558815165769	0.11491620015929818
20	10	276	0.9961953538399227	-0.06257844355572452	0.050396127021926716	0.11297457057765123
20	10	277	2.2495760116616434	-0.2564316311940573	-0.13073754484095693	0.1256940863531004
20	10	278	1.4820365866732148	-0.12247925694395725	-0.012154427339477329	0.11032482960447992
20	10	279	0.8694327780162253	0.07455958899601108	0.03555363681139191	-0.039005952184619164
20	10	280	0.5322742783569254	-0.007605315784437094	0.09204168286464484	0.09964699864908194
20	10	281	0.3981693141069804	0.027592822363590026	0.12806311708089135	0.10047029471730133
20	10	282	0.6998389730957542	-0.007233135264553145	0.10743731679854324	0.11467045206309638
20	10	283	1.7774613077311692	-0.19948164734045853	-0.037680971029371964	0.16180067631108658
20	10	284	1.0195610371108377	-0.053496906508829184	0.07515975468298723	0.1286566611918164
20	10	285	1.5900361698860157	-0.1216742349303889	-0.03515082295751916	0.08652341197286974
20	10	286	0.37502252329371866	0.037005672502458384	0.11189384404324122	0.07488817154078284
20	10	287	2.5150524376151986	-0.18148789865457252	-0.17206942716786186	0.009418471486710656
20	10	288	0.5078842186469817	0.06475451485990691	0.09126895805783412	0.026514443197927215
20	10	289	-0.03127521347556461	0.12351530026372855	0.22149741407865792	0.09798211381492937
20	10	290	1.1790390207214652	-0.08201360929344767	0.03586738254472853	0.1178809918381762
20	10	291	1.380222134518134	-0.09984502080766712	-0.01684952985452512	0.082995490953142
20	10	292	0.7811101672580902	-0.0456851070446032	0.08625397380232806	0.13193908084693126
20	10	293	1.3951219945479998	-0.01985977716301176	-0.007617218048199544	0.012242559114812215
20	10	294	1.1324935921719648	-0.00726498253782238	0.03484791793266321	0.04211290047048559
20	10	295	0.5549423464918252	0.0013000345972168784	0.09061687801156666	0.08931684341434978
20	10	296	1.1025615537271427	-0.05615318898846095	0.0263048302030377	0.08245801919149864
20	10	297	1.1979594646857707	-0.08624357988102889	0.051025451267421015	0.1372690311484499
20	10	298	1.2381306274138288	-0.0513164153057699	-0.00137450456089723	0.04994191074487267
20	10	299	0.21453273885889312	0.0846309608454509	0.13754572370397672	0.052914762858525824
20	10	300	1.5786067741481364	-0.09977593391906844	-0.014802110696583853	0.08497382322248459
20	10	301	1.8301157889926123	-0.045242080312524614	-0.060721841564398964	-0.01547976125187435
20	10	302	2.391270264941908	-0.17589668037323608	-0.12260331359808008	0.053293366775156004
20	10	303	1.273589898313846	-0.09063202079149847	-0.011189725274624585	0.07944229551687389
20	10	304	1.17573619268061	-0.07971544030719342	0.0426578963164396	0.12237333662363302
20	10	305	0.3565561335684405	0.0773138901765269	0.1041475208062382	0.026833630629711294
20	10	306	0.3429374585433427	0.06705222634458127	0.10315227891052478	0.03610005256594351
20	10	307	0.5933898707436396	0.01229768298025978	0.07209487056752527	0.05979718758726549
20	10	308	1.06088647398699	-0.0981155575531132	0.023956571380675862	0.12207212893378906
20	10	309	0.4463403802385765	0.08768511052242164	0.1016370298405382	0.013951919318116554
20	10	310	0.7903985625712038	0.016543533283095168	0.07219584381170137	0.0556523105286062
20	10	311	1.6366687983321435	-0.14450471778827592	-0.049066252351293284	0.09543846543698264
20	10	312	2.071200209044088	-0.234236702186196	-0.12661610286384564	0.10762059932235035
20	10	313	0.5888722464104207	-0.014967098499212137	0.1088650708947616	0.12383216939397375
20	10	314	1.0010989219424562	-0.04644128897808812	0.04720988276546033	0.09365117174354845
20	10	315	1.0193328981413268	0.06286891163220129	0.06094209106723381	-0.0019268205649674783
20	10	316	1.0474440557840434	-0.07789538126456585	0.04546568595180181	0.12336106721636766
20	10	317	0.8857072369900765	-0.055401848211980416	0.05044043664239325	0.10584228485437366
20	10	318	2.902309346574797	-0.2327177654787597	-0.2542900559158913	-0.02157229043713163
20	10	319	1.8350145970918812	-0.041521268524224005	-0.0933613448714565	-0.0518400763472325
20	10	320	1.2333968008788478	-0.10376025508097854	0.05629171223568934	0.16005196731666788
20	10	321	0.5463401171331298	0.024701512465037302	0.08299146614410287	0.058289953679065566
20	10	322	1.087916569116962	-0.07729800085011396	0.025410485636002008	0.10270848648611597
20	10	323	0.2660894187595029	0.10235407651053913	0.14863400856768874	0.046279932057149614
20	10	324	1.0294925137235378	-0.05440432183077181	0.05053502299701421	0.10493934482778602
20	10	325	0.3579329211088312	0.1574646228864546	0.15428720901739618	-0.0031774138690584264
20	10	326	1.3490868782234229	-0.13458003461304274	0.002337361183038317	0.13691739579608106
20	10	327	0.8758657957351439	-0.04212823211332455	0.05104860756325379	0.09317683967657833
20	10	328	0.7146837846158123	-0.02167632092072612	0.08719242003692866	0.10886874095765478
20	10	329	1.1019480022013048	-0.06589772935372612	0.04841462886549222	0.11431235821921834
20	10	330	0.4449386801773365	0.045281858194820064	0.09536006503589896	0.050078206841078894
20	10	331	1.8920786423108402	-0.21650893781802605	-0.06783719522689949	0.14867174259112656
20	10	332	0.3579214154447402	0.14381144187221445	0.11284010229876044	-0.030971339573454007
20	10	333	2.1420392947550395	-0.0884138408084986	-0.12301114771394853	-0.03459730690544993
20	10	334	0.29789249953349306	0.08823039868424376	0.12577933967784927	0.037548940993605506
20	10	335	0.9429359034452676	0.09317633697692693	0.06958052126633324	-0.023595815710593687
20	10	336	1.3517940077391757	-0.008530527176319552	-0.0017829747046953504	0.006747552471624202
20	10	337	0.3881027448458412	0.02859897502907828	0.14050047478571565	0.11190149975663737
20	10	338	2.1326962611405973	-0.1901543171906974	-0.11399180711765106	0.07616251007304634
20	10	339	0.9238644976259722	-0.009511835809783584	0.0770290765119977	0.08654091232178128
20	10	340	1.3698887986822412	-0.10666295447994778	0.001233768227738158	0.10789672270768594
20	10	341	0.296465051384648	0.03692020837919187	0.1214405453612006	0.08452033698200873
20	10	342	0.5061771184000758	-0.005508020703157507	0.09584146190709564	0.10134948261025314
20	10	343	1.1950675236312382	-0.09954597481826992	0.007239131185344068	0.10678510600361399
20	10	344	0.49755793460134	0.0594643692374273	0.11297126649722194	0.05350689725979464
20	10	345	1.0791694545425692	-0.06806053448719351	0.035091736063566664	0.10315227055076018
20	10	346	1.0032443952721344	-0.008721476704721107	0.04930266225311357	0.058024138957834676
20	10	347	0.6585927980661921	-0.020934816226920283	0.07256816351716636	0.09350297974408664
20	10	348	2.435154991617381	-0.3034734047754145	-0.14757805534491006	0.15589534943050445
20	10	349	1.2898833112076882	-0.12329312164491014	0.0463145366309122	0.16960765827582236
20	10	350	1.7159334982560692	-0.08294116400029608	-0.04221279478325535	0.04072836921704073
20	10	351	0.6946587443497477	-0.036345748592720536	0.08060927111248284	0.11695501970520338
20	10	352	0.6567578742825121	0.0013835307424837073	0.11126456344969493	0.10988103270721122
20	10	353	0.06748059294741934	0.07208237798402829	0.15686288483554278	0.08478050685151449
20	10	354	0.7455922890660722	-0.01694700589977969	0.06621450960481504	0.08316151550459472
20	10	355	0.4960820351118389	0.1066245990317779	0.14171719244453307	0.03509259341275517
20	10	356	2.0401042257451465	-0.1199600769280647	-0.12639938249319582	-0.006439305565131129
20	10	357	1.9452576750137232	-0.19709099340406644	-0.057298218190346924	0.13979277521371952
20	10	358	2.18650360305078	-0.2498169664499571	-0.09128704189164027	0.15852992455831683
20	10	359	1.1017427749218296	-0.08227358930892142	0.039673582937397235	0.12194717224631865
20	10	360	2.065313714805568	-0.22146937031910624	-0.0896007329314473	0.13186863738765894
20	10	361	0.5283584173057989	0.02736357100785898	0.09844649437725593	0.07108292336939695
20	10	362	0.516826742322683	0.02522717619380955	0.08379502766927975	0.0585678514754702
20	10	363	0.5727418020398525	0.038589088463581035	0.07812306534095048	0.039533976877369446
20	10	364	1.2530652707065355	-0.12126532187338625	0.01947380272373936	0.14073912459712562
20	10	365	0.4542511807343042	0.07301374369819227	0.09192326986070984	0.018909526162517565
20	10	366	1.4623866703579964	-0.11991352154330367	-0.017568822483332927	0.10234469905997075
20	10	367	0.8300631879746473	0.023744769969307813	0.08755845388436752	0.0638136839150597
20	10	368	0.3259110323461952	0.07548399726943364	0.1370607180845233	0.061576720815089664
20	10	369	0.6047889739437686	-0.009014834104419623	0.0950045039851276	0.10401933808954722
20	10	370	1.1373345336991745	-0.0518384837366085	0.044718837758151365	0.09655732149475987
20	10	371	1.4584980790868538	-0.1127808680228401	-0.011253264173126236	0.10152760384971386
20	10	372	1.6669905649526875	-0.14483070549523155	-0.049461384449735586	0.09536932104549597
20	10	373	1.364551486301055	0.01228056962339838	0.00639561378252046	-0.005884955840877919
20	10	374	1.0071832242821923	0.10815567055800196	0.05125382031829378	-0.05690185023970818
20	10	375	0.5407464544035141	0.07769462484693351	0.08164586146488673	0.003951236617953213
20	10	376	0.5598386439262009	0.03319597944819532	0.07522149817367582	0.0420255187254805
20	10	377	0.8488556979599631	-0.010159999148775035	0.07425322840278288	0.08441322755155792
20	10	378	-0.012326212111247679	0.1171332640971086	0.18833611725944532	0.07120285316233672
20	10	379	0.5676088339600801	0.027779271917767825	0.06728263041794186	0.03950335850017403
20	10	380	1.602556498798278	-0.11790600879010488	-0.04108951931205662	0.07681648947804826
20	10	381	1.2387717113342696	-0.07290408057850875	0.013381864187009679	0.08628594476551843
20	10	382	-0.4151508272770738	0.20733657264518784	0.3052744731412241	0.09793790049603623
20	10	383	0.9261748150502168	0.053028248813396114	0.06275743677196309	0.009729187958566976
20	10	384	0.6742919156781415	0.044295501200006325	0.0877210181181719	0.043425516918165576
20	10	385	1.1087130379404708	-0.06961963326229798	0.01987248419784908	0.08949211746014706
20	10	386	1.3202923825318067	-0.08358772189816882	0.02229595049921726	0.10588367239738608
20	10	387	0.34566402290853754	0.02351473069715368	0.11996896182901234	0.09645423113185866
20	10	388	0.29459206471391697	0.05163645152218668	0.1237507041207298	0.07211425259854312
20	10	389	0.9567341669449064	0.0647259971664419	0.09194973686501537	0.027223739698573474
20	10	390	1.6335420273781798	-0.1437920242523229	-0.020885805222774056	0.12290621902954885
20	10	391	1.3319002548351078	-0.11015747103605517	0.015148634633658885	0.12530610566971406
20	10	392	0.7541533201353929	0.045707737757045966	0.11154075052359493	0.06583301276654896
20	10	393	0.3710145419265505	0.03262041404061042	0.11935220987941512	0.0867317958388047
20	10	394	0.1509503008837293	0.06151742253814005	0.14248164141817926	0.08096421888003921
20	10	395	0.2840434595203831	0.06068047627157513	0.13622018464270488	0.07553970837112975
20	10	396	0.5797393226006895	0.049515699884155225	0.08512159019319504	0.035605890309039816
20	10	397	1.2397809613203885	-0.09807881969764433	0.01785915394106992	0.11593797363871425
20	10	398	0.6105422893848441	-0.00866103782450639	0.086590179996759	0.09525121782126539
[truncated: 2,801 more rows]
