# Supplementary material for: Temporal stability of stimulus representation increases along rodent visual cortical hierarchies
Source: Nat Commun. 2021 Jul 21;12:4448. doi: 10.1038/s41467-021-24456-3 (PMC8295255; doi:10.1038/s41467-021-24456-3)
Supplement: Supplementary file 4 — Source Data [file 41467_2021_24456_MOESM4_ESM.zip › Supplementary_Fig_7c-f_source_data.csv]

n_subsample_trials	duration	repeat	slope	Area	intercept_difference
10	5	0	0.5987915434201949	LM	-0.00087650572762632
10	5	1	0.15071034903028047	LM	0.021261149222253667
10	5	2	-0.5454260812099923	LM	0.05745587971784635
10	5	3	0.17145971250896008	LM	0.01079351810661594
10	5	4	0.4619920894097084	LM	0.06796313538461574
10	5	5	0.200949092249792	LM	0.03549064308234985
10	5	6	0.3444636977470841	LM	0.02582949031864601
10	5	7	0.3542993519556973	LM	0.05561784547628579
10	5	8	0.20688988859595905	LM	0.06306966212204634
10	5	9	0.2557324092774762	LM	0.04656710195366282
10	5	10	0.25352534453233444	LM	0.022080890721456317
10	5	11	0.0995420750650425	LM	0.0705203333253524
10	5	12	0.2906904850854043	LM	0.07587736824531442
10	5	13	0.3650412396485025	LM	-0.003596052593945631
10	5	14	-0.1629774762840656	LM	0.047537581987138255
10	5	15	-0.5469781931944351	LM	0.07910056449498076
10	5	16	0.6673541429975659	LM	0.029728204878995128
10	5	17	0.14496630096754798	LM	0.053170261284411865
10	5	18	0.034166131935180866	LM	0.05430584868746738
10	5	19	0.2431005149756155	LM	0.048462606119537524
10	5	20	0.2833710740329402	LM	0.09241938978573142
10	5	21	0.669989741547527	LM	0.054415313736944526
10	5	22	0.21457869197826904	LM	0.05939165824375617
10	5	23	0.1515516746563804	LM	0.0639865943259614
10	5	24	0.17412908833938268	LM	0.048528789306858056
10	5	25	0.14768338417924548	LM	0.05770230844612204
10	5	26	0.4190751673114116	LM	0.07299257613587978
10	5	27	0.5571524153022962	LM	0.031034670826847868
10	5	28	0.1813289230985887	LM	0.04305838692676307
10	5	29	0.4534329142676667	LM	0.04135404313186481
10	5	30	0.4434207520148028	LM	0.004146527895355939
10	5	31	0.7007216620063429	LM	0.06186004599095062
10	5	32	0.38803085331089693	LM	0.049139588762537746
10	5	33	0.3034766060133641	LM	0.04334684224379148
10	5	34	0.3296312506797646	LM	0.09316128498306048
10	5	35	0.07930433942503959	LM	0.04251269586631977
10	5	36	-0.006030785248716281	LM	-0.052033914903585166
10	5	37	0.7235533609818672	LM	0.0664954753852456
10	5	38	0.4675142385622375	LM	0.001989831896881955
10	5	39	0.10334676109776476	LM	0.06398136414883865
10	5	40	-0.2734137220348789	LM	0.093903723404792
10	5	41	0.2730923363227873	LM	0.040723607514334334
10	5	42	0.4748946180147917	LM	0.02948541556567043
10	5	43	-0.3560140535157247	LM	0.05649402122602118
10	5	44	0.8071192421040385	LM	0.05908047028415936
10	5	45	0.15896414778439513	LM	0.0398478199005652
10	5	46	0.35872048101604936	LM	0.0911022381504559
10	5	47	0.3924386286529405	LM	0.05051735062083969
10	5	48	0.13901165340196692	LM	0.05817570826780105
10	5	49	0.23459206348683626	LM	0.08561254130074819
10	5	50	-0.2944536909589097	LM	0.07164783986852413
10	5	51	0.7895691974486659	LM	0.10694565748888432
10	5	52	-0.24060600862915305	LM	0.050288126424862606
10	5	53	0.3959030623097294	LM	0.007177431479967342
10	5	54	0.13154973302253894	LM	0.09322091521426709
10	5	55	0.6730925546202738	LM	0.00977457799391468
10	5	56	0.2775881999139282	LM	0.08999849773429111
10	5	57	0.5606826766306845	LM	0.038246271758755224
10	5	58	0.3075632846868636	LM	0.02867255917582711
10	5	59	0.07848519528892849	LM	0.04118622447228207
10	5	60	-0.24975331279838145	LM	0.06595929139379922
10	5	61	0.4437694077885593	LM	0.04728963735963258
10	5	62	0.2966971885124856	LM	0.03537712205494254
10	5	63	0.4668255942870692	LM	0.07983412425337477
10	5	64	0.08647001440508259	LM	0.02304531962718956
10	5	65	-0.6203979827832562	LM	0.04691457910056651
10	5	66	-0.6617291202700183	LM	0.0090111024804152
10	5	67	0.5503689629268849	LM	0.020632726946210177
10	5	68	0.12362032477256918	LM	-0.05286655444365314
10	5	69	0.4432609195069673	LM	0.060686107685888696
10	5	70	-0.42385324240879696	LM	0.048315476051736944
10	5	71	0.2445877929454481	LM	0.010137362479733403
10	5	72	0.6041391936297198	LM	0.041454851116289236
10	5	73	0.4062332258429305	LM	0.031321803422134725
10	5	74	0.3762230729165285	LM	0.043285528414086394
10	5	75	0.15301883228583268	LM	0.10151756695018979
10	5	76	0.4844064007578128	LM	0.06288628558203457
10	5	77	0.7261119337394839	LM	-0.02130598816305576
10	5	78	0.5655146570508387	LM	-0.0025015704555182428
10	5	79	0.09910785415130473	LM	0.06925051615650116
10	5	80	0.09187822945915164	LM	0.02252438893869603
10	5	81	0.5145288433973371	LM	0.039224475182463824
10	5	82	-0.26108697029286937	LM	0.1052571323921973
10	5	83	0.23254444596274074	LM	0.09739228596217094
10	5	84	0.25367581538037764	LM	0.0757098268793209
10	5	85	0.6368745361285593	LM	0.04706421131302058
10	5	86	-0.919223996877754	LM	-0.0011663564376128699
10	5	87	0.5098484080299512	LM	0.06537619826094276
10	5	88	0.5117481248839704	LM	0.042013972707277886
10	5	89	0.1686297465062343	LM	0.07800400560899351
10	5	90	0.3976042016076653	LM	0.08253506984037563
10	5	91	0.12443806833312965	LM	0.08520840028376377
10	5	92	-0.4424708378455768	LM	0.04327225125441103
10	5	93	0.08292025530375129	LM	0.06827852608644011
10	5	94	0.021564149469314647	LM	0.043636767590364764
10	5	95	0.4235156128367925	LM	0.03743033085457219
10	5	96	0.5019406777615256	LM	0.03863823531776708
10	5	97	0.5518659547321629	LM	0.03159351750390761
10	5	98	1.0032933262687154	LM	-0.026419385012636493
10	5	99	0.3162984275041681	LM	0.040546070136138715
10	5	100	0.7753876156006048	LM	0.016969777643000006
10	5	101	0.05090500142513904	LM	0.05849223913724734
10	5	102	0.4988282746746748	LM	0.05603462043132648
10	5	103	0.5556814492485258	LM	0.004765681609276574
10	5	104	-0.4320674980162896	LM	0.02075325563057953
10	5	105	0.318988874497154	LM	0.05699741197048816
10	5	106	0.5849438180693448	LM	0.042622927389068845
10	5	107	0.39001571059009255	LM	0.07833124312869207
10	5	108	-0.023859513655937192	LM	0.043164972481144745
10	5	109	-0.13019970363486374	LM	0.0018566632144020323
10	5	110	0.3354411473115311	LM	0.061063220819885224
10	5	111	0.8062999727339311	LM	0.00024137364113099857
10	5	112	0.21973674442079905	LM	0.030073436597653325
10	5	113	0.06977318558654494	LM	0.0764441301842245
10	5	114	0.07738373783722532	LM	0.08278175115561054
10	5	115	0.7746779735650161	LM	0.01651315478433156
10	5	116	0.6568658698303205	LM	0.0513747038225765
10	5	117	0.26010125151762914	LM	0.06587102777671042
10	5	118	0.42091923829144	LM	0.07339002725782467
10	5	119	0.5523333392861884	LM	0.07149345599715512
10	5	120	0.4171009383913215	LM	0.09805845355682237
10	5	121	0.3492442273050184	LM	0.07030151684949727
10	5	122	0.7980925545534594	LM	0.036627960227194396
10	5	123	0.16526355168674042	LM	0.03316328360001593
10	5	124	-0.3778967659624918	LM	0.039055305833915005
10	5	125	0.5407129181106092	LM	0.11178010268021255
10	5	126	0.4709732795923373	LM	0.0009811993322289547
10	5	127	0.8529064871829021	LM	0.005100600610770001
10	5	128	0.11546146798415645	LM	0.06022289064083751
10	5	129	0.3624272720111982	LM	0.04008385079231941
10	5	130	0.099002471669921	LM	0.013974105085088798
10	5	131	0.6206753863040849	LM	0.06168862488201662
10	5	132	0.3987003549672386	LM	0.02147540428175372
10	5	133	0.08774718952703693	LM	0.040363323590835776
10	5	134	0.4234221472189171	LM	0.07830376695196865
10	5	135	0.2941578779103805	LM	0.014496273627120249
10	5	136	0.18317615105240148	LM	0.03020681421822971
10	5	137	-0.5005664014710263	LM	0.05485853612665034
10	5	138	0.4797733542944056	LM	0.030268243271855705
10	5	139	0.3424001926514941	LM	0.059260260575390356
10	5	140	0.30695052421805946	LM	0.0033121302814279607
10	5	141	0.2837185622583228	LM	-0.013782103562451659
10	5	142	0.4474250155202198	LM	0.0603456539303377
10	5	143	-0.6302095521011186	LM	0.08345563914827944
10	5	144	0.5419102783031902	LM	0.05075621891611863
10	5	145	-0.4149181931569157	LM	-0.012234996776607221
10	5	146	0.3418304494838516	LM	0.0667973579968698
10	5	147	0.18143282246591866	LM	0.05696060184577689
10	5	148	-0.4560834424218028	LM	0.01787696499989999
10	5	149	0.2210738619458084	LM	0.04383706555902607
10	5	150	0.4004910076075883	LM	0.0661918536203366
10	5	151	0.24038747468769944	LM	0.07458988217677837
10	5	152	0.361526907583833	LM	0.039544451038227436
10	5	153	-0.4360125405313147	LM	0.07137231607347372
10	5	154	0.09453549301189017	LM	-0.012490685792612172
10	5	155	0.5779636137486885	LM	0.07223872931101383
10	5	156	-0.12557393818506196	LM	0.11034137289825025
10	5	157	0.19678899144637824	LM	-0.0016637949604827312
10	5	158	-0.02813047394915616	LM	0.0661377445596147
10	5	159	0.3050235562546596	LM	0.0292580717527927
10	5	160	0.2770963010242702	LM	-0.008500956015126043
10	5	161	0.4537043766841403	LM	0.018410277017620713
10	5	162	-0.034264966175762364	LM	0.07898797335903336
10	5	163	0.4121049341940277	LM	0.03688246672898392
10	5	164	0.7276122594949401	LM	0.05360189718247532
10	5	165	-0.5213143910898542	LM	-0.016973452635503206
10	5	166	-0.554630001489417	LM	0.05270781799242627
10	5	167	0.5563584290863776	LM	0.0005312369481973445
10	5	168	1.2902479235953352	LM	-0.008756802793471907
10	5	169	0.09138093409198517	LM	0.055017177773602294
10	5	170	-0.23994765088229394	LM	0.058442488166082746
10	5	171	0.17649437900776155	LM	0.07566854103240214
10	5	172	0.4108135794491728	LM	0.002221215123244011
10	5	173	0.3947065395142961	LM	0.056910163829397245
10	5	174	0.3269973849117828	LM	0.03284879436196827
10	5	175	0.5143747076403498	LM	0.043395778331566826
10	5	176	0.12693617019010595	LM	0.0757204867742122
10	5	177	-0.4349785541192456	LM	0.09535843583264267
10	5	178	-0.00978931016829853	LM	0.051855386676175924
10	5	179	0.3443941177013053	LM	0.0545676020394795
10	5	180	0.4202100288276485	LM	0.023717366954964597
10	5	181	-0.33295629171321284	LM	0.09398119160933907
10	5	182	-0.24024457599481355	LM	0.055154005024501435
10	5	183	0.9511002246800612	LM	0.05849964673844772
10	5	184	0.8574880730842618	LM	0.0251084425316651
10	5	185	0.8187861013141964	LM	0.02650640301328413
10	5	186	-0.0253762699364503	LM	0.05804913221460338
10	5	187	0.09558150575597243	LM	0.05451267746218311
10	5	188	0.8424111148707059	LM	0.0805802905329647
10	5	189	0.6428582642196008	LM	0.044352552279355834
10	5	190	0.4162346737016143	LM	0.05389625802068555
10	5	191	0.18495859813396004	LM	0.061561413268837475
10	5	192	-0.4188059179386182	LM	0.018198958955249422
10	5	193	0.3185792592263313	LM	0.07152399194205455
10	5	194	-0.5049900614319889	LM	0.09195621632608417
10	5	195	0.2892387201981765	LM	-0.04729493246735392
10	5	196	0.17208300223538098	LM	0.07199808704853765
10	5	197	-0.7208743334869041	LM	-0.030423554428269328
10	5	198	0.4342442151962862	LM	0.056147719562441564
10	5	199	0.13838540076249167	LM	0.05260227017244708
10	5	200	0.16157860392961665	LM	0.030916019538307915
10	5	201	-0.1306699062137654	LM	0.052548542139437535
10	5	202	0.4356011401236504	LM	0.052106606332392835
10	5	203	0.1388405951464996	LM	0.06093383306862648
10	5	204	0.3711550692472155	LM	0.015187679484399072
10	5	205	0.08118373692050397	LM	0.050809467245512066
10	5	206	0.09090134841467466	LM	0.060378211072798726
10	5	207	0.3568208429651067	LM	0.0948730091620375
10	5	208	0.2049870115867264	LM	0.06186495738299787
10	5	209	0.014182990957186324	LM	-0.03126471834199904
10	5	210	0.3637532775564597	LM	0.05861774158471605
10	5	211	0.405526133961774	LM	0.02195394762854757
10	5	212	0.21186406780340014	LM	0.050941179280511825
10	5	213	0.3395927398632439	LM	0.04637453114369411
10	5	214	0.29359536127940355	LM	0.04000712133616424
10	5	215	0.8462078256482666	LM	-0.002899920027866966
10	5	216	1.0802770679260123	LM	0.01509396762153545
10	5	217	0.5200044279542436	LM	0.07756122113016856
10	5	218	0.6194063529742013	LM	0.032245956327814615
10	5	219	0.0015521643148105335	LM	0.06947962697610698
10	5	220	0.4424349265430618	LM	-0.06072751445612312
10	5	221	0.7551585946170564	LM	0.019001437693636086
10	5	222	0.3417274999370834	LM	0.08696367955162289
10	5	223	0.17852826222264145	LM	0.02640616901330911
10	5	224	0.16322682198652652	LM	0.08120769169061831
10	5	225	-0.4477719508044089	LM	0.028875091760538596
10	5	226	0.22200353687632512	LM	0.007580176845304126
10	5	227	0.06117793352439295	LM	0.06797966115671836
10	5	228	-0.8173923382736805	LM	0.07352989117266362
10	5	229	0.2942794466918649	LM	0.04281777457435082
10	5	230	0.3613536871736799	LM	0.061525871790489774
10	5	231	0.21706730560731108	LM	0.018834670086365884
10	5	232	0.1941203839452985	LM	0.040937328801466
10	5	233	0.15764169990180488	LM	-0.008474725679505274
10	5	234	-0.1269623556770594	LM	0.028474461262312234
10	5	235	-0.2515378091542655	LM	0.08980259787951221
10	5	236	0.3387211975672826	LM	0.040289724935348395
10	5	237	0.2602970172597477	LM	0.08070142203896633
10	5	238	0.6794955690984998	LM	0.04720461515968616
10	5	239	0.2753588069450334	LM	0.09454468017240075
10	5	240	0.6637415715864339	LM	0.03071341605022089
10	5	241	0.1923081715726672	LM	0.03914357710764366
10	5	242	0.14318796771125508	LM	0.10916137429570597
10	5	243	0.7861821423832556	LM	0.09308671765510532
10	5	244	-0.5375988924557858	LM	0.01210220319005162
10	5	245	0.10151509581493502	LM	0.0418620898677808
10	5	246	0.2524057899558294	LM	0.02696217834369634
10	5	247	0.3714490793563374	LM	0.05300578053962509
10	5	248	-0.1046507972129509	LM	0.033769590649954384
10	5	249	0.1967076718011712	LM	0.005966737848346643
10	5	250	-0.1943845934332616	LM	0.07670850331702399
10	5	251	0.17810867890779264	LM	-0.00338479507405276
10	5	252	0.30224329482470913	LM	0.037274922606096425
10	5	253	-0.5400448384668703	LM	0.06285161030354214
10	5	254	0.3694771935583668	LM	0.012204694390406307
10	5	255	0.6023054921968232	LM	0.002492786490602139
10	5	256	0.7158022044270191	LM	0.03125695938521744
10	5	257	0.4634400417354775	LM	0.07593637846968543
10	5	258	-0.3348915868661613	LM	0.07385710695246626
10	5	259	0.4203927436235788	LM	0.015512249666505634
10	5	260	0.362273678208178	LM	-0.0003411050476095079
10	5	261	-0.36247218411127097	LM	0.020108765178170507
10	5	262	0.3916367865689063	LM	0.0414368461095693
10	5	263	0.21280716032939265	LM	0.049914373737031434
10	5	264	-0.13337838346907824	LM	-0.007702009331889248
10	5	265	0.201774883130774	LM	0.005776419900182128
10	5	266	0.6620025167546673	LM	0.026858928754937006
10	5	267	0.05203008089908243	LM	0.061146136765732266
10	5	268	0.5417110745824515	LM	0.08093900814998321
10	5	269	0.3895971536627789	LM	0.05268819744763302
10	5	270	0.1729881448740165	LM	0.0021170084870082845
10	5	271	-0.6768807381851951	LM	-6.35211585431894e-05
10	5	272	0.30462370511307696	LM	-0.018427143520979516
10	5	273	0.4549387359022682	LM	0.027725253717047232
10	5	274	0.2572281552922797	LM	0.08938341125201776
10	5	275	0.6053297128215316	LM	-0.008783936236671563
10	5	276	0.38105075540424027	LM	0.05762189693590399
10	5	277	0.4717231691991293	LM	0.061667242068272274
10	5	278	0.1883302237168349	LM	-0.033859406251641105
10	5	279	0.4105007985423429	LM	-0.004864943429288587
10	5	280	0.3207244963116236	LM	0.06490509098086879
10	5	281	0.015219309712388452	LM	0.031039490861870134
10	5	282	0.08707514828511496	LM	0.05099360191886601
10	5	283	0.21829140019085552	LM	0.055625404807281995
10	5	284	0.1215545531214951	LM	0.06612731246179118
10	5	285	0.2396476939341899	LM	0.08059272572455525
10	5	286	0.006622671986449294	LM	-0.001313798559552798
10	5	287	-0.364968112411585	LM	0.10725219631057781
10	5	288	-0.461533197013478	LM	0.02373947211346855
10	5	289	0.8899863649338491	LM	0.04013471046711223
10	5	290	0.491215507201442	LM	0.06584525875396542
10	5	291	0.0394536687152128	LM	-0.011703799326929748
10	5	292	0.4418558879332912	LM	0.08717430014400214
10	5	293	-0.2935993126070193	LM	0.04603951537854212
10	5	294	0.31951578840738426	LM	0.04936450522517791
10	5	295	0.3384503245665931	LM	-0.01890389318913273
10	5	296	0.08015386903743793	LM	0.04834618111270021
10	5	297	0.07021858463402503	LM	0.08895105104212826
10	5	298	-0.018789658198922345	LM	0.0683987376436846
10	5	299	0.34795294329326704	LM	0.08322693648960655
10	5	300	0.1519241276294317	LM	0.02756761956309675
10	5	301	0.6333264848882776	LM	0.04565549216669078
10	5	302	0.7398716366514961	LM	0.07956867045623452
10	5	303	0.9106505143592616	LM	0.0452847250067554
10	5	304	0.2782449609167462	LM	0.06095924466695105
10	5	305	0.04563093283391873	LM	0.05881786884376343
10	5	306	0.6985771046116733	LM	0.07119976700317601
10	5	307	0.06607447887209611	LM	0.08459323565432766
10	5	308	0.3627691458785227	LM	0.08278931918244627
10	5	309	0.3452369125554311	LM	0.06285280116078429
10	5	310	0.16043960164467572	LM	0.08697718216434329
10	5	311	0.13641473759833728	LM	0.027135185094621456
10	5	312	0.4355360779751998	LM	0.03902720878365327
10	5	313	0.19192855250948695	LM	0.07246026978186539
10	5	314	0.3138317364970547	LM	0.03869891541752879
10	5	315	0.4602139645064597	LM	0.027744762050649296
10	5	316	0.6567925657371874	LM	0.05702790350233912
10	5	317	0.3416472462017325	LM	0.04463204384546015
10	5	318	0.4578800967552886	LM	0.0021354161983600933
10	5	319	-0.4967042022386145	LM	0.05593574462868661
10	5	320	0.73442587197919	LM	0.012751022806681715
10	5	321	0.6453387383463587	LM	0.055474433185383525
10	5	322	0.17050002353100613	LM	-0.003135266804778533
10	5	323	0.15230179452075185	LM	0.02901784270375085
10	5	324	0.7299452615951408	LM	0.06251705475514754
10	5	325	0.4717701715664653	LM	0.05355860889460209
10	5	326	0.3118355345746158	LM	0.08454021649255215
10	5	327	0.5334977475285777	LM	0.04392937881151607
10	5	328	0.4316592286086812	LM	0.039713644695628096
10	5	329	0.38465560247482894	LM	0.06652087864336641
10	5	330	0.3030437450958839	LM	0.0840863312474039
10	5	331	0.12158889344119192	LM	0.03876588442365303
10	5	332	0.31420643164256323	LM	0.036140912598331666
10	5	333	0.11772364351453107	LM	0.07032608234323395
10	5	334	0.2937832781081408	LM	0.013056076012206222
10	5	335	0.7516681837277238	LM	0.014016901581376043
10	5	336	0.05033076342532557	LM	0.061235190426755765
10	5	337	0.07033017043757456	LM	0.022128179491294808
10	5	338	-0.6875268896667717	LM	0.0533851470964663
10	5	339	0.6065001091452311	LM	0.050781152212315134
10	5	340	0.07498602980647592	LM	0.09157755220155922
10	5	341	0.4555378834368884	LM	-0.022447748704294876
10	5	342	0.17850924812960395	LM	0.08125041707174141
10	5	343	0.6548362439437445	LM	0.05551252035826674
10	5	344	0.4531967275750082	LM	0.06395189519337945
10	5	345	0.19341615835551024	LM	0.08200702493547891
10	5	346	0.4711341439266564	LM	0.06562506839719418
10	5	347	0.3929426558262883	LM	0.05027737093479483
10	5	348	0.4297629891948517	LM	0.05415902513143573
10	5	349	0.4756407257860632	LM	-0.0035204604616831045
10	5	350	0.137048401716531	LM	0.05177106648519862
10	5	351	0.5310636125647921	LM	0.06771173424795936
10	5	352	0.6999379760311434	LM	0.03768423594350338
10	5	353	0.27016377085343823	LM	0.07977895543640601
10	5	354	0.3864115733254629	LM	0.04827751230246806
10	5	355	-0.13936178592974366	LM	0.06332223615254641
10	5	356	0.018873053647484598	LM	-0.02135473370880063
10	5	357	0.3987266898692592	LM	-0.019876418968392234
10	5	358	0.7990611827252183	LM	0.053427257118560945
10	5	359	0.43508632286378973	LM	0.06992558091081065
10	5	360	-0.016434046377997696	LM	0.06623724496387048
10	5	361	0.6930546520431279	LM	0.07999961474599936
10	5	362	0.2124133425685158	LM	0.09230084019960655
10	5	363	0.4620716522921583	LM	0.06436648634791209
10	5	364	0.764627678500354	LM	0.08072734171898917
10	5	365	0.3504959978811197	LM	0.08759454851276169
10	5	366	0.29328591609636145	LM	-0.009143649528313091
10	5	367	-0.5460465630965956	LM	0.09466127330215429
10	5	368	0.7923917604617216	LM	0.055547918217506126
10	5	369	0.18867879017452996	LM	0.04179239486650768
10	5	370	0.9141285564239504	LM	-0.0136763897096428
10	5	371	0.18513762897513286	LM	-0.0032431076043576285
10	5	372	0.39165583153391853	LM	0.00865926605448289
10	5	373	0.3650438612753239	LM	0.03916204399585971
10	5	374	0.5671871318393495	LM	0.009700039933923363
10	5	375	0.18999718433160398	LM	0.006603008446235598
10	5	376	0.2918786700909869	LM	0.07512265258025128
10	5	377	0.4387481830655208	LM	0.019755256426342557
10	5	378	0.14373752276631402	LM	0.07698008979330312
10	5	379	0.26370513485985203	LM	0.0699098291354315
10	5	380	0.2113599751678144	LM	0.06995229045636162
10	5	381	0.7122770305249762	LM	0.04116401177470371
10	5	382	0.1088838119951855	LM	0.07982392137114688
10	5	383	-0.4954647981042216	LM	0.052441811573954916
10	5	384	0.15122418130232787	LM	0.02791786886709796
10	5	385	0.4131352002112799	LM	0.04941672517506446
10	5	386	0.19246777120321765	LM	0.053483353066673525
10	5	387	0.30866130478553944	LM	0.06203957731747458
10	5	388	-0.7445749100079523	LM	0.08569070264567177
10	5	389	0.21977806987190826	LM	0.0657278961876347
10	5	390	0.8595061803333315	LM	0.01978192764158515
10	5	391	0.7456355345834315	LM	0.025629025060099064
10	5	392	0.3684324110719915	LM	0.02966221352937065
10	5	393	0.205607760792864	LM	0.057072129477542935
10	5	394	0.07040253886109349	LM	0.01955030742376436
10	5	395	0.1666187403727336	LM	0.028269531065592532
10	5	396	0.4520478675121876	LM	0.047339109088707636
10	5	397	-0.6421480340299661	LM	0.037196790250376505
10	5	398	0.1903215816502202	LM	0.07327424589148718
10	5	399	0.6360003040580695	LM	-0.03712007007362195
20	5	0	-0.29735807258551994	LM	0.10961212147612837
20	5	1	0.3755050214502691	LM	0.0005517196404668523
20	5	2	0.2286589921089624	LM	0.04667622001009063
20	5	3	0.2607833986297997	LM	0.05718801360056596
20	5	4	0.05962294471888128	LM	0.06394901871771295
20	5	5	0.17326996399142516	LM	0.08112685037530784
20	5	6	0.23587368785520604	LM	0.036169185312233676
20	5	7	0.4045425201029808	LM	0.025355524314497876
20	5	8	-0.4227415534977327	LM	0.02629373112702313
20	5	9	0.2310549217069897	LM	0.11152556017568285
20	5	10	0.17331581753020073	LM	0.00792422499702529
20	5	11	0.09833230504284801	LM	0.06569790208830834
20	5	12	0.1990685131616683	LM	0.07622586971445461
20	5	13	-0.397114825672992	LM	0.060021217362022344
20	5	14	0.3011447618609521	LM	0.08764548758867532
20	5	15	0.19664005001479992	LM	0.08065844175627068
20	5	16	0.19138032498652935	LM	0.06943566788682055
20	5	17	0.3753987181068351	LM	0.09471890482387721
20	5	18	0.2727487079833104	LM	0.10198700896586095
20	5	19	0.3763544039679072	LM	0.05426428587140194
20	5	20	0.10093140571529058	LM	0.02523780629191684
20	5	21	0.2737709124011909	LM	0.006135851000941078
20	5	22	0.41845877335933	LM	0.05583276364656031
20	5	23	0.4735758346670888	LM	0.009164267888028176
20	5	24	-0.058380153900284386	LM	0.07230308950544793
20	5	25	0.4176089409218163	LM	0.09692200686389177
20	5	26	0.21410327212091698	LM	0.08351221848265605
20	5	27	0.033222457698036625	LM	0.07812476851735672
20	5	28	0.32698553308990874	LM	0.06964083772916553
20	5	29	0.26112513785713193	LM	0.06792214401570645
20	5	30	0.42004335564718603	LM	0.060568127358096344
20	5	31	-0.4140504076036869	LM	0.041486766303438644
20	5	32	-0.30655863291876256	LM	0.09510018481555038
20	5	33	0.11607759261064855	LM	0.09008217468389228
20	5	34	0.2580007164145172	LM	0.06407336826559445
20	5	35	0.3379266573657483	LM	0.04280302580399167
20	5	36	0.2973102701133239	LM	0.011787679837696102
20	5	37	0.1845787487906176	LM	0.002657316405402871
20	5	38	0.3406921107483464	LM	0.054563877339135536
20	5	39	0.14967026939790884	LM	0.041694179297665473
20	5	40	0.2352652440434337	LM	0.048515535662898165
20	5	41	0.3071999365156933	LM	0.09147474712862871
20	5	42	0.6136435583831045	LM	0.005357344527418706
20	5	43	0.3793728352367077	LM	0.05897137775378391
20	5	44	0.29463745483447196	LM	0.05482475547019541
20	5	45	0.3243700428974829	LM	0.046184843443760705
20	5	46	-0.2212439568513808	LM	0.030599776497318543
20	5	47	0.2447580672004452	LM	0.07724467403087557
20	5	48	0.3389651015085906	LM	0.07574544284336464
20	5	49	0.16818886218863371	LM	0.07772401822573173
20	5	50	0.1451775703701732	LM	0.01626881189841159
20	5	51	0.15518233905692908	LM	0.07659870319154598
20	5	52	0.3200972963025639	LM	0.06597737154240596
20	5	53	0.5635888419395605	LM	0.03206162148132685
20	5	54	0.3645921929062039	LM	0.03551203659574655
20	5	55	0.19657721067456715	LM	0.0923747855572335
20	5	56	0.2295852000745308	LM	0.019572471412840617
20	5	57	0.3782146263784181	LM	0.06535442211965639
20	5	58	0.6359566567715271	LM	0.008025591035592618
20	5	59	-0.1874506247896675	LM	0.04326961403915672
20	5	60	0.3304365884911716	LM	0.061696256713676796
20	5	61	0.2254478436097028	LM	0.09004400445820993
20	5	62	-0.28307894505439457	LM	0.07513604318250408
20	5	63	-0.19068477971279066	LM	0.061984802379898826
20	5	64	0.5752085664792409	LM	-0.013505138553578988
20	5	65	0.371336578504356	LM	-0.003127577993816383
20	5	66	0.2941355245036329	LM	0.07775278795109197
20	5	67	0.30381884721763264	LM	0.004890090243483983
20	5	68	0.2857216174138177	LM	0.047464039920247454
20	5	69	0.3554458247822709	LM	0.029714695632639447
20	5	70	0.622438245331021	LM	0.05792053732145318
20	5	71	0.38327319450770336	LM	0.06315733600456908
20	5	72	0.2252164252062189	LM	0.08029450321073503
20	5	73	-0.33702681080876823	LM	0.03387719714813495
20	5	74	0.1960596586575783	LM	0.08294095528185393
20	5	75	0.1266962258759368	LM	0.07523523930833807
20	5	76	0.0795789267229625	LM	0.053744915314600517
20	5	77	0.3409286268814231	LM	0.054816475999935485
20	5	78	-0.25039300020295585	LM	0.09016704258569469
20	5	79	0.3388715143663709	LM	0.06012298378394852
20	5	80	-0.2726833766475141	LM	0.07344417321695634
20	5	81	0.1886159283038435	LM	0.040412583532341256
20	5	82	-0.42747767580941054	LM	0.07897924663409328
20	5	83	0.47415543963567397	LM	0.07897787551396193
20	5	84	0.34123144266371896	LM	0.06683954903335428
20	5	85	-0.11626617703063008	LM	0.09650798395482423
20	5	86	-0.3424519338169465	LM	0.04448311584472678
20	5	87	0.06759558545057599	LM	0.03713518047630607
20	5	88	0.6607016979815711	LM	0.0765501228035415
20	5	89	-0.08075897836952782	LM	0.022768740576927127
20	5	90	0.4283684950389	LM	0.05281731717823654
20	5	91	0.2686542957647457	LM	0.09385840073264187
20	5	92	0.383326176185078	LM	0.0693311715322733
20	5	93	0.5988753988074151	LM	0.05191566746974023
20	5	94	0.3635488358678461	LM	0.003908212483829873
20	5	95	-0.3436771764878705	LM	0.09246185645162913
20	5	96	0.2426996119205535	LM	0.07005097097537938
20	5	97	0.11002145527831687	LM	-0.010581193670435002
20	5	98	0.22222714344612712	LM	0.0805645889999728
20	5	99	0.19212514629110186	LM	0.07851135789600994
20	5	100	-0.4835281309381663	LM	0.04119264079408688
20	5	101	0.5659912811972941	LM	0.07667878598945166
20	5	102	0.1945638108739812	LM	0.03568415177958087
20	5	103	0.30905495467555344	LM	0.028408406176006346
20	5	104	0.02436228280538645	LM	0.03631709602915889
20	5	105	0.5595188405695297	LM	0.032388172601917606
20	5	106	-0.5616922367172547	LM	0.01295559078318645
20	5	107	0.15755913282249367	LM	0.012478202940972682
20	5	108	0.20863152294013976	LM	0.09331389557852413
20	5	109	-0.4582667276416189	LM	0.06449949126077154
20	5	110	-0.3860854984555524	LM	0.05526974786154851
20	5	111	0.2613581586276921	LM	0.0231191769429116
20	5	112	0.3772824953984837	LM	0.07500379670322356
20	5	113	0.5075045564724507	LM	0.03149923558022186
20	5	114	0.270622356823235	LM	-0.003828570429539102
20	5	115	0.2554606655522222	LM	0.07019455085284888
20	5	116	0.21959632726311407	LM	0.08244732190143696
20	5	117	-0.5192057447704467	LM	0.0352264280828872
20	5	118	-0.17355263070356586	LM	0.08400137639902001
20	5	119	-0.1622339533389177	LM	0.03805665469779493
20	5	120	0.6295229238047138	LM	0.05727096055941751
20	5	121	0.5947514958509249	LM	0.056667119143556294
20	5	122	-0.2961045515597832	LM	0.06928238691176936
20	5	123	0.7130008888401806	LM	0.0600654035202932
20	5	124	0.07427629036228585	LM	0.09141798757230263
20	5	125	0.2801409351235403	LM	0.08732480318490815
20	5	126	0.3629948940926755	LM	0.0830329364127644
20	5	127	0.1343856722813403	LM	0.081091640211057
20	5	128	0.27808812493146584	LM	0.02014763818647533
20	5	129	-0.024278571956290296	LM	0.006404749965175732
20	5	130	0.2908927522091457	LM	0.07432001867398293
20	5	131	-0.1970549635119856	LM	0.04892023515781441
20	5	132	0.6142405828503	LM	0.04860948094767625
20	5	133	0.14999520966264154	LM	0.09835405690633928
20	5	134	0.27368449894711755	LM	0.07634069408536387
20	5	135	0.6836330163139758	LM	0.07816779771212017
20	5	136	0.26995836561428144	LM	0.028484194565351673
20	5	137	-0.4590852294387126	LM	0.03636179330146794
20	5	138	0.08259774699376801	LM	0.0343029814049836
20	5	139	0.4597125695548752	LM	0.09069977763220811
20	5	140	0.1937192383048018	LM	0.055768204256091206
20	5	141	0.3789233813633556	LM	0.058590721355458626
20	5	142	0.28961057620601216	LM	0.05615766873394131
20	5	143	0.29108366619153153	LM	0.08661956388740709
20	5	144	0.055185088906796284	LM	0.05539272807011583
20	5	145	0.22845203568464595	LM	-0.022598131377337266
20	5	146	0.4822489175121639	LM	0.031865541001156905
20	5	147	0.2642175449933992	LM	0.03011199635055377
20	5	148	0.7678845142380841	LM	0.06893637879626638
20	5	149	0.12680354724091414	LM	0.08470952839742918
20	5	150	-0.13864748521916306	LM	0.09076806382594853
20	5	151	0.4024885234705857	LM	0.019886409071686234
20	5	152	0.11355319515662568	LM	0.07403920966886213
20	5	153	-0.5468505896091874	LM	0.05099605068619037
20	5	154	0.16067259742844894	LM	0.06877219632169516
20	5	155	0.6114518397939217	LM	0.06931097580228246
20	5	156	-0.20513649073604054	LM	0.09670305947439713
20	5	157	0.26532442914406884	LM	0.07362690922815471
20	5	158	0.7477699303164715	LM	-0.00029240027972584487
20	5	159	0.2331043822664461	LM	0.08149105135523335
20	5	160	0.5116510627420952	LM	0.008657311258636155
20	5	161	0.3072855671807186	LM	0.07021098998097992
20	5	162	-0.3397402001633699	LM	0.03278164734168709
20	5	163	0.9866513077536307	LM	0.019870252851446044
20	5	164	0.1754205163910647	LM	0.03985168762222528
20	5	165	-0.38992316246192893	LM	0.005009162278079016
20	5	166	0.1132961311175092	LM	0.0789524561305722
20	5	167	0.15105208263818387	LM	0.04974834272109014
20	5	168	0.2280767320190813	LM	0.08419635014354905
20	5	169	0.26917811555038884	LM	0.0930569238223069
20	5	170	0.7297447996964173	LM	0.06818326408769221
20	5	171	0.2622611645791781	LM	0.03341284642194531
20	5	172	0.5546812957361039	LM	0.0768301300455932
20	5	173	0.1844436027944704	LM	0.03500294530908929
20	5	174	0.3719798857091544	LM	0.022118751011274307
20	5	175	-0.1829865912341434	LM	0.07740711169919369
20	5	176	0.521677790041936	LM	0.0122609886004659
20	5	177	0.3159365872487102	LM	0.07606884275767029
20	5	178	-0.4044420482302663	LM	0.08576832422418754
20	5	179	0.5031853898998965	LM	0.08904995828195159
20	5	180	0.10266441659830726	LM	0.06296371263455044
20	5	181	0.11601473005369227	LM	0.052591848140368394
20	5	182	0.12731125426447382	LM	0.0695148701133082
20	5	183	0.08058610126482005	LM	0.03248301894154797
20	5	184	0.3135346666866741	LM	0.05433509170622113
20	5	185	0.29785723652087026	LM	0.06430006417354087
20	5	186	0.6986163473774282	LM	0.08055935237295415
20	5	187	0.20970639319377027	LM	0.09121688741422711
20	5	188	0.2304461816945279	LM	0.04600357153758343
20	5	189	0.4169516312903002	LM	0.06838594304338619
20	5	190	-0.6171231810028983	LM	0.01963314973374436
20	5	191	0.5102250436996216	LM	-0.00984723172603838
20	5	192	0.2020459214795252	LM	-0.04230781647213787
20	5	193	0.21573308443944791	LM	0.09187653737411708
20	5	194	0.09538248301708836	LM	0.030184542417786397
20	5	195	-0.01247952323257316	LM	0.08855067200998262
20	5	196	-0.4788330728021075	LM	0.007581946450408383
20	5	197	0.2608387629362353	LM	0.08741395380723256
20	5	198	0.5394737267026768	LM	0.06812255679133221
20	5	199	0.21744406203761585	LM	0.04598531263140685
20	5	200	0.5606629004659326	LM	0.08445029998797861
20	5	201	0.14474975925030792	LM	0.06740781299803625
20	5	202	-0.05268304268433936	LM	0.06999227976389882
20	5	203	0.3559998899724672	LM	0.05437392177715361
20	5	204	0.15738255970012227	LM	0.03777530300677592
20	5	205	0.31400991602976885	LM	0.08502283545524539
20	5	206	0.4686554181711962	LM	0.057864754203709706
20	5	207	0.09671709779503962	LM	0.07566129644927297
20	5	208	0.11371705849058535	LM	0.055717003702870214
20	5	209	0.2336903794752303	LM	0.07045268843633704
20	5	210	-0.3278929689281765	LM	0.05475135922195451
20	5	211	0.6393829020938003	LM	0.03797835329342522
20	5	212	0.1888877888677783	LM	0.04598054498359891
20	5	213	0.38045569201637297	LM	0.07047081387433189
20	5	214	0.3882339110653789	LM	0.06624378100625224
20	5	215	0.016910543282950802	LM	0.021575718319689338
20	5	216	0.23743978099693774	LM	0.044432352444526604
20	5	217	0.2952901117676298	LM	0.05587054101220505
20	5	218	0.30396192419910817	LM	0.07139233986954355
20	5	219	0.5612860615876575	LM	0.05261725416330873
20	5	220	0.4547947705755623	LM	0.07866091965831964
20	5	221	0.1791883002740725	LM	0.07193508500079303
20	5	222	0.2209751579181773	LM	0.060126546576075635
20	5	223	0.3399281012437077	LM	0.059591389543099046
20	5	224	0.4666094215305143	LM	0.0817415520514596
20	5	225	0.23467697788350864	LM	0.0894841065109856
20	5	226	0.3965996772280607	LM	0.051042599392831366
20	5	227	0.23835188303541455	LM	0.09014346857474187
20	5	228	0.2998200007720629	LM	0.06193041333064646
20	5	229	0.2477272943104003	LM	0.07534862942308602
20	5	230	0.3693204190204315	LM	0.060604465873722785
20	5	231	0.4496601065911554	LM	0.027966173639663305
20	5	232	0.13509137567923302	LM	0.021162285019860047
20	5	233	0.06710618703756807	LM	0.031329111584058766
20	5	234	0.356195297633049	LM	0.06952720894574071
20	5	235	0.2212523376939292	LM	0.0720238674523395
20	5	236	-0.5089903008077811	LM	0.0948615336106641
20	5	237	-0.4129628913535704	LM	0.05199966070203496
20	5	238	0.2860792130876441	LM	0.005185041673132995
20	5	239	0.3707919777596962	LM	-0.028654010937123123
20	5	240	-0.2090859881747996	LM	0.09292385390538131
20	5	241	-0.6061018591764934	LM	0.055908915960590194
20	5	242	-0.3014087257016073	LM	0.05781019473231597
20	5	243	0.2535787828808046	LM	0.056285074102427876
20	5	244	0.2101206926423132	LM	0.0750329350531212
20	5	245	0.3492902557326737	LM	0.044761514642823845
20	5	246	0.2026348459119409	LM	0.06393329608722201
20	5	247	0.06379219820663469	LM	0.045633369461683754
20	5	248	0.4040957600415217	LM	0.08050471691309369
20	5	249	0.3183821089657303	LM	0.04759696350751374
20	5	250	-0.3218932182143182	LM	0.10135960032484684
20	5	251	0.7782225029635798	LM	0.06859147103913223
20	5	252	-0.3515287109675817	LM	0.0664829186170792
20	5	253	0.52214231742692	LM	0.03241413125991215
20	5	254	0.27488456038078996	LM	0.04408659156995244
20	5	255	-0.5452384164359428	LM	0.030697353610144168
20	5	256	0.5714000104397671	LM	0.0788757182917136
20	5	257	0.2409591760118827	LM	0.09475568185571874
20	5	258	0.3048232510183839	LM	0.1020762114458415
20	5	259	0.31860661276240715	LM	0.04492827680983108
20	5	260	0.3749951564572104	LM	0.0653501198968312
20	5	261	-0.5309194210598546	LM	0.03623367001199837
20	5	262	0.21567998368867566	LM	0.07097379495269956
20	5	263	0.41729822654562304	LM	0.05159592159191841
20	5	264	0.13284510832563334	LM	0.043719338000131794
20	5	265	0.28147894599632817	LM	0.09517534451898528
20	5	266	0.4535016674975759	LM	0.07748550416693026
20	5	267	0.2995611701932237	LM	0.0769298805197005
20	5	268	0.36454766704956654	LM	0.020733476079619284
20	5	269	0.2527448076429564	LM	0.03088054175507407
20	5	270	-0.4771954601739578	LM	0.03726907871184232
20	5	271	-0.4234874956274565	LM	-0.029291899341345934
20	5	272	0.25337946828462665	LM	0.0687027331871542
20	5	273	0.5366307112363236	LM	0.048481613908641294
20	5	274	-0.19493882467152385	LM	0.11176786892767919
20	5	275	0.11014137986407224	LM	0.08315412053169831
20	5	276	-0.3038386545470795	LM	0.07983100684724147
20	5	277	-0.4914721537814868	LM	0.07751861315412537
20	5	278	0.20550224403735887	LM	0.08288924898689401
20	5	279	-0.3850921911795788	LM	-0.014697962106251655
20	5	280	-0.5516714242230996	LM	0.06783119397190449
20	5	281	0.5531352732950658	LM	0.08631163998645103
20	5	282	0.08963369023117157	LM	0.0891110789617908
20	5	283	-0.4483236140599823	LM	0.0794071810517146
20	5	284	0.13207251164598502	LM	0.044284118178364265
20	5	285	0.6125265611084985	LM	0.05496505211098583
20	5	286	0.3399366719460147	LM	0.06930668622901545
20	5	287	-0.29107963705593576	LM	0.060057849442438915
20	5	288	0.2069771972060886	LM	0.027747973088791816
20	5	289	0.2581116236479778	LM	0.07343565434009891
20	5	290	0.1887801262263108	LM	0.06703758844356758
20	5	291	0.5848235816633265	LM	0.03945116268345862
20	5	292	0.15037248343951842	LM	0.020157348190018937
20	5	293	0.2950279639004016	LM	0.014576466035857702
20	5	294	0.4810147214073573	LM	0.08697228132791163
20	5	295	0.4014419555444701	LM	0.06586568519851517
20	5	296	0.32695569479638353	LM	0.07121637505001088
20	5	297	-0.3440486213912065	LM	0.02948280591048319
20	5	298	0.18134018867339705	LM	0.018202541882346213
20	5	299	-0.2884470506387811	LM	0.08122110684226172
20	5	300	0.20920902277102646	LM	0.09055444854989353
20	5	301	0.7288256023123162	LM	0.016098065347197633
20	5	302	0.3634859873990979	LM	0.031116609086028195
20	5	303	0.3816788822429253	LM	0.07765435928147611
20	5	304	0.2290322339653345	LM	0.06921655627677241
20	5	305	0.34641478410779	LM	0.08622621495376953
20	5	306	0.26049137440137143	LM	0.014711394473950992
20	5	307	0.18178300875092554	LM	0.0750593810163727
20	5	308	0.2693477254548201	LM	0.08032093425870411
20	5	309	0.349688515258238	LM	0.04712616377891061
20	5	310	-0.0068361629623545144	LM	0.07141309318033678
20	5	311	-0.4860167383285318	LM	0.09233887615893496
20	5	312	-0.3868537710853776	LM	0.0819531102778222
20	5	313	0.07136528462143063	LM	0.031632236904343025
20	5	314	0.12786338602503294	LM	0.04288818119969552
20	5	315	0.41906827093165855	LM	0.005865067974823376
20	5	316	0.07637036211530153	LM	0.02003679209509067
20	5	317	0.6500711112836081	LM	0.021486639512781937
20	5	318	0.33028378822062865	LM	0.08044807338039568
20	5	319	0.6943346833654314	LM	0.023699881644132018
20	5	320	0.1348991831017037	LM	0.05094126224853514
20	5	321	0.2086435204662116	LM	0.07397522005428084
20	5	322	0.24016385676111676	LM	0.044275154091478364
20	5	323	-0.24297201554988995	LM	0.04392156119349658
20	5	324	0.3063531971457039	LM	0.0636638636085175
20	5	325	0.12790721084884982	LM	0.06526565393100972
20	5	326	-0.3462734713756773	LM	0.05581885428343264
20	5	327	0.5088399122466285	LM	0.05238426786680116
20	5	328	0.5693014850620537	LM	0.053125496461579685
20	5	329	-0.16983523104195464	LM	0.04447248413591895
20	5	330	0.5654664337859943	LM	0.04434998522241011
20	5	331	-0.2640399097131467	LM	0.05953658368193093
20	5	332	0.07883952387609339	LM	0.029177412524707416
20	5	333	0.1906485595694048	LM	0.027072352881467365
20	5	334	0.319947483665763	LM	0.013075812616261354
20	5	335	0.17785566672822248	LM	0.09768443335324761
20	5	336	0.2480564908369097	LM	0.03921148801350188
20	5	337	0.111404047249639	LM	0.05493164412004668
20	5	338	0.26510601850736537	LM	0.0814068911987803
20	5	339	0.3432593525782205	LM	0.008200174878784591
20	5	340	0.6045823006606705	LM	0.0542335925988083
20	5	341	0.4016619707909151	LM	0.0389893230091143
20	5	342	0.19875596858785052	LM	0.09968685435464192
20	5	343	0.3374549122489359	LM	0.061874444072195375
20	5	344	0.5739781293418613	LM	0.0459618352229967
20	5	345	0.057953661421762726	LM	0.0779371340716622
20	5	346	0.43605990259594657	LM	0.03805874086719474
20	5	347	0.4095914428009867	LM	0.060198994753115416
20	5	348	0.1495723510286986	LM	0.09721702631459472
20	5	349	-0.3732995216598298	LM	0.05112020961809183
20	5	350	0.4112871790631594	LM	-0.009794466053336018
20	5	351	-0.2779043606446372	LM	0.060528429275890805
20	5	352	0.09073538441349394	LM	0.029738388470038152
20	5	353	0.37236471243809066	LM	0.05782402331825205
20	5	354	-0.012050722357045924	LM	0.040687702821203944
20	5	355	-0.3433751338514741	LM	0.05595634290352558
20	5	356	0.24952144152769504	LM	0.059370800522375866
20	5	357	0.4266026995894955	LM	0.03283213424394295
20	5	358	0.2904999436848137	LM	0.06264196020624443
20	5	359	0.14825680961466026	LM	0.06899996202903717
20	5	360	0.2173454495336598	LM	0.08085692947110364
20	5	361	0.20431360197782375	LM	0.061900756655030954
20	5	362	0.2839051138836872	LM	0.04074905492829268
20	5	363	0.2963662820759566	LM	0.0605888707879434
20	5	364	0.5504492389805649	LM	0.07217859962937763
20	5	365	0.13821238611502012	LM	0.07673007897245715
20	5	366	0.3787299789175832	LM	0.061403957651434596
20	5	367	0.2665729330546316	LM	0.020257400481378016
20	5	368	-0.2616856125477266	LM	0.023049945378275732
20	5	369	0.2476347044502425	LM	0.06344371360921758
20	5	370	0.4984653278752017	LM	0.08108342554567205
20	5	371	0.2623941565737953	LM	-0.04470955934333652
20	5	372	0.3224725277613086	LM	0.04483738861996504
20	5	373	-0.38658439972454706	LM	0.03713018136691676
20	5	374	0.4534715020031674	LM	0.053868653268758136
20	5	375	0.02148454945615317	LM	0.051999117358814975
20	5	376	0.6183934794802943	LM	0.078863521961896
20	5	377	-0.4458173229239789	LM	0.028701859321483336
20	5	378	0.3572544301691664	LM	0.043043729868477876
20	5	379	0.2207030408380521	LM	0.03058531954770395
20	5	380	0.5602604128140147	LM	0.01310958357364611
20	5	381	-0.3909034390695879	LM	0.03566855757355791
20	5	382	0.24868043272207546	LM	0.049947213659761756
20	5	383	0.13166253874350925	LM	0.06551603857734713
20	5	384	-0.5244627157779097	LM	0.003119757461416267
20	5	385	0.6589674875830989	LM	0.0865703925528081
20	5	386	0.6366331116188166	LM	0.03973156262891089
20	5	387	0.25872234244099224	LM	0.08196181281288814
20	5	388	0.3531308198198685	LM	0.08161432452113315
20	5	389	0.24120110549299054	LM	0.02289215191109173
20	5	390	0.22153770998574746	LM	0.00877107635025104
20	5	391	0.16008308395173226	LM	0.010426555935585516
20	5	392	0.4157378122335307	LM	0.0608276117404441
20	5	393	0.1687698750732751	LM	0.037697847586841984
20	5	394	0.5646135681204627	LM	0.07451083390532715
20	5	395	0.3696411371646821	LM	0.06209745033503107
20	5	396	0.3646128079063453	LM	0.026890071940619834
20	5	397	-0.426317889129909	LM	0.005028303741246326
20	5	398	0.20196209573149249	LM	0.08768942056363539
20	5	399	0.260866766750168	LM	0.0738647967537612
30	5	0	0.5904708485675967	LM	-0.00496759651968906
30	5	1	0.367569446397196	LM	0.06691389297020507
30	5	2	0.2482766868786313	LM	0.059077694603535486
30	5	3	-0.27645117620261417	LM	0.10036920900025711
30	5	4	0.3593024614696546	LM	0.020439164426305445
30	5	5	0.25091333727491205	LM	0.058679948428979084
30	5	6	0.24364208898956025	LM	0.019923542462555552
30	5	7	0.1860481629949274	LM	0.08933286729881382
30	5	8	0.1617160731189688	LM	0.036054027402458166
30	5	9	0.21733559894502172	LM	0.08053407196254661
30	5	10	0.4619580917998397	LM	0.07072722209019251
30	5	11	0.5398435106511624	LM	-0.014183284583579217
30	5	12	0.14714764593071314	LM	0.007663727728220299
30	5	13	0.33825679949227205	LM	0.009208510864616215
30	5	14	0.3536118579844945	LM	0.005181634455468473
30	5	15	0.5761267299902342	LM	0.060809003322436744
30	5	16	0.43023072870615625	LM	0.05211026740925234
30	5	17	0.055349210668916855	LM	0.038070712454761915
30	5	18	0.29210333836515257	LM	0.05282026652327369
30	5	19	0.4249984147366858	LM	0.058522441743454404
30	5	20	0.3089152868345095	LM	-0.01626680002114017
30	5	21	0.012032220586412436	LM	0.07772182213870528
30	5	22	0.2958231675473134	LM	0.0675470604028039
30	5	23	0.4752874178373816	LM	0.019026189768517457
30	5	24	0.23245756731613765	LM	0.08289473977127457
30	5	25	-0.3198745872661851	LM	0.08604783271523142
30	5	26	0.4500467464718587	LM	0.07447414202270103
30	5	27	0.2361306576351193	LM	0.047107663946133804
30	5	28	-0.3060062029653394	LM	0.09223573249053404
30	5	29	0.17519436618278406	LM	0.0568838782749682
30	5	30	0.5809102287393604	LM	0.057692958827384684
30	5	31	0.2265853391097485	LM	0.10613755857074127
30	5	32	-0.4263039776195583	LM	0.047915727123742424
30	5	33	-0.3915113586485777	LM	0.060799816500146764
30	5	34	0.29860138690635524	LM	0.07798686031983594
30	5	35	0.31794940149802325	LM	0.0313839993646436
30	5	36	-0.18611081931855805	LM	0.08641385237487367
30	5	37	0.3228221804418563	LM	-0.0010462520965097283
30	5	38	0.24266245582152365	LM	0.06640971798173828
30	5	39	0.2343184888891257	LM	0.1035556152750008
30	5	40	0.523598458659526	LM	0.04464779926277164
30	5	41	0.3074467018137396	LM	0.06890920151178634
30	5	42	0.6008752122433467	LM	0.07206510898881698
30	5	43	0.09400466062567853	LM	0.08276416850456199
30	5	44	0.5113548339602371	LM	0.055854753317001085
30	5	45	0.34149178494883725	LM	0.08189122914897028
30	5	46	0.3973397227473931	LM	-0.025553338082034735
30	5	47	-0.3682922997974514	LM	0.08027128174109174
30	5	48	0.3137580965311744	LM	0.08835406772400128
30	5	49	0.18913273467571404	LM	0.07283865089565227
30	5	50	0.2377178838527623	LM	0.09419862832137249
30	5	51	-0.31798934667114026	LM	0.09408251184982282
30	5	52	0.203351494775066	LM	0.009669483912675095
30	5	53	0.28613707945651823	LM	0.09621300273011274
30	5	54	-0.3917908133354778	LM	0.029523141210236886
30	5	55	-0.3489364411846887	LM	0.09149150850496131
30	5	56	0.10320033361103888	LM	0.0662292308463646
30	5	57	0.2944698602482093	LM	0.08245102828828466
30	5	58	-0.4002639662010837	LM	0.03779115273435538
30	5	59	0.2847482632346935	LM	0.05903582817743949
30	5	60	0.2797624776208198	LM	0.0627562232956492
30	5	61	0.5074961616225495	LM	0.08300870601790421
30	5	62	0.2827424761123444	LM	0.00408065219624526
30	5	63	0.1521322315026133	LM	0.06373968595708639
30	5	64	0.185851307562548	LM	0.09861334690111434
30	5	65	0.5808300580723113	LM	0.06274441701410481
30	5	66	-0.2609923091159755	LM	0.06761997301447709
30	5	67	0.6129547925909917	LM	0.07481817667816423
30	5	68	0.5807402432192081	LM	0.07552283151044023
30	5	69	0.3443846631933232	LM	-0.009042253836576253
30	5	70	0.1621610572904818	LM	0.036249536290356835
30	5	71	-0.2655759408959933	LM	0.10121732948571723
30	5	72	0.4116568390387661	LM	0.09326027572257707
30	5	73	0.40118566982153936	LM	0.079498775464999
30	5	74	0.3078951664226528	LM	0.06787066580905365
30	5	75	-0.5530689067122501	LM	-0.009242514242605249
30	5	76	0.1051986119424832	LM	0.09678305682467406
30	5	77	0.2887782584650849	LM	0.01689562784733989
30	5	78	-0.36420411157300897	LM	0.02583220164074071
30	5	79	0.20014251738391298	LM	0.033579477144145484
30	5	80	0.3392459978221052	LM	0.08019343975422868
30	5	81	0.04042687477515084	LM	0.06935017916053948
30	5	82	0.7038443597151572	LM	0.014447101878719948
30	5	83	-0.05225394062958683	LM	0.05843449601852678
30	5	84	0.607967707415716	LM	0.06007706396273195
30	5	85	0.1520070007454654	LM	0.0317914380093421
30	5	86	0.2716049105261244	LM	0.07924822494879406
30	5	87	-0.3201926273207877	LM	0.06224225324920846
30	5	88	0.2259394618860332	LM	0.0846964739404916
30	5	89	0.6036961702318557	LM	0.07944994508553876
30	5	90	-0.2596313146593959	LM	0.07135420958080613
30	5	91	-0.2666968920473785	LM	0.1017515109612955
30	5	92	0.4774423533362946	LM	0.04139532082731001
30	5	93	0.24637163616001034	LM	0.06886337735440635
30	5	94	-0.3456212889186393	LM	0.09188353078517826
30	5	95	0.15373018977958827	LM	0.07462239129003453
30	5	96	-0.3152205586825168	LM	0.08930113235183736
30	5	97	0.23265079646361564	LM	0.0615511985411335
30	5	98	0.18482756797708436	LM	0.08511809470281806
30	5	99	0.2956641966335696	LM	0.1123060581231482
30	5	100	0.16168567770297493	LM	0.05413717636874553
30	5	101	0.3144045817769962	LM	0.022251379750694245
30	5	102	0.30479130994241965	LM	0.035367190975912094
30	5	103	-0.2531023536168072	LM	0.10109026180977575
30	5	104	0.30589804829321243	LM	-0.005374967941686404
30	5	105	-0.2039159791288581	LM	0.09856906400909156
30	5	106	0.6246088091097628	LM	0.057694433615469144
30	5	107	0.2675740959709085	LM	0.09336791167843404
30	5	108	0.0349728617712709	LM	0.06585528878500076
30	5	109	0.2409798245220252	LM	0.0829046139964269
30	5	110	0.2210293865060176	LM	0.08054342509265806
30	5	111	0.5849826980953055	LM	0.05105999297396347
30	5	112	0.15332220072121594	LM	0.07676256700890427
30	5	113	0.1625118305395627	LM	0.08758967567906153
30	5	114	0.7236277961800708	LM	0.011978835237870439
30	5	115	-0.2844178569735205	LM	0.051015052521918486
30	5	116	-0.4542832895902075	LM	0.021606404287307285
30	5	117	0.6663388184856215	LM	0.01702511467423487
30	5	118	0.0744435391167861	LM	0.07622320044553448
30	5	119	0.29390738190384025	LM	0.06611129262438782
30	5	120	0.44865304873323203	LM	0.08699420328727214
30	5	121	0.16569398493093834	LM	0.05557320772280788
30	5	122	0.26589433458373424	LM	0.072733339719256
30	5	123	0.2809409037128255	LM	0.04434464332836014
30	5	124	0.5013521170146249	LM	0.0741608308541076
30	5	125	-0.3582760914903168	LM	0.07875298091796751
30	5	126	0.22305300400884348	LM	0.09257070996805916
30	5	127	0.06521930524939909	LM	0.0626774369139172
30	5	128	0.34882043250831496	LM	0.0856211288968451
30	5	129	0.3273333351172598	LM	0.07389621599260957
30	5	130	0.4528185860126155	LM	0.06397998292063638
30	5	131	-0.3359984533737559	LM	0.08003587598754278
30	5	132	0.43921286606885457	LM	0.029978376775577048
30	5	133	0.1831994515351309	LM	0.03462601589440566
30	5	134	0.7099133020925964	LM	0.01589857719453784
30	5	135	0.16067044776293415	LM	0.04617890072987195
30	5	136	0.11704322469075862	LM	0.08388711077893302
30	5	137	0.4589565175711299	LM	0.07181503999385525
30	5	138	0.5794418773823091	LM	0.034903848600014525
30	5	139	0.14048370964779822	LM	0.046366504447100096
30	5	140	0.3886444765914219	LM	0.061645848248352855
30	5	141	0.6438355700035432	LM	0.06541537186181509
30	5	142	0.5673414691309754	LM	0.02585574305475756
30	5	143	0.4137989181411851	LM	0.05073477513020919
30	5	144	0.3695547987309561	LM	0.07777048642388801
30	5	145	0.4133494892596292	LM	0.07735840210832491
30	5	146	0.025327908117782315	LM	0.03362607450142288
30	5	147	0.5005630261968428	LM	0.02888315698502534
30	5	148	0.5435449945147772	LM	0.01175215860825965
30	5	149	-0.2762657279773389	LM	0.05262171949282235
30	5	150	0.6509539540572504	LM	0.08945527213225594
30	5	151	0.17147034072032447	LM	0.07747731928158913
30	5	152	-0.5235420584812379	LM	0.007635135849863944
30	5	153	0.577736920745231	LM	0.06777233170118195
30	5	154	0.27867527475677456	LM	0.0719634196193398
30	5	155	0.2567569593618595	LM	0.08962430797970873
30	5	156	0.1523100482325275	LM	-0.0003338998078045302
30	5	157	0.2641800448770688	LM	0.07972750476843588
30	5	158	0.24471982546025856	LM	0.028936640931880073
30	5	159	0.13421122134299807	LM	0.0747644652814145
30	5	160	-0.3791439853338526	LM	0.027168380864649927
30	5	161	0.04556573179885984	LM	0.07404582207932148
30	5	162	0.2462132551041735	LM	0.06667993795325806
30	5	163	0.3950696223451085	LM	0.0599735863520044
30	5	164	0.16399007430540538	LM	0.08819382759576708
30	5	165	0.2142697952440918	LM	0.026255065172355915
30	5	166	0.5942146901060932	LM	0.07617265301959465
30	5	167	0.6029801434061687	LM	0.06040342146059712
30	5	168	0.31689022078904483	LM	-0.07510285563686919
30	5	169	-0.42861606485434667	LM	0.03641758684659904
30	5	170	0.2657054063653781	LM	0.032782009963817
30	5	171	0.2163953609633062	LM	0.019082796445647005
30	5	172	0.2362854023404456	LM	0.016532614431275003
30	5	173	0.05431144548763977	LM	0.0766255040550319
30	5	174	0.21320961159747	LM	0.06421828220367776
30	5	175	0.2422984709027567	LM	0.10262238438650209
30	5	176	0.22027308833601855	LM	0.060166666148470174
30	5	177	0.5756272516751076	LM	0.04764723241801286
30	5	178	0.25501560597902473	LM	0.07330518752838325
30	5	179	0.339319012247213	LM	0.050482325203476654
30	5	180	0.2379241650274001	LM	0.07810547021485179
30	5	181	0.3607242897069876	LM	0.03837246461059773
30	5	182	0.05603028385161863	LM	0.04879770810188515
30	5	183	0.2648605067251363	LM	0.06717993353652282
30	5	184	0.14285897482529986	LM	0.08268688709624702
30	5	185	0.2170272577488185	LM	0.06492893987149742
30	5	186	0.20812341492714387	LM	0.07156200726570992
30	5	187	0.17195445429904618	LM	0.08988840975722234
30	5	188	0.2846567145388336	LM	0.038307263320431766
30	5	189	0.2788705850271576	LM	0.07171727867555666
30	5	190	0.19845881274977628	LM	0.05709457306354611
30	5	191	0.7345327824839165	LM	0.04933800516379119
30	5	192	0.1204724709154654	LM	0.049975780076743866
30	5	193	0.2277516408498327	LM	0.01713947298160047
30	5	194	-0.3062335893557835	LM	0.08393908855835484
30	5	195	0.2030625689933656	LM	0.05958809853940077
30	5	196	0.1813772892624056	LM	0.08390735127094917
30	5	197	0.20989454102295424	LM	0.08675943555711438
30	5	198	0.6721767484174349	LM	0.07764830522527266
30	5	199	-0.4404777391290737	LM	0.06364264070361289
30	5	200	0.2325359355735733	LM	0.09224989566780174
30	5	201	0.23692728080306624	LM	0.07622345939484344
30	5	202	0.3720795593306431	LM	0.018722879701186676
30	5	203	0.21575429134816287	LM	0.018546528589528807
30	5	204	0.21403968195523654	LM	0.10095721132878617
30	5	205	0.11941781140697433	LM	0.020379664620319024
30	5	206	0.18415649889400276	LM	0.0864887904070224
30	5	207	0.6556783537522242	LM	0.02082819579248836
30	5	208	0.189816843630054	LM	0.08135358646947582
30	5	209	0.497346548375405	LM	0.08456820984636017
30	5	210	0.6440472820155669	LM	0.04261615770976933
30	5	211	0.21681334655505802	LM	0.08858020334651515
30	5	212	0.4441232896486981	LM	0.0730968204771776
30	5	213	0.7496224341834872	LM	0.05157126767346443
30	5	214	-0.11972995535649307	LM	0.09623618752188082
30	5	215	0.268346282194439	LM	0.009556574800230283
30	5	216	0.3684450830430872	LM	0.07439290307389379
30	5	217	0.46311517178042	LM	0.02409056951439137
30	5	218	0.21782600347642506	LM	0.07383306659662398
30	5	219	0.2736278483345557	LM	0.04821354606592031
30	5	220	0.2143651806542364	LM	0.0796295079893142
30	5	221	-0.3277015960601448	LM	0.04935858488637565
30	5	222	0.4719681472203315	LM	0.004033918612401571
30	5	223	0.18153411011495268	LM	0.044108175164899066
30	5	224	0.16113100654730875	LM	0.06195487243494198
30	5	225	-0.2611017402160913	LM	0.08152382370717724
30	5	226	0.17542860869494806	LM	0.07748693191373454
30	5	227	0.1867216181428471	LM	0.051931269708972584
30	5	228	0.5998678110504668	LM	0.06518059948763882
30	5	229	0.6058286435848754	LM	0.08748736295379896
30	5	230	0.4990035588763006	LM	0.07052980778459303
30	5	231	0.540240121108845	LM	0.04206982851236725
30	5	232	0.2884539427547128	LM	0.05636785453569793
30	5	233	0.3160281837296532	LM	0.057158293567078015
30	5	234	0.2870834036764977	LM	0.06618717943929142
30	5	235	0.2169447822077856	LM	0.10478088247172747
30	5	236	0.18382159890971336	LM	0.07396668468213871
30	5	237	-0.3199865730975777	LM	0.08344863324819071
30	5	238	0.3664370801477927	LM	0.06841460373498796
30	5	239	0.09861382225001623	LM	0.08343726552988096
30	5	240	0.3869464572912418	LM	0.07213400484142982
30	5	241	0.4684436119151365	LM	0.029018881326388205
30	5	242	0.2592360940109817	LM	0.08420589273355748
30	5	243	0.2085862078927932	LM	0.06334858547119808
30	5	244	0.2709620682721801	LM	0.06799620791443796
30	5	245	0.11628775453105615	LM	0.01823396204453691
30	5	246	0.6021511630516571	LM	0.06370959386185004
30	5	247	0.5856233395229213	LM	0.0642168807406101
30	5	248	0.5402174751578329	LM	0.0902203055046965
30	5	249	0.23710934077136545	LM	0.06767150392391645
30	5	250	0.26721184520485786	LM	-0.007344693025906263
30	5	251	-0.009986442982843222	LM	0.04059662352413716
30	5	252	0.2438843430539285	LM	0.043701985958666006
30	5	253	0.4777315623269207	LM	0.038628450921053076
30	5	254	0.09391800226759928	LM	0.02704104187516601
30	5	255	0.31228241035157184	LM	0.08682795278888447
30	5	256	-0.3720946812743224	LM	0.08744647757188106
30	5	257	0.6558610057464965	LM	0.08689645107808511
30	5	258	0.09884216484643987	LM	-0.03212042527378563
30	5	259	-0.3416452450308556	LM	0.04786662749031442
30	5	260	0.5195625208023956	LM	0.07454157818291973
30	5	261	0.32847165508924125	LM	0.01210548443988202
30	5	262	0.2472825209906524	LM	0.08156082345783686
30	5	263	0.2710719866466621	LM	0.07545844119687241
30	5	264	0.17571564740382606	LM	0.08797413498045534
30	5	265	-0.2592590807371057	LM	0.07370286541398464
30	5	266	0.3093515075638589	LM	0.04974602927107238
30	5	267	0.5537613205731269	LM	0.01709968258093896
30	5	268	0.2961842053252555	LM	0.05819910319097347
30	5	269	0.5238621313251076	LM	0.08036686846844497
30	5	270	0.28558537380263865	LM	0.026406774313307804
30	5	271	0.2318225860255326	LM	0.07747146856908028
30	5	272	0.1490712050114761	LM	0.08690944881167051
30	5	273	-0.3891901851692599	LM	0.07625590293847226
30	5	274	0.4001856462015958	LM	0.07210774422332941
30	5	275	-0.36870263538243975	LM	0.08440384000089071
30	5	276	0.25856631962959553	LM	0.03328044892953995
30	5	277	-0.33510450291160376	LM	0.09046431832892228
30	5	278	0.2671244757481561	LM	0.05462846238793621
30	5	279	0.1990662920465811	LM	0.09575266013826966
30	5	280	0.4872682857678879	LM	0.03539640530208038
30	5	281	-0.31449014876316644	LM	0.0722768128348508
30	5	282	0.2931524836665773	LM	0.05846507935773537
30	5	283	0.1583800341844085	LM	0.08255999218415759
30	5	284	0.09765639469699876	LM	0.07464489898573454
30	5	285	0.3920931055868689	LM	0.010989634818703617
30	5	286	-0.19640164474732444	LM	0.03871060425258385
30	5	287	0.23006174551365205	LM	0.027987364632268294
30	5	288	0.486538784550564	LM	-0.035082546858264146
30	5	289	0.26059461264022976	LM	0.07050628889896479
30	5	290	0.30119196474656706	LM	0.06104645265440278
30	5	291	0.3794816237114193	LM	0.04295343031544959
30	5	292	-0.23560556553241116	LM	0.07192051561515558
30	5	293	0.4311227253519948	LM	0.057965832271873914
30	5	294	-0.21554435394777674	LM	0.016484761962620553
30	5	295	0.07232068425262403	LM	0.09173221118355844
30	5	296	-0.38021084509245145	LM	0.05951130929129575
30	5	297	0.10429068490252412	LM	0.024040368176754187
30	5	298	0.27654726470211016	LM	0.03386004579649565
30	5	299	-0.3622818620354299	LM	0.08922470668699511
30	5	300	0.2330618808978435	LM	0.09853006346556073
30	5	301	0.12189769016714146	LM	0.05983620263273651
30	5	302	0.3175291845719104	LM	0.05715910075755181
30	5	303	0.3932520366837339	LM	0.05953961799617647
30	5	304	0.4805377364343343	LM	0.059326146247575096
30	5	305	0.3730746401771915	LM	0.053639300911795335
30	5	306	0.829801545630339	LM	0.015403751717274344
30	5	307	0.3457920676952764	LM	-0.002922649192163715
30	5	308	0.16547312176379786	LM	-0.0051477611421555936
30	5	309	-0.3635069296768183	LM	0.09545110523423947
30	5	310	0.3626970845881843	LM	0.06530500016075588
30	5	311	0.07878242993275687	LM	0.09188148564200972
30	5	312	0.4613855628485941	LM	0.08041117433373551
30	5	313	-0.3154749829902999	LM	0.1001829536899011
30	5	314	0.2880282080596659	LM	0.07207161531238218
30	5	315	0.4848466909776585	LM	0.02628671246868227
30	5	316	0.1612133529087248	LM	0.08374457867806978
30	5	317	0.5631341373329952	LM	0.07136937151595968
30	5	318	0.0925363044063677	LM	0.0779561614598349
30	5	319	-0.4778376771020964	LM	-0.0018941232153179277
30	5	320	0.23756770609040856	LM	0.031530197625703485
30	5	321	0.3309944304761004	LM	0.03665881840623626
30	5	322	0.22545384676933103	LM	0.09598428500122952
30	5	323	-0.3415168789586647	LM	0.074053988857121
30	5	324	-0.2727112450343193	LM	0.06776792666724074
30	5	325	0.6299501934768448	LM	0.030390709420518067
30	5	326	0.2752743205151157	LM	0.08378166817648416
30	5	327	0.1647161491401472	LM	0.08674926189662785
30	5	328	0.3140552454212645	LM	0.039684022722485314
30	5	329	0.2498974282966352	LM	0.08531845064802326
30	5	330	0.7380375018601326	LM	0.028785436795460282
30	5	331	0.5971085061010327	LM	0.07689657316171748
30	5	332	0.18438419153472171	LM	0.08973003677736319
30	5	333	0.24752806941393296	LM	0.08348700685216603
30	5	334	-0.4332443438564227	LM	0.03586898264728611
30	5	335	-0.3170453106696575	LM	0.09198343623902717
30	5	336	0.6444302228696304	LM	0.051151567842288366
30	5	337	0.3605675530533799	LM	0.006178278626926215
30	5	338	0.13091741619890246	LM	0.09365842138090721
30	5	339	0.33747484493745017	LM	0.07164826270986213
30	5	340	0.1691757503205759	LM	0.052190403369229976
30	5	341	0.22128248069035794	LM	0.09137656759265132
30	5	342	0.07976731710191931	LM	0.01745386494902991
30	5	343	-0.2576038375562355	LM	0.08839451046632785
30	5	344	0.2593947526676903	LM	0.06971231299178106
30	5	345	0.10613912368512424	LM	0.08844614208064713
30	5	346	0.11912673042772025	LM	0.057456145391891776
30	5	347	0.28874587550191044	LM	0.09353912493420462
30	5	348	0.6243602256595218	LM	0.014464782042224678
30	5	349	0.0690573072792903	LM	0.06737892477716423
30	5	350	-0.2935654786717686	LM	0.05819617762222773
30	5	351	0.3670754855698991	LM	0.07963831944202546
30	5	352	0.4400337634074872	LM	0.07399072588143954
30	5	353	0.24992814212693665	LM	0.0762054766160846
30	5	354	0.4810785926507039	LM	0.07817147082566628
30	5	355	0.1113993238599867	LM	0.07527864782943886
30	5	356	-0.2545693442723843	LM	0.09926595314979184
30	5	357	0.4566017295299775	LM	0.07696503644620094
30	5	358	0.23151532895923596	LM	0.07363083431941857
30	5	359	0.2288926773169128	LM	0.0958572918078338
30	5	360	0.3589041433423333	LM	0.07473721249382384
30	5	361	0.25930750638089484	LM	0.07605637698823639
30	5	362	0.2273498569496061	LM	0.06823891068457913
30	5	363	0.1097103948308514	LM	0.08930761719035343
30	5	364	0.397195712311701	LM	0.06856100310057506
30	5	365	0.40044753630648616	LM	0.06932633304166497
30	5	366	-0.2767239318025705	LM	0.0765438978163463
30	5	367	0.3501222488642079	LM	0.05166519595572124
30	5	368	0.11575411111102525	LM	0.06709029311422776
30	5	369	0.38388887026719376	LM	0.013930874112279557
30	5	370	0.2972322698710518	LM	0.026056850961117956
30	5	371	0.1994668532886516	LM	0.03892083563998533
30	5	372	0.2645919216115228	LM	0.0634231027779285
30	5	373	0.3614367993482429	LM	0.012042484169844464
30	5	374	0.440490151088641	LM	0.040508359808879436
30	5	375	0.6392447709258194	LM	0.05099684850144648
30	5	376	0.652611986710198	LM	-0.00048082205465710404
30	5	377	0.5343596765995557	LM	0.017524114349833093
30	5	378	0.0389268297025435	LM	0.07048517320126402
30	5	379	0.24960843605531266	LM	0.06559390633404377
30	5	380	0.2111977248579948	LM	0.06130914650515934
30	5	381	0.16670786972316853	LM	0.046436742606056444
30	5	382	0.2698290018659001	LM	0.07450328337168066
30	5	383	0.2551937013913901	LM	0.08642720331190384
30	5	384	0.06986562431816214	LM	0.06506665019858636
30	5	385	0.26648713007167657	LM	0.024459887505723102
30	5	386	0.2403597099495139	LM	0.07362729899635831
30	5	387	0.32393270740816016	LM	0.08511184099141755
30	5	388	0.1194209572575898	LM	0.03858219957383373
30	5	389	0.5268852590367124	LM	0.04401341449124134
30	5	390	0.3424305755536512	LM	0.005196343769920481
30	5	391	0.23378476911379914	LM	0.04455906439598893
30	5	392	0.26196485168864475	LM	0.08671921188003953
30	5	393	0.22451076685636395	LM	0.041640434278429964
30	5	394	0.2396179780123388	LM	0.08016761716290352
30	5	395	0.3237125178295323	LM	0.013928953310500758
30	5	396	0.6353722621326596	LM	0.06674948609034309
30	5	397	0.2328492272366747	LM	0.0838425276592702
30	5	398	0.2720874131026677	LM	0.06699744755919451
30	5	399	0.13585272702874285	LM	0.03366117758528672
10	10	0	0.2180354833650708	LM	0.0816703187380173
10	10	1	0.1864445957613648	LM	0.016018971221735026
10	10	2	0.2111490891777044	LM	0.06649990779152899
10	10	3	0.43243203011163933	LM	-0.0052651024815178055
10	10	4	0.2163181541821805	LM	0.04787690057214794
10	10	5	0.3557035496633601	LM	-0.0085570348918802
10	10	6	0.1923821057091988	LM	0.09285082200528454
10	10	7	0.10057014032745168	LM	-0.009179565442931581
10	10	8	-0.21031149153127265	LM	0.06532854502625371
10	10	9	0.4480743864224157	LM	0.029952443641864
10	10	10	0.6410385144218804	LM	0.008084280631771856
10	10	11	0.1703075798081088	LM	0.05348450564003855
10	10	12	0.22524980344949125	LM	0.049264843342319425
10	10	13	-0.2881075707777549	LM	0.017605018293918306
10	10	14	0.3794117546082148	LM	0.05049883578725335
10	10	15	0.19376439146668464	LM	0.059023450718492826
10	10	16	0.44550495372173415	LM	0.048207949682682306
10	10	17	0.2751618194501029	LM	0.03860968711664493
10	10	18	0.2378386902570716	LM	0.05259680016725489
10	10	19	0.21124909878778045	LM	0.05760243306706733
10	10	20	0.024574727534518448	LM	0.035856779890522744
10	10	21	0.16383726691629055	LM	0.07882673711367176
10	10	22	0.29710698184736994	LM	0.08311216065763855
10	10	23	-0.2402613215854915	LM	0.011253056044599058
10	10	24	0.39526728105423736	LM	0.01908974583144036
10	10	25	-0.06669565232316584	LM	0.0457864850132263
10	10	26	0.27760135705726263	LM	0.08533411708739666
10	10	27	0.25459256366881233	LM	-0.00458032444693196
10	10	28	-0.15519959218954074	LM	0.026790114954077654
10	10	29	0.5376198086974661	LM	0.05940562423127049
10	10	30	0.1071656778154156	LM	0.013461212713433382
10	10	31	-0.06374787208210812	LM	-0.006633929319391191
10	10	32	-0.0526366880161169	LM	0.013106203593489602
10	10	33	-0.2595518555204443	LM	0.059719653791952904
10	10	34	0.3011108676576204	LM	0.08804110692892303
10	10	35	0.2735095562765184	LM	0.02713946856607137
10	10	36	0.3441603870454655	LM	0.04100859243893491
10	10	37	0.2632440256781297	LM	0.07021440430535
10	10	38	0.16371099977516107	LM	0.07964892216644295
10	10	39	-0.002159795006029891	LM	0.052129639198614686
10	10	40	0.183203914229482	LM	0.05521292707691526
10	10	41	0.21753445808614474	LM	0.09024245830778983
10	10	42	-0.4241713554035952	LM	-0.0072420837322031695
10	10	43	0.18584526045234528	LM	0.02344868010962413
10	10	44	-0.030885406566024426	LM	0.08351288928083675
10	10	45	0.4111317522848153	LM	0.04899000110645206
10	10	46	0.31271274886253303	LM	-0.017684124039180932
10	10	47	-0.05724398315975718	LM	0.08491486603327582
10	10	48	0.6075311509200549	LM	0.04566279739828487
10	10	49	0.2897438020728303	LM	0.08439990813341
10	10	50	-0.1354800391427496	LM	0.053889644772189285
10	10	51	0.2460069854091071	LM	-0.0005610018164307062
10	10	52	0.3593401793760853	LM	0.05435093524737582
10	10	53	-0.2410047422986297	LM	0.08512370483564591
10	10	54	0.14733069651032174	LM	0.0336389376490077
10	10	55	0.3792834108128812	LM	0.03920601389351683
10	10	56	0.3691414465699451	LM	0.08276848064231834
10	10	57	0.361863030297551	LM	0.07347843403486076
10	10	58	0.2829318225046989	LM	0.08186557691226362
10	10	59	-0.1408189364670507	LM	0.031245147904004372
10	10	60	0.11938466225751215	LM	0.009281675606502407
10	10	61	0.2022438109256428	LM	0.01821260767252357
10	10	62	0.25032829719845395	LM	0.0459531125148685
10	10	63	-0.3131537699881392	LM	0.06928119706330421
10	10	64	-0.2987186112509106	LM	0.02771721147564815
10	10	65	0.2787865218505724	LM	0.0800456949293725
10	10	66	0.16169880766620012	LM	0.0839560836135406
10	10	67	0.5462349625509065	LM	0.010987788833597668
10	10	68	0.20457672995567228	LM	0.09140542049114296
10	10	69	0.31722289756255023	LM	0.014399280620918997
10	10	70	0.34421101377646857	LM	0.04898581920721658
10	10	71	0.1857649452257352	LM	0.06920354791457783
10	10	72	0.2657104772046447	LM	0.07415805538578012
10	10	73	0.32144706558017144	LM	0.0985284773937818
10	10	74	0.2616175249372731	LM	0.10064790973242699
10	10	75	0.4497571895593132	LM	0.0446395731805293
10	10	76	0.24301029460133444	LM	0.08994744681581135
10	10	77	0.19721619362516973	LM	0.04257803103971712
10	10	78	0.19114362314188013	LM	0.03483321055182928
10	10	79	0.16693420592857675	LM	0.0325897112038753
10	10	80	0.11462918594304734	LM	0.07228598975684668
10	10	81	0.3456693961018439	LM	0.036108296372485034
10	10	82	0.1825651283522121	LM	0.06844781395283488
10	10	83	0.2864996275972505	LM	0.03890076682319005
10	10	84	-0.1332675662073922	LM	0.001471989294056425
10	10	85	0.19168985921559795	LM	0.06129062556293127
10	10	86	0.2671997043881502	LM	0.06301879384716522
10	10	87	-0.07836733889077571	LM	-0.013131656298147554
10	10	88	0.25609438417673314	LM	0.04729002298388366
10	10	89	0.5458791674800733	LM	0.027603684397627032
10	10	90	0.09839626175233404	LM	0.08244973120343622
10	10	91	0.08006959602714643	LM	0.059471172136699516
10	10	92	0.3705430839585311	LM	0.005176398536529209
10	10	93	0.4174216710841517	LM	0.02136536666626225
10	10	94	-0.08167675612737395	LM	0.090002546529086
10	10	95	0.3173082418044244	LM	0.005651223787055848
10	10	96	0.28860561628474674	LM	0.03711337099248356
10	10	97	0.0795261324733395	LM	0.04727053775425048
10	10	98	0.2708277151088682	LM	0.034921617046864084
10	10	99	0.1275535034869623	LM	0.0705757821483167
10	10	100	0.5674038821130043	LM	0.00867697268271709
10	10	101	0.258395183621221	LM	0.08096478732845343
10	10	102	-0.13682125694774044	LM	0.06829927817261126
10	10	103	0.3192468596543715	LM	0.06108340800944802
10	10	104	0.4010392255782359	LM	0.08306781676780817
10	10	105	0.33176535205319946	LM	0.06282412324047752
10	10	106	0.03388291124333645	LM	0.07470686389716552
10	10	107	0.3490148512648764	LM	0.019259564154699843
10	10	108	0.16673649614537453	LM	0.05353754910399572
10	10	109	0.4120259835941229	LM	0.0901322190164411
10	10	110	-0.10930787323663674	LM	0.012204859586030598
10	10	111	0.4181105163518082	LM	0.03592544671403209
10	10	112	0.2827119981897472	LM	0.08573245190177092
10	10	113	0.07726498004774603	LM	0.06255583226013856
10	10	114	0.2861991687982176	LM	0.04801647458271159
10	10	115	0.04432998497723042	LM	0.07903787850993797
10	10	116	-0.0815604677286459	LM	0.05603947850940566
10	10	117	0.035543704823764	LM	0.06835412146952875
10	10	118	0.07127697879808713	LM	0.06873418899143145
10	10	119	0.4829089283367057	LM	-0.03143457047459122
10	10	120	0.14748210909800147	LM	0.061428065119713327
10	10	121	0.28564589745489644	LM	0.06510570400964621
10	10	122	-0.2032705870529445	LM	0.0024110974394409568
10	10	123	0.262201722118298	LM	0.09951807142306623
10	10	124	0.4993673748924531	LM	-0.005251087794188758
10	10	125	0.21396253896438794	LM	0.03831944575464616
10	10	126	0.0496862045591633	LM	0.02662431347403882
10	10	127	-0.004585807108764911	LM	0.05434032035445252
10	10	128	0.23979620337590235	LM	0.0500522280252676
10	10	129	-0.012608927295313526	LM	0.09058643620207314
10	10	130	0.3174896423566235	LM	0.07913001249987352
10	10	131	0.6641632282610535	LM	0.040595300237891735
10	10	132	0.7258620054036207	LM	-0.000242230587534642
10	10	133	0.28161895668464604	LM	0.053290350412842157
10	10	134	0.2355704916307162	LM	0.05660730860009651
10	10	135	0.1733994880542003	LM	0.07972912644006315
10	10	136	0.03272145216472164	LM	0.0004304003908007781
10	10	137	0.18203031696793776	LM	0.060949554138059935
10	10	138	-0.2014885468903642	LM	0.03953310455854206
10	10	139	0.512556968416876	LM	0.04664175953454731
10	10	140	0.5201130896483076	LM	-0.016221874401986747
10	10	141	-0.32006474871986884	LM	0.02326135023984091
10	10	142	-0.2418299350341885	LM	0.05740960423093991
10	10	143	0.07898842518352031	LM	0.05074747103956788
10	10	144	-0.18509657674904925	LM	0.004671328669714009
10	10	145	0.7221282330220788	LM	0.0392576278877514
10	10	146	0.3938745433214063	LM	0.06373340121432886
10	10	147	0.29001579247802023	LM	0.08359558093865012
10	10	148	0.2129147355124979	LM	0.06644702578681766
10	10	149	0.11153331435919088	LM	0.0379569897943874
10	10	150	-0.3275092713893878	LM	0.0808009005569903
10	10	151	0.1722201928500154	LM	0.02144419178888947
10	10	152	0.20665493705712276	LM	0.06525234811156838
10	10	153	0.12709847030751775	LM	0.07863567084693276
10	10	154	0.10703711912298952	LM	0.03493530901591066
10	10	155	-0.07024035372241519	LM	0.01970437831182742
10	10	156	0.2630075094501815	LM	0.034445096797018446
10	10	157	0.391508728572764	LM	0.022913135573381788
10	10	158	0.17745766616400085	LM	0.08763625195241982
10	10	159	0.17027030184596473	LM	0.0823139992381997
10	10	160	-0.13071502053650852	LM	-0.0019786890956187686
10	10	161	0.1864794684984477	LM	0.023103764734326085
10	10	162	0.260192018531736	LM	0.09461485894561275
10	10	163	0.13593086762047302	LM	0.08685509715793924
10	10	164	0.08894247872912238	LM	0.039949564767724224
10	10	165	0.17231117074447488	LM	0.06569537468103867
10	10	166	0.1453817062494034	LM	0.06396493499327024
10	10	167	0.19529988507945686	LM	0.07830849318655705
10	10	168	0.1404107959213551	LM	0.0561421658303835
10	10	169	-0.3040651359799399	LM	-0.0007898787800482976
10	10	170	0.4077650308209999	LM	-0.037303605261201536
10	10	171	-0.0312408993866416	LM	0.023721383944634994
10	10	172	0.4410454094139609	LM	0.03805749220968855
10	10	173	0.2052102322129896	LM	0.08117389807495357
10	10	174	0.2539997629200343	LM	0.06996162398323577
10	10	175	-0.07735277360893206	LM	0.024546849600310672
10	10	176	-0.23329951871063195	LM	0.09283298991271827
10	10	177	0.3779698397334708	LM	0.04335927537230056
10	10	178	0.38215226843824	LM	-0.015897931799962642
10	10	179	0.5827542677470966	LM	0.020336490973172236
10	10	180	-0.07716654488090108	LM	0.059923814099303724
10	10	181	-0.017348440510332727	LM	0.05631280163088902
10	10	182	0.2400296589266541	LM	0.07624229422546357
10	10	183	0.17955672270882947	LM	0.0815414174665624
10	10	184	0.2736720218682944	LM	0.0759637965334872
10	10	185	0.16326593279101909	LM	-0.042212558583965124
10	10	186	0.3947026845993468	LM	0.033045644819094
10	10	187	0.3306821602953871	LM	0.03362132748613376
10	10	188	0.4189527605803932	LM	0.08919880579341105
10	10	189	0.6161241916815721	LM	0.01754479295373826
10	10	190	0.21925580758992103	LM	0.03754649940751659
10	10	191	0.23545027838751495	LM	0.08968109682767202
10	10	192	0.4472255133310648	LM	0.06325433748622843
10	10	193	-0.21481534164515032	LM	0.09632115171625535
10	10	194	-0.2891820791507686	LM	0.01566353510288715
10	10	195	0.2494816285236832	LM	0.0016343062330020919
10	10	196	0.3918183538226472	LM	0.042692560947484734
10	10	197	0.18406133853484946	LM	0.08262609964664344
10	10	198	0.1387707449833691	LM	0.07297838003042416
10	10	199	0.2256885539086748	LM	-0.009013537807270405
10	10	200	0.3097436326535297	LM	0.007938868345094913
10	10	201	0.2877074958525921	LM	0.06195095803244373
10	10	202	0.12731092372166153	LM	0.06564335700169859
10	10	203	0.3192584663558854	LM	-0.003246217233086046
10	10	204	0.10249058499914067	LM	0.0011301901206411252
10	10	205	-0.22132833330974316	LM	0.05903793489212336
10	10	206	0.3371461604407773	LM	0.08260574521650824
10	10	207	0.16762165419968228	LM	0.025813246562270478
10	10	208	0.2628478607747176	LM	0.06704552999944374
10	10	209	-0.08066203741928596	LM	-0.01043346397397285
10	10	210	-0.14460262663776927	LM	0.03029985798792248
10	10	211	-0.15383672469472598	LM	0.03682569944635823
10	10	212	0.1267402136660521	LM	0.0762766578432803
10	10	213	0.29747482260140745	LM	0.00972349769170372
10	10	214	0.24645847993252198	LM	0.08000584134931799
10	10	215	-0.06641720779589094	LM	0.01418785077576093
10	10	216	0.33460322864750625	LM	0.0709794354602013
10	10	217	0.21951836925802534	LM	0.03358501314094446
10	10	218	0.4054259394412929	LM	0.09142149147915674
10	10	219	0.1407094870333256	LM	0.07076154104826368
10	10	220	0.3445604539435184	LM	0.0545347721676431
10	10	221	0.036965582776990615	LM	0.03816675649784036
10	10	222	-0.17632793961078574	LM	0.021710351926707172
10	10	223	-0.012778128435493169	LM	0.04999176440894541
10	10	224	0.30001254662600113	LM	0.07978548020194245
10	10	225	0.10139632049380716	LM	0.08944406412277567
10	10	226	0.2570228569714247	LM	0.06509872310094589
10	10	227	0.2770289096827994	LM	0.043521875204204405
10	10	228	-0.03739565890382787	LM	0.051478331663378896
10	10	229	0.1952680854387912	LM	0.07759512734889185
10	10	230	0.4032165076782411	LM	0.06089448333041017
10	10	231	0.21672100688160376	LM	0.020246397731796525
10	10	232	0.024429984255424392	LM	0.08574522502205786
10	10	233	0.44413265389966056	LM	0.04511927072348578
10	10	234	0.15735105325859436	LM	0.03539414817807064
10	10	235	0.5438651167222301	LM	0.04325249745095423
10	10	236	0.2823521533893325	LM	0.08312764453463345
10	10	237	0.2496472265841785	LM	0.04505057220456364
10	10	238	0.046707633004773035	LM	0.08057692612246696
10	10	239	-0.11411593561668512	LM	0.11321363936006797
10	10	240	0.04491912126689823	LM	0.07726568214368745
10	10	241	-0.06338328852392806	LM	0.03104333275200198
10	10	242	0.4893058841797776	LM	-0.024160673886955274
10	10	243	0.27552996967063803	LM	0.0807500434625246
10	10	244	0.31201310187292897	LM	0.050762485119647024
10	10	245	0.011859784908833607	LM	0.012996909122883538
10	10	246	0.4468909705530689	LM	-0.027129134477336815
10	10	247	0.32743724350470593	LM	0.09014675828079294
10	10	248	0.07537696757598103	LM	0.07665058655087234
10	10	249	-0.054912387554044886	LM	0.008805051153399135
10	10	250	0.4126245327195813	LM	-0.01913916491432406
10	10	251	0.2407656991042957	LM	0.01312248039278327
10	10	252	0.2715606376219393	LM	0.08633250241427218
10	10	253	-0.3810145923173694	LM	0.008380851508753062
10	10	254	0.21897886590972596	LM	0.03230370944295623
10	10	255	0.2531496608296475	LM	0.016302011792565782
10	10	256	0.16834812284554107	LM	-0.006016072293797983
10	10	257	0.062491493161146223	LM	0.062197964053100296
10	10	258	0.312253044220859	LM	0.03069204348628817
10	10	259	-0.10741139409076296	LM	0.02151755669830946
10	10	260	0.32054618884486913	LM	0.003204633159701306
10	10	261	-0.20055647891188935	LM	-0.009226466750574036
10	10	262	0.2893522734580518	LM	0.06900813384222591
10	10	263	0.2454982848445588	LM	0.04954684618625858
10	10	264	-0.2740233227036487	LM	0.05498165091720442
10	10	265	0.09983594503705814	LM	0.03634733332330749
10	10	266	0.3439445731794911	LM	0.06647262871123538
10	10	267	0.15407074739666926	LM	0.05936737809368675
10	10	268	0.3974225639377503	LM	0.024577783878938372
10	10	269	-0.07471603290278511	LM	0.01885774715250757
10	10	270	0.1210458354334735	LM	0.020655380514580685
10	10	271	0.4938021046460229	LM	0.022422835647261732
10	10	272	0.4137135767934823	LM	0.04422371438441135
10	10	273	0.02406660136846127	LM	0.08584383106104679
10	10	274	0.2831242122504765	LM	0.06618194911870118
10	10	275	0.2518988466793635	LM	0.03755854363346739
10	10	276	0.44768481947114985	LM	-0.010195009519415266
10	10	277	0.4561773408491288	LM	0.0683619919341078
10	10	278	0.2810942795809241	LM	0.04004360901591511
10	10	279	0.6031895957189755	LM	0.009337679414270036
10	10	280	0.4374203792096388	LM	0.043753373137681226
10	10	281	0.5471671474063936	LM	0.08452983468374664
10	10	282	0.3942016188941596	LM	0.057064829705362585
10	10	283	0.14770777326997447	LM	0.032336237651311814
10	10	284	0.614065106650774	LM	0.05161987090578319
10	10	285	0.04964719221921686	LM	0.05701461152888308
10	10	286	0.1568020211067856	LM	0.038203341275498945
10	10	287	0.19575930051925727	LM	0.03727615644434484
10	10	288	0.3071861197825265	LM	0.06942599332007912
10	10	289	0.3778714619083409	LM	0.07661329599840395
10	10	290	-0.12014881365143637	LM	-0.019336551109683853
10	10	291	0.5410957555361022	LM	0.061870649753644785
10	10	292	0.1495821438909221	LM	0.06595443036867768
10	10	293	0.2705493683612871	LM	0.020622784705271915
10	10	294	0.17463173273487567	LM	0.03164259872134283
10	10	295	-0.1792049023989421	LM	0.08150445564930768
10	10	296	0.031875718340427565	LM	0.055007958067797555
10	10	297	0.2950099133749077	LM	0.04204671058146287
10	10	298	0.1281730833181011	LM	0.06628731260085297
10	10	299	0.3527061786601054	LM	0.0780169156805236
10	10	300	0.2672055762980211	LM	0.07086734768148516
10	10	301	-0.006532759591280229	LM	0.09581295829902828
10	10	302	0.07234231783162283	LM	0.10373921849318299
10	10	303	0.4054761221778604	LM	0.04414552054147317
10	10	304	-0.08951962444900666	LM	0.054740375506602504
10	10	305	0.37562747157700205	LM	0.029278710223230003
10	10	306	-0.1376263190484205	LM	0.05702948193784424
10	10	307	0.3178335206990672	LM	0.0690789737998318
10	10	308	0.4400310201113358	LM	0.05215459376308884
10	10	309	-0.04389799475934415	LM	0.06939941627647775
10	10	310	0.33461100129099874	LM	0.010640177012014862
10	10	311	0.2985952133025126	LM	0.0858820720342427
10	10	312	0.012360031498138135	LM	0.057329127878974345
10	10	313	0.2660674370517264	LM	-0.015166585823908452
10	10	314	0.2790521367008052	LM	0.030019180935164556
10	10	315	-0.04061814822100488	LM	0.03361513203928505
10	10	316	0.3712015659187709	LM	0.0069748899223959215
10	10	317	0.38816644610187	LM	-0.004425975096996437
10	10	318	0.2613431694503243	LM	-0.007512278694951663
10	10	319	0.2643426263908001	LM	0.06773343263923773
10	10	320	0.28247373953658955	LM	0.06973492735992123
10	10	321	0.4833847718965768	LM	0.007499441158865111
10	10	322	0.13769951715841872	LM	0.05039120964573805
10	10	323	-0.0015414970690636187	LM	0.012968905315962703
10	10	324	0.339500573070442	LM	0.06869381937691339
10	10	325	-0.17299865596873026	LM	0.05450163076841838
10	10	326	0.11442876538382553	LM	0.011280740536320888
10	10	327	0.24571204304825145	LM	-0.012486965903681813
10	10	328	0.2609548013808227	LM	0.047762670228510364
10	10	329	0.10625604568865407	LM	0.07541426765586706
10	10	330	-0.20121801225551406	LM	0.031205019950818425
10	10	331	0.3492582168386802	LM	0.04211236625913119
10	10	332	0.2950536879000264	LM	0.013838713105908035
10	10	333	0.4725287710758546	LM	0.012354439805269235
10	10	334	0.07015134491379442	LM	0.04534701317782283
10	10	335	0.33172569060476925	LM	-0.007961526032537358
10	10	336	0.2190382264686742	LM	0.09052895438637124
10	10	337	0.3269367154232311	LM	0.07345233805977652
10	10	338	0.24408815698793496	LM	0.06648671635502473
10	10	339	0.26351977771282153	LM	0.023560592715882137
10	10	340	-0.32551015976513065	LM	-0.005083280926812983
10	10	341	0.2599097593762006	LM	0.030356749613667952
10	10	342	-0.3640115212609064	LM	0.021957229239239928
10	10	343	-0.06278793970995873	LM	0.10741585246691873
10	10	344	0.264998484185658	LM	0.0390523284263363
10	10	345	0.34762425840333633	LM	0.002647494402316
10	10	346	0.013651434753087721	LM	0.07925398352711338
10	10	347	-0.13720809661830335	LM	0.07910470917472621
10	10	348	0.4471883656774997	LM	0.0213148382302841
10	10	349	-0.0573657922768317	LM	0.08508299823648371
10	10	350	0.4656815326235984	LM	0.02097370641271526
10	10	351	0.25657248474955274	LM	0.05607318847525323
10	10	352	0.2168547883303595	LM	0.07461145250806946
10	10	353	0.17490114925037914	LM	0.10277218774318726
10	10	354	0.34530790151166835	LM	0.08890189585626943
10	10	355	0.37859529116683577	LM	0.021586374885728885
10	10	356	0.22022185855342133	LM	0.07354713960542918
10	10	357	0.22850926112233266	LM	0.06774721771590547
10	10	358	0.3180661325676825	LM	0.0784925972170996
10	10	359	0.32231664395106674	LM	0.07147209852855102
10	10	360	0.2663324253327118	LM	0.0699462763501952
10	10	361	0.19293901839666436	LM	0.07978628627349724
10	10	362	0.027305000182983392	LM	0.07911242741193678
10	10	363	0.3565831650165697	LM	0.0876914307094795
10	10	364	-0.1278640274724051	LM	0.09211893607430444
10	10	365	-0.12382515117653575	LM	0.08793168267399479
10	10	366	0.4360991102981373	LM	0.03582111507882936
10	10	367	0.15882007538360068	LM	0.019622261740807403
10	10	368	0.2417115185145731	LM	0.09247746723324105
10	10	369	-0.13109448389440773	LM	-0.010694646172095507
10	10	370	0.0662210171261921	LM	0.08683929217296887
10	10	371	0.1473205227792133	LM	0.008608806651475856
10	10	372	0.26687897302168273	LM	0.06848391747630739
10	10	373	0.22548220983868966	LM	0.08857280742378124
10	10	374	0.28953067371611096	LM	0.027536707481697856
10	10	375	-0.12558911214948834	LM	0.015034901946333806
10	10	376	0.4323913187484719	LM	0.05734002100270104
10	10	377	0.16009480686358735	LM	0.007161922504324333
10	10	378	-0.12245737975994014	LM	0.0494428891158496
10	10	379	0.2512063064256572	LM	0.05077732304365341
10	10	380	0.3116154955215138	LM	0.0055893067487496895
10	10	381	-0.03947384956090639	LM	-0.03345584295722026
10	10	382	0.22603295486600306	LM	0.03710716465724774
10	10	383	0.5286063862907681	LM	0.050853300578913706
10	10	384	0.5704194785612697	LM	0.02976548750062738
10	10	385	0.26965074503551706	LM	0.06101966777968021
10	10	386	0.4568653823445449	LM	0.03459054270929895
10	10	387	0.235213878692708	LM	0.09294438301395734
10	10	388	0.017171222546322668	LM	0.040969647473715246
10	10	389	0.59961421256556	LM	0.055189213009629354
10	10	390	0.23179995139178006	LM	0.07659900771608288
10	10	391	0.30144772234588163	LM	0.02033820730924278
10	10	392	0.18301580515328875	LM	0.044002417226611704
10	10	393	0.2703893687468775	LM	0.0463868185702228
10	10	394	0.18133160933145534	LM	0.048772887029044476
10	10	395	0.45559953441235707	LM	0.08940386229762615
10	10	396	0.09384842459600767	LM	0.04391943141440653
10	10	397	0.4312427563515393	LM	-0.014708224639975176
10	10	398	0.07229294011297074	LM	0.0010073526179239234
10	10	399	0.24781802219523455	LM	0.04313195995892086
20	10	0	-0.07353314522998572	LM	0.09196830791160976
20	10	1	0.12538388610535806	LM	-4.064307918144605e-05
20	10	2	0.2653024723706021	LM	0.04743652367271264
20	10	3	0.302073785295509	LM	0.07553392723041204
20	10	4	0.08821225658680668	LM	0.0029121895438486145
20	10	5	0.17589326768574373	LM	0.06571958354325015
20	10	6	0.15006757253467015	LM	0.07356094757802444
20	10	7	0.22412114430434915	LM	0.07524977167195979
20	10	8	0.12160142692202068	LM	0.07193148457933746
20	10	9	0.2272562313848382	LM	0.05077321664589485
20	10	10	0.13433970686510438	LM	0.08365409377262464
20	10	11	-0.045344028859056966	LM	0.0834049135993597
20	10	12	0.2689818480521893	LM	0.08337982668473469
20	10	13	-0.1582857654775133	LM	0.03702676507589234
20	10	14	0.004501457397725291	LM	0.03726384489020686
20	10	15	0.2025759069977675	LM	0.04619163973900049
20	10	16	-0.07984401825469001	LM	0.07421953007947152
20	10	17	0.2620363299921876	LM	0.08017806232805336
20	10	18	0.3344020486966973	LM	-0.007041584062181555
20	10	19	0.27548649998763963	LM	0.051484336324582596
20	10	20	0.4372732466733579	LM	0.05454106906469315
20	10	21	0.2361609396768708	LM	0.05635949101909541
20	10	22	0.19617540032886888	LM	0.00884417213471303
20	10	23	-0.2631782302441544	LM	0.06798033509659009
20	10	24	0.1661775372280315	LM	0.0848709375789797
20	10	25	0.3299523257558973	LM	0.07860537047173474
20	10	26	0.2381679043824102	LM	-0.00012336286040458277
20	10	27	0.11429777624069355	LM	0.07774543478654852
20	10	28	0.169231367301418	LM	0.05951961496707151
20	10	29	0.14256890711746714	LM	0.0679593808291704
20	10	30	0.15338092600095962	LM	0.09387512719329197
20	10	31	0.07955053697061115	LM	0.07094882788703326
20	10	32	0.011469370510025391	LM	0.01125051026631868
20	10	33	0.25197766362341856	LM	0.07874565636842931
20	10	34	-0.03348186354643766	LM	0.08512639517341586
20	10	35	0.1699426021716793	LM	0.08003784334838415
20	10	36	0.41112161641368544	LM	4.133663367834883e-05
20	10	37	0.3970285602962068	LM	0.039157680738958485
20	10	38	-0.17354880979110338	LM	0.027541625597867908
20	10	39	0.1421224884971987	LM	0.06638791764269848
20	10	40	0.012541145746715256	LM	0.07556520414099069
20	10	41	0.3635975322187737	LM	0.08491121239692294
20	10	42	-0.01933337186102327	LM	0.07314043757171101
20	10	43	0.2932595383394868	LM	0.05752922390776592
20	10	44	0.20348427155328036	LM	0.05245034893652792
20	10	45	0.21811518636791594	LM	0.06951473066116559
20	10	46	0.2369093935143297	LM	0.05724497936232165
20	10	47	0.23683884230347274	LM	-0.005401951658800377
20	10	48	0.3355363326634327	LM	0.020083845546430848
20	10	49	0.4138655175249196	LM	0.08470735067829357
20	10	50	0.4390365540153453	LM	0.008854703484477637
20	10	51	0.3362795593665696	LM	0.08028051391873509
20	10	52	0.23279368622848126	LM	0.06441281392810097
20	10	53	0.1933848362041466	LM	0.0696222997384496
20	10	54	0.27270923243081124	LM	0.0574419707570431
20	10	55	0.1657625561633544	LM	0.031067497029433372
20	10	56	0.1489332962664608	LM	0.051135667812040375
20	10	57	0.41911513991908295	LM	0.021373226157560078
20	10	58	0.1954884283330625	LM	0.0007049485524402016
20	10	59	0.20931623632265872	LM	0.07378993576365536
20	10	60	0.04548374913882031	LM	0.019028386971883818
20	10	61	0.20552843020731051	LM	0.023704498212505642
20	10	62	-0.09425725283279436	LM	0.0592703164181244
20	10	63	-0.22035494121063476	LM	0.018466432607089606
20	10	64	0.40705324866477227	LM	0.07759746961544592
20	10	65	0.2222507266675972	LM	0.06883939262433639
20	10	66	0.315337039896317	LM	0.04838418877107297
20	10	67	0.35096704270330714	LM	0.06230883245726886
20	10	68	-0.12357711360028825	LM	0.06089342287589386
20	10	69	0.10891759656419046	LM	0.07727153209151887
20	10	70	0.20268623880286785	LM	0.0011572421424132368
20	10	71	0.1005678218477105	LM	0.03880607985161989
20	10	72	0.20875688929219816	LM	0.0892339508907365
20	10	73	-0.15601084753623246	LM	0.01732466940584748
20	10	74	0.3064987079626843	LM	0.0866704151059165
20	10	75	0.3160994162928148	LM	0.0156411227339171
20	10	76	0.22706435358019905	LM	0.051306792915650754
20	10	77	-0.07575567959280248	LM	0.08197850833433672
20	10	78	0.20602212535604586	LM	0.08761070512039744
20	10	79	0.3527805743165116	LM	0.02710186362821663
20	10	80	0.1986100930003034	LM	0.09053618848880061
20	10	81	0.2407744566417173	LM	0.09945456169129782
20	10	82	0.1736479194715982	LM	0.08183558218453951
20	10	83	-0.09040655520613616	LM	0.009723047025978732
20	10	84	0.25892435428753824	LM	0.060499954918897265
20	10	85	0.19482131186424992	LM	0.048528420389066546
20	10	86	0.1453935148825741	LM	0.07146332688271027
20	10	87	0.2240024736069099	LM	0.08591826191926137
20	10	88	0.14361328873581514	LM	0.04090061299896236
20	10	89	0.15753966277761633	LM	0.021217868346294494
20	10	90	0.33054096533300104	LM	0.06178561033748006
20	10	91	0.06163688907657679	LM	0.059781824975721376
20	10	92	-0.15298364849890328	LM	0.06602196496448057
20	10	93	0.123535921442831	LM	0.0762854105620571
20	10	94	0.2702170332604351	LM	0.08412883378830492
20	10	95	0.4120892194559877	LM	0.016791166104090503
20	10	96	0.37083982024021606	LM	0.06995954917732929
20	10	97	0.25198741163213273	LM	0.08650446926526884
20	10	98	0.02680458958642392	LM	0.08710127293987432
20	10	99	0.4805468529502014	LM	0.04339503124939299
20	10	100	0.25985028041349595	LM	0.02267252220087053
20	10	101	0.3946634617180389	LM	0.07536336887791151
20	10	102	0.239944702469428	LM	0.024733205563523195
20	10	103	0.3434882923409386	LM	0.02193057867425069
20	10	104	0.18549570003942745	LM	0.06913217686492776
20	10	105	0.21993004063107013	LM	0.08507631609908188
20	10	106	0.33037418388309425	LM	-0.00648529971720424
20	10	107	-0.1969260640137304	LM	0.08419732390296769
20	10	108	0.33853788854669475	LM	0.08905708614013083
20	10	109	0.4828284475592398	LM	0.051814164829069684
20	10	110	0.07581275602377432	LM	0.060340756072810364
20	10	111	0.0691283902399017	LM	0.08358896618108386
20	10	112	0.276243270018514	LM	0.01222689808967485
20	10	113	0.14118804170153104	LM	0.05430187856190105
20	10	114	0.23720998371940774	LM	0.09370300974294202
20	10	115	0.2350824341588172	LM	0.0691684109139207
20	10	116	0.19098927572930213	LM	0.07723139580359509
20	10	117	0.25492708190691105	LM	0.07804494822465416
20	10	118	0.174579105653845	LM	0.007133291282481302
20	10	119	0.1595896620829476	LM	0.07159515433096006
20	10	120	0.1953838571868821	LM	0.08604503453174216
20	10	121	0.10380011532901452	LM	0.09268915226389762
20	10	122	0.2748749540349756	LM	0.0659149295621966
20	10	123	0.2314112673865391	LM	0.08604647419534875
20	10	124	0.37760522448227307	LM	0.046197014302233164
20	10	125	-0.05348560424421045	LM	0.03155850436032545
20	10	126	0.015722924288804088	LM	0.02970815936967501
20	10	127	-0.16867698405895734	LM	0.009832024221112345
20	10	128	0.3953645402781052	LM	0.011329438547166865
20	10	129	-0.1229747782577176	LM	0.017507226003345144
20	10	130	-0.3557311769862098	LM	0.004964424960782171
20	10	131	0.1490310004430032	LM	0.09744213991885714
20	10	132	0.19984362614689105	LM	0.008183791681956085
20	10	133	0.1867751344788645	LM	0.0756136637426687
20	10	134	0.3460185594682519	LM	0.053812724260063144
20	10	135	-0.03394679963973615	LM	0.08639142636293133
20	10	136	0.4971720171060291	LM	0.011655988864130003
20	10	137	-0.02529173517409962	LM	0.05982244307564544
20	10	138	0.25711744040209805	LM	0.02737677979830308
20	10	139	0.1920608220922164	LM	0.0782513962195837
20	10	140	0.1882976155453799	LM	0.0930984085132212
20	10	141	0.2356596574234649	LM	0.05627478059550401
20	10	142	0.28472593180444	LM	0.028892334980257152
20	10	143	0.3903124852318253	LM	0.05035020599704696
20	10	144	0.06179988570319241	LM	0.06753574469248955
20	10	145	0.2382853611451369	LM	0.048465190395561054
20	10	146	0.2388341339788148	LM	0.015837081458077246
20	10	147	0.1827779041697729	LM	0.08288436866693827
20	10	148	0.11070600182427004	LM	0.06809055625022288
20	10	149	0.08966251780329748	LM	0.02803268125082324
20	10	150	0.23629552305274915	LM	0.06403661475964222
20	10	151	0.023656097968614488	LM	0.06234927715182373
20	10	152	0.2570402578262241	LM	0.059573690394783246
20	10	153	0.2349893008753841	LM	0.016227948309505164
20	10	154	0.18145741831283868	LM	-0.010333733431642303
20	10	155	0.17327383990184214	LM	0.05488856165018413
20	10	156	0.16666519392552204	LM	0.09028839110755024
20	10	157	0.18923438253375047	LM	0.0689696649798465
20	10	158	0.41497635406799904	LM	0.08194503076778148
20	10	159	0.4579569359061886	LM	0.02214976675800656
20	10	160	0.32096854698920085	LM	0.0522611733872033
20	10	161	0.0665814660522546	LM	0.027991807896674006
20	10	162	-0.024446682794419663	LM	0.08736772785379542
20	10	163	0.16646331721089547	LM	0.09117112418722584
20	10	164	0.30850906586633353	LM	0.0535552591672782
20	10	165	0.216001617658138	LM	0.02872758954056258
20	10	166	0.3822253438076737	LM	0.08160244944678985
20	10	167	0.10537551657618864	LM	0.07519847796726886
20	10	168	0.022503245957377262	LM	0.08439129607226806
20	10	169	0.1468613241700647	LM	0.07488972282433382
20	10	170	0.11954068529630067	LM	0.032495121659595894
20	10	171	0.2896313393244405	LM	0.05111205607190099
20	10	172	0.2070162083776333	LM	0.07243508233917378
20	10	173	-0.22630850103942074	LM	0.03146873085918908
20	10	174	-0.27404038109216977	LM	0.03139636027259882
20	10	175	0.17256976251028638	LM	0.042836749567176494
20	10	176	0.2308531558272163	LM	0.05832525261997262
20	10	177	0.23453096766474146	LM	-0.02235518643968641
20	10	178	0.2755100254747633	LM	0.031355743721654956
20	10	179	0.10571414826719937	LM	0.04026660707736962
20	10	180	0.37838099248635904	LM	0.02711143655663073
20	10	181	0.22848993958492894	LM	0.005022263058883758
20	10	182	-0.08149837444183976	LM	0.015309742027178053
20	10	183	0.4958550339900401	LM	0.019194856923481336
20	10	184	0.14740383626192158	LM	0.02980093119243024
20	10	185	-0.08397105488758916	LM	0.03125285976312217
20	10	186	0.19935820485680944	LM	0.09049503921181407
20	10	187	0.3358858526195828	LM	0.01273445891797892
20	10	188	0.3048163301553873	LM	0.04751042113536294
20	10	189	0.14324197825158966	LM	0.03154018962809996
20	10	190	0.38379789902538397	LM	0.08607223972321917
20	10	191	-0.11633271307231745	LM	0.0049641470835940504
20	10	192	0.3111995780037372	LM	0.07239496771471154
20	10	193	-0.06927067387611491	LM	0.0074170211066289515
20	10	194	0.4347243617515412	LM	-0.0022986283894396164
20	10	195	-0.121958824183428	LM	0.07324338657820623
20	10	196	0.3905754010891172	LM	0.0814731495204778
20	10	197	0.21501193450447967	LM	0.0841986994216649
20	10	198	0.16071056266548456	LM	0.045177197487419274
20	10	199	0.0915850246854224	LM	0.0787518276781213
20	10	200	0.3233294569900898	LM	0.02603949621241912
20	10	201	-0.18543743286104397	LM	0.01972842758723667
20	10	202	0.2212538249187504	LM	0.0030124886251858413
20	10	203	0.18102565904219808	LM	0.02694910866377094
20	10	204	0.4430716612916317	LM	0.0478888273721174
20	10	205	-0.05522213024487505	LM	0.023601807601340175
20	10	206	-0.11035977727804797	LM	0.05435385747488415
20	10	207	0.08154529558559652	LM	0.03996525376194615
20	10	208	-0.11582422799002452	LM	0.031013769471115837
20	10	209	0.05244867829104777	LM	0.05188355399665889
20	10	210	0.11939375033755226	LM	0.08799116440348559
20	10	211	0.2181523856432231	LM	0.08774334081759148
20	10	212	0.34120512718842844	LM	0.08478485905609053
20	10	213	0.05130917483637528	LM	0.08125843136469366
20	10	214	-0.04029628391503059	LM	0.09292401036775177
20	10	215	-0.10615676209550484	LM	0.02266862469091263
20	10	216	0.06819535978002184	LM	0.0911773019133699
20	10	217	-0.0035820061660433306	LM	0.07982733588210691
20	10	218	0.012417968595477613	LM	0.0630339152753749
20	10	219	-0.14637290789629542	LM	0.026450752030497793
20	10	220	0.03772019975275327	LM	0.007524641010641986
20	10	221	-0.11712628193624358	LM	0.04196738879668416
20	10	222	0.12425546096956144	LM	0.0790402218705776
20	10	223	-0.07150120027453008	LM	0.06447337694807702
20	10	224	-0.06707332310902522	LM	0.07491132620618238
20	10	225	0.13387718983593286	LM	0.06542570609711226
20	10	226	0.23778321428358534	LM	0.06632132283366922
20	10	227	0.20230761495810104	LM	0.07943006963363292
20	10	228	0.3858816816465507	LM	0.09480653596264667
20	10	229	0.2308033261047577	LM	0.00026486034740227926
20	10	230	0.294448936534063	LM	0.047920221116999284
20	10	231	0.33732778061964763	LM	0.01608780797035017
20	10	232	0.3140329036524784	LM	0.09487010787754338
20	10	233	-0.1195861952257806	LM	0.03880824869370751
20	10	234	-0.05208046389987181	LM	0.0384022924140516
20	10	235	0.2399248883280045	LM	0.0629723339020867
20	10	236	0.18335930943526016	LM	0.05606724154426772
20	10	237	0.2979646658886374	LM	0.09661332392270672
20	10	238	-0.14895383096383513	LM	0.07111220232668394
20	10	239	-0.14909507250792606	LM	0.03958635334978711
20	10	240	0.2520499496038829	LM	0.07488668668698588
20	10	241	0.3398510142197469	LM	0.06472023529615767
20	10	242	0.31019236147714513	LM	0.04807099262022864
20	10	243	0.08407867653115915	LM	0.09621102037166168
20	10	244	0.20589754933866625	LM	0.08170878555035843
20	10	245	0.2971083065239286	LM	0.04994576207344202
20	10	246	-0.15407596159329234	LM	0.0816500961291741
20	10	247	0.1583929976106041	LM	0.06703258810868033
20	10	248	0.025948964862273674	LM	0.05116722302857783
20	10	249	0.19140992004617105	LM	0.06852342632907116
20	10	250	0.2961971787907255	LM	0.0036626482293988516
20	10	251	0.18432681394820175	LM	0.06229153117319389
20	10	252	0.3507701538577338	LM	0.08878873043953672
20	10	253	0.2727317131536715	LM	0.07022538437278912
20	10	254	0.2543360857612687	LM	0.09919454516626032
20	10	255	0.29329301660360035	LM	0.07202544096625785
20	10	256	0.22156347084424333	LM	0.06867784801345078
20	10	257	-0.1481010919386016	LM	0.049663510472406136
20	10	258	-0.29367327960703443	LM	0.06540093800534177
20	10	259	0.08597427871024603	LM	0.01355093895631547
20	10	260	0.2576934235701942	LM	0.012244510862374505
20	10	261	0.18397562474853774	LM	0.08578922205009941
20	10	262	0.4445838609738151	LM	0.023222748772446414
20	10	263	0.09879739487121998	LM	0.07858997791072987
20	10	264	0.28281659679762505	LM	0.05655197730692061
20	10	265	0.07344594281465053	LM	0.07169310725754759
20	10	266	-0.09877782317894704	LM	0.010807951010905176
20	10	267	-0.0610945243919631	LM	0.037655470200933114
20	10	268	0.18614808874847666	LM	0.036622333841791116
20	10	269	0.24506368118405056	LM	0.072932610360736
20	10	270	-0.117135764434893	LM	0.06687702226611807
20	10	271	0.22551964147160095	LM	0.059519267993824745
20	10	272	-0.11409992132207222	LM	0.07145780978843413
20	10	273	0.3126481003445534	LM	0.07460266192733965
20	10	274	0.14687824118794154	LM	0.04139333447369124
20	10	275	0.27515333981694795	LM	0.10169937404528692
20	10	276	0.25470925470368305	LM	0.052319114443968105
20	10	277	0.2815032902404448	LM	0.0706225022114757
20	10	278	0.2371719129714554	LM	0.05513658633907305
20	10	279	0.2188530951346684	LM	0.07332314650896943
20	10	280	0.15209128491203672	LM	0.09370047947106425
20	10	281	0.1304569097227099	LM	0.02287882560479343
20	10	282	0.2992194157427741	LM	0.07510697276975406
20	10	283	0.3030018801220499	LM	0.023453756785379518
20	10	284	-0.005252057050887063	LM	0.001705540544943679
20	10	285	0.13892907637313284	LM	0.07180424785305412
20	10	286	0.2401693320478944	LM	0.06841264355369037
20	10	287	-0.2399122511289577	LM	-0.004770735874938925
20	10	288	0.2213457079719252	LM	0.04251978249410515
20	10	289	-0.13994169372218787	LM	0.07884784618387394
20	10	290	0.3022046137804095	LM	0.0647987246864722
20	10	291	-0.10531466276479096	LM	0.059627470985749456
20	10	292	0.24841419845004606	LM	0.06411267309177783
20	10	293	-0.2733867973380366	LM	0.04678992464386844
20	10	294	0.05023517497138475	LM	0.08346063282076893
20	10	295	0.17073112187094713	LM	0.07095906222279211
20	10	296	0.4033461085329416	LM	0.05647366789923508
20	10	297	0.1175485238291639	LM	0.09428636012055516
20	10	298	0.421083578700108	LM	0.030760006051072833
20	10	299	0.1482722971632005	LM	0.07020405572569516
20	10	300	-0.18458152885421206	LM	0.020042876561191386
20	10	301	0.1937848939863463	LM	0.0814611136585951
20	10	302	0.48277303134166	LM	0.033784543288480365
20	10	303	0.10320630544229684	LM	0.033250576968171935
20	10	304	0.3732006458978213	LM	0.09313034200328402
20	10	305	0.19413119284142347	LM	0.08076782434186246
20	10	306	0.226228064714459	LM	0.011962911597733689
20	10	307	0.14063208633785199	LM	0.07073951278672473
20	10	308	0.21848650731537375	LM	0.03001958793621909
20	10	309	0.10076634337406136	LM	0.05495609433156244
20	10	310	-0.0012726105929308368	LM	0.056202452088937135
20	10	311	0.095704439425818	LM	0.05975048521619494
20	10	312	-0.00870966992726524	LM	0.061465972910856814
20	10	313	0.2902604173513141	LM	0.07360657220652816
20	10	314	0.12098400670929126	LM	0.04006336803275155
20	10	315	-0.12060341299685699	LM	0.06759021248695864
20	10	316	0.4320554585287929	LM	0.008358099970496295
20	10	317	0.2501839680712932	LM	0.09027174086186396
20	10	318	0.16551163182856715	LM	0.03435801374223217
20	10	319	0.4847571257336418	LM	0.047022398363440555
20	10	320	0.18718915641854086	LM	0.06833086403774394
20	10	321	0.11558950957595705	LM	0.062457810803327796
20	10	322	0.2490377022727659	LM	0.023609682853773198
20	10	323	0.28538453728208824	LM	0.03787636630636547
20	10	324	0.3467798904436065	LM	0.07944833494137626
20	10	325	-0.2359407901690009	LM	0.04426759446798373
20	10	326	0.4887050187152498	LM	0.04919907803820021
20	10	327	0.30499963119035123	LM	0.05133599087548573
20	10	328	0.14974736276728834	LM	0.036704983266578575
20	10	329	0.3890881220942929	LM	0.0861336071956478
20	10	330	0.2279643632978081	LM	0.07412298281680811
20	10	331	0.3385991708857463	LM	0.08029199811224713
20	10	332	0.20972020855374188	LM	0.07256566591778266
20	10	333	-0.12728759199458325	LM	0.016518642540821832
20	10	334	0.2695318791489745	LM	0.03905849980561904
20	10	335	-0.11813532881786262	LM	0.016284368849049408
20	10	336	0.28244545726533044	LM	0.08475582496646518
20	10	337	0.12012507753608845	LM	0.06225298866324579
20	10	338	0.07792935981493349	LM	-0.026845520942207435
20	10	339	-0.1956223031492896	LM	0.02135398262720664
20	10	340	0.4701115658114554	LM	0.0029629895900562878
20	10	341	0.20255601143311724	LM	0.08325099467631547
20	10	342	0.2185143872678039	LM	0.0773808594110841
20	10	343	0.3814332339592105	LM	0.004533758862863918
20	10	344	0.18620338270678105	LM	0.07536835631105675
20	10	345	0.4604889283549811	LM	0.053708415285359856
20	10	346	-0.0663258476980556	LM	0.07766620140978162
20	10	347	0.14691254922794586	LM	0.051559193416263804
20	10	348	0.0840509859765281	LM	0.08520363190060726
20	10	349	0.2488250927371097	LM	0.0722155957596206
20	10	350	-0.07149478889284687	LM	0.10265131536763206
20	10	351	0.2808720163838219	LM	0.0064144299734344296
20	10	352	0.2799038395251533	LM	0.04800743359270186
20	10	353	0.14406655667636714	LM	0.06514894096767404
20	10	354	0.3509153129100685	LM	0.06536030579052182
20	10	355	0.08107387953980655	LM	0.0396522583676617
20	10	356	0.3143100114019045	LM	0.08547307319841928
20	10	357	0.3066384932966038	LM	0.005403604152893704
20	10	358	0.3978489258529893	LM	0.05320190608262841
20	10	359	0.2182969793562836	LM	0.07954329324944732
20	10	360	0.1567425784827321	LM	0.0631816541997405
20	10	361	0.18973606186312456	LM	0.0748704693178869
20	10	362	0.15974011511003813	LM	0.09825224203942652
20	10	363	0.2477612785215333	LM	0.07660820063606039
20	10	364	0.36215508348751824	LM	0.08063312925966991
20	10	365	0.15346429411634155	LM	0.048979197616672424
20	10	366	0.2997697217277229	LM	0.07056684514238099
20	10	367	-0.10822426632862328	LM	0.013494975342286525
20	10	368	0.2237105355523648	LM	0.01331017097880606
20	10	369	0.2308806278104411	LM	0.08337213789201557
20	10	370	0.09956510537259076	LM	0.019905662017841455
20	10	371	0.06496243017109077	LM	0.0202838035016049
20	10	372	0.2644117758320065	LM	0.10280475019553537
20	10	373	-0.008013933668230245	LM	0.00688627881629153
20	10	374	-0.16286045815679345	LM	0.03575470608662748
20	10	375	0.1271030754516332	LM	0.04758011898388213
20	10	376	0.18405190829721368	LM	0.09296235694134816
20	10	377	0.1450370620473782	LM	0.03815345071809653
20	10	378	0.25141474597961405	LM	0.08772230207097775
20	10	379	0.15920980145823868	LM	0.04384805177539469
20	10	380	0.15483124672994572	LM	0.05684368173460168
20	10	381	0.1690560941937074	LM	-0.009240946463818955
20	10	382	-0.1205622144207972	LM	0.010896996038709805
20	10	383	-0.16799149611207334	LM	-0.012263200907354943
20	10	384	-0.25374810347612275	LM	0.06003905378561253
20	10	385	0.3138282125273606	LM	0.04870135698109239
20	10	386	0.13859437969321473	LM	0.07927285768372005
20	10	387	0.2143781721957497	LM	0.07200117498469963
20	10	388	0.20441295775183824	LM	0.08379273976850399
20	10	389	0.1142200546402876	LM	0.07817786200438906
20	10	390	0.11317035875060948	LM	0.049683601178056286
20	10	391	0.36230307095403796	LM	-0.0006488317797304077
20	10	392	-0.20577865973858206	LM	0.00370181416161941
20	10	393	0.2935419605276227	LM	0.005040446201200227
20	10	394	0.24297345404366266	LM	0.08511515247109584
20	10	395	0.1681389375696002	LM	-0.01866312614584656
20	10	396	0.22133381770349064	LM	0.009422582144271732
20	10	397	0.41481639635722994	LM	0.03318859880793643
20	10	398	0.2407825783473365	LM	0.06584593290739965
[truncated: 12,401 more rows]
