# Supplementary material for: Temporal stability of stimulus representation increases along rodent visual cortical hierarchies
Source: Nat Commun. 2021 Jul 21;12:4448. doi: 10.1038/s41467-021-24456-3 (PMC8295255; doi:10.1038/s41467-021-24456-3)
Supplement: Supplementary file 4 — Source Data [file 41467_2021_24456_MOESM4_ESM.zip › Supplementary_Fig_S9B_source_data.txt]

#        DATA FOR FIGURE S9B. USE `numpy.load(file)` to load the data.
#             
#             Data shape: (8, 606)
#             Description: Collection of points representing the autocorrelation functions
#                          for the different visual areas.
#             
#             First row contains the X coordinate
#             Rows from 2 to 8 contains the 7 Y-coordinates for the 7 Allen areas, in order:
#             ['LGd', 'VISp', 'VISl', 'VISrl', 'VISal', 'VISpm', 'VISam']
#          
0.000000000000000000e+00 3.300000000000000155e-02 6.600000000000000311e-02 9.900000000000000466e-02 1.320000000000000062e-01 1.650000000000000078e-01 1.980000000000000093e-01 2.310000000000000109e-01 2.640000000000000124e-01 2.970000000000000417e-01 3.300000000000000155e-01 3.629999999999999893e-01 3.960000000000000187e-01 4.290000000000000480e-01 4.620000000000000218e-01 4.949999999999999956e-01 5.280000000000000249e-01 5.610000000000000542e-01 5.940000000000000835e-01 6.270000000000000018e-01 6.600000000000000311e-01 6.930000000000000604e-01 7.259999999999999787e-01 7.590000000000000080e-01 7.920000000000000373e-01 8.250000000000000666e-01 8.580000000000000959e-01 8.910000000000000142e-01 9.240000000000000435e-01 9.570000000000000728e-01 9.899999999999999911e-01 1.023000000000000131e+00 1.056000000000000050e+00 1.088999999999999968e+00 1.122000000000000108e+00 1.155000000000000027e+00 1.188000000000000167e+00 1.221000000000000085e+00 1.254000000000000004e+00 1.287000000000000144e+00 1.320000000000000062e+00 1.352999999999999980e+00 1.386000000000000121e+00 1.419000000000000039e+00 1.451999999999999957e+00 1.485000000000000098e+00 1.518000000000000016e+00 1.551000000000000156e+00 1.584000000000000075e+00 1.616999999999999993e+00 1.650000000000000133e+00 1.683000000000000052e+00 1.716000000000000192e+00 1.749000000000000110e+00 1.782000000000000028e+00 1.815000000000000169e+00 1.848000000000000087e+00 1.881000000000000005e+00 1.914000000000000146e+00 1.947000000000000064e+00 1.979999999999999982e+00 2.012999999999999901e+00 2.046000000000000263e+00 2.079000000000000181e+00 2.112000000000000099e+00 2.145000000000000018e+00 2.177999999999999936e+00 2.211000000000000298e+00 2.244000000000000217e+00 2.277000000000000135e+00 2.310000000000000053e+00 2.342999999999999972e+00 2.376000000000000334e+00 2.409000000000000252e+00 2.442000000000000171e+00 2.475000000000000089e+00 2.508000000000000007e+00 2.540999999999999925e+00 2.574000000000000288e+00 2.607000000000000206e+00 2.640000000000000124e+00 2.673000000000000043e+00 2.705999999999999961e+00 2.739000000000000323e+00 2.772000000000000242e+00 2.805000000000000160e+00 2.838000000000000078e+00 2.870999999999999996e+00 2.903999999999999915e+00 2.937000000000000277e+00 2.970000000000000195e+00 3.003000000000000114e+00 3.036000000000000032e+00 3.068999999999999950e+00 3.102000000000000313e+00 3.135000000000000231e+00 3.168000000000000149e+00 3.201000000000000068e+00 3.233999999999999986e+00 3.267000000000000348e+00 3.300000000000000266e+00 3.333000000000000185e+00 3.366000000000000103e+00 3.399000000000000021e+00 3.432000000000000384e+00 3.465000000000000302e+00 3.498000000000000220e+00 3.531000000000000139e+00 3.564000000000000057e+00 3.596999999999999975e+00 3.630000000000000338e+00 3.663000000000000256e+00 3.696000000000000174e+00 3.729000000000000092e+00 3.762000000000000011e+00 3.795000000000000373e+00 3.828000000000000291e+00 3.861000000000000210e+00 3.894000000000000128e+00 3.927000000000000046e+00 3.959999999999999964e+00 3.993000000000000327e+00 4.025999999999999801e+00 4.059000000000000163e+00 4.092000000000000526e+00 4.125000000000000000e+00 4.158000000000000362e+00 4.190999999999999837e+00 4.224000000000000199e+00 4.257000000000000561e+00 4.290000000000000036e+00 4.323000000000000398e+00 4.355999999999999872e+00 4.389000000000000234e+00 4.422000000000000597e+00 4.455000000000000071e+00 4.488000000000000433e+00 4.520999999999999908e+00 4.554000000000000270e+00 4.587000000000000632e+00 4.620000000000000107e+00 4.653000000000000469e+00 4.685999999999999943e+00 4.719000000000000306e+00 4.752000000000000668e+00 4.785000000000000142e+00 4.818000000000000504e+00 4.850999999999999979e+00 4.884000000000000341e+00 4.916999999999999815e+00 4.950000000000000178e+00 4.983000000000000540e+00 5.016000000000000014e+00 5.049000000000000377e+00 5.081999999999999851e+00 5.115000000000000213e+00 5.148000000000000576e+00 5.181000000000000050e+00 5.214000000000000412e+00 5.246999999999999886e+00 5.280000000000000249e+00 5.313000000000000611e+00 5.346000000000000085e+00 5.379000000000000448e+00 5.411999999999999922e+00 5.445000000000000284e+00 5.478000000000000647e+00 5.511000000000000121e+00 5.544000000000000483e+00 5.576999999999999957e+00 5.610000000000000320e+00 5.643000000000000682e+00 5.676000000000000156e+00 5.709000000000000519e+00 5.741999999999999993e+00 5.775000000000000355e+00 5.807999999999999829e+00 5.841000000000000192e+00 5.874000000000000554e+00 5.907000000000000028e+00 5.940000000000000391e+00 5.972999999999999865e+00 6.006000000000000227e+00 6.039000000000000590e+00 6.072000000000000064e+00 6.105000000000000426e+00 6.137999999999999901e+00 6.171000000000000263e+00 6.204000000000000625e+00 6.237000000000000099e+00 6.270000000000000462e+00 6.302999999999999936e+00 6.336000000000000298e+00 6.369000000000000661e+00 6.402000000000000135e+00 6.435000000000000497e+00 6.467999999999999972e+00 6.501000000000000334e+00 6.534000000000000696e+00 6.567000000000000171e+00 6.600000000000000533e+00 6.633000000000000007e+00 6.666000000000000369e+00 6.699000000000000732e+00 6.732000000000000206e+00 6.765000000000000568e+00 6.798000000000000043e+00 6.831000000000000405e+00 6.864000000000000767e+00 6.897000000000000242e+00 6.930000000000000604e+00 6.963000000000000078e+00 6.996000000000000441e+00 7.028999999999999915e+00 7.062000000000000277e+00 7.095000000000000639e+00 7.128000000000000114e+00 7.161000000000000476e+00 7.193999999999999950e+00 7.227000000000000313e+00 7.260000000000000675e+00 7.293000000000000149e+00 7.326000000000000512e+00 7.358999999999999986e+00 7.392000000000000348e+00 7.425000000000000711e+00 7.458000000000000185e+00 7.491000000000000547e+00 7.524000000000000021e+00 7.557000000000000384e+00 7.590000000000000746e+00 7.623000000000000220e+00 7.656000000000000583e+00 7.689000000000000057e+00 7.722000000000000419e+00 7.755000000000000782e+00 7.788000000000000256e+00 7.821000000000000618e+00 7.854000000000000092e+00 7.887000000000000455e+00 7.919999999999999929e+00 7.953000000000000291e+00 7.986000000000000654e+00 8.019000000000000128e+00 8.051999999999999602e+00 8.085000000000000853e+00 8.118000000000000327e+00 8.150999999999999801e+00 8.184000000000001052e+00 8.217000000000000526e+00 8.250000000000000000e+00 8.283000000000001251e+00 8.316000000000000725e+00 8.349000000000000199e+00 8.381999999999999673e+00 8.415000000000000924e+00 8.448000000000000398e+00 8.480999999999999872e+00 8.514000000000001123e+00 8.547000000000000597e+00 8.580000000000000071e+00 8.612999999999999545e+00 8.646000000000000796e+00 8.679000000000000270e+00 8.711999999999999744e+00 8.745000000000000995e+00 8.778000000000000469e+00 8.810999999999999943e+00 8.844000000000001194e+00 8.877000000000000668e+00 8.910000000000000142e+00 8.942999999999999616e+00 8.976000000000000867e+00 9.009000000000000341e+00 9.041999999999999815e+00 9.075000000000001066e+00 9.108000000000000540e+00 9.141000000000000014e+00 9.174000000000001265e+00 9.207000000000000739e+00 9.240000000000000213e+00 9.272999999999999687e+00 9.306000000000000938e+00 9.339000000000000412e+00 9.371999999999999886e+00 9.405000000000001137e+00 9.438000000000000611e+00 9.471000000000000085e+00 9.504000000000001336e+00 9.537000000000000810e+00 9.570000000000000284e+00 9.602999999999999758e+00 9.636000000000001009e+00 9.669000000000000483e+00 9.701999999999999957e+00 9.735000000000001208e+00 9.768000000000000682e+00 9.801000000000000156e+00 9.833999999999999631e+00 9.867000000000000881e+00 9.900000000000000355e+00 9.932999999999999829e+00 9.966000000000001080e+00 9.999000000000000554e+00 1.003200000000000003e+01 1.006500000000000128e+01 1.009800000000000075e+01 1.013100000000000023e+01 1.016399999999999970e+01 1.019700000000000095e+01 1.023000000000000043e+01 1.026299999999999990e+01 1.029600000000000115e+01 1.032900000000000063e+01 1.036200000000000010e+01 1.039500000000000135e+01 1.042800000000000082e+01 1.046100000000000030e+01 1.049399999999999977e+01 1.052700000000000102e+01 1.056000000000000050e+01 1.059299999999999997e+01 1.062600000000000122e+01 1.065900000000000070e+01 1.069200000000000017e+01 1.072499999999999964e+01 1.075800000000000090e+01 1.079100000000000037e+01 1.082399999999999984e+01 1.085700000000000109e+01 1.089000000000000057e+01 1.092300000000000004e+01 1.095600000000000129e+01 1.098900000000000077e+01 1.102200000000000024e+01 1.105499999999999972e+01 1.108800000000000097e+01 1.112100000000000044e+01 1.115399999999999991e+01 1.118700000000000117e+01 1.122000000000000064e+01 1.125300000000000011e+01 1.128600000000000136e+01 1.131900000000000084e+01 1.135200000000000031e+01 1.138499999999999979e+01 1.141800000000000104e+01 1.145100000000000051e+01 1.148399999999999999e+01 1.151700000000000124e+01 1.155000000000000071e+01 1.158300000000000018e+01 1.161599999999999966e+01 1.164900000000000091e+01 1.168200000000000038e+01 1.171499999999999986e+01 1.174800000000000111e+01 1.178100000000000058e+01 1.181400000000000006e+01 1.184700000000000131e+01 1.188000000000000078e+01 1.191300000000000026e+01 1.194599999999999973e+01 1.197900000000000098e+01 1.201200000000000045e+01 1.204499999999999993e+01 1.207800000000000118e+01 1.211100000000000065e+01 1.214400000000000013e+01 1.217700000000000138e+01 1.221000000000000085e+01 1.224300000000000033e+01 1.227599999999999980e+01 1.230900000000000105e+01 1.234200000000000053e+01 1.237500000000000000e+01 1.240800000000000125e+01 1.244100000000000072e+01 1.247400000000000020e+01 1.250700000000000145e+01 1.254000000000000092e+01 1.257300000000000040e+01 1.260599999999999987e+01 1.263900000000000112e+01 1.267200000000000060e+01 1.270500000000000007e+01 1.273800000000000132e+01 1.277100000000000080e+01 1.280400000000000027e+01 1.283699999999999974e+01 1.287000000000000099e+01 1.290300000000000047e+01 1.293599999999999994e+01 1.296900000000000119e+01 1.300200000000000067e+01 1.303500000000000014e+01 1.306800000000000139e+01 1.310100000000000087e+01 1.313400000000000034e+01 1.316699999999999982e+01 1.320000000000000107e+01 1.323300000000000054e+01 1.326600000000000001e+01 1.329900000000000126e+01 1.333200000000000074e+01 1.336500000000000021e+01 1.339800000000000146e+01 1.343100000000000094e+01 1.346400000000000041e+01 1.349699999999999989e+01 1.353000000000000114e+01 1.356300000000000061e+01 1.359600000000000009e+01 1.362900000000000134e+01 1.366200000000000081e+01 1.369500000000000028e+01 1.372800000000000153e+01 1.376100000000000101e+01 1.379400000000000048e+01 1.382699999999999996e+01 1.386000000000000121e+01 1.389300000000000068e+01 1.392600000000000016e+01 1.395900000000000141e+01 1.399200000000000088e+01 1.402500000000000036e+01 1.405799999999999983e+01 1.409100000000000108e+01 1.412400000000000055e+01 1.415700000000000003e+01 1.419000000000000128e+01 1.422300000000000075e+01 1.425600000000000023e+01 1.428900000000000148e+01 1.432200000000000095e+01 1.435500000000000043e+01 1.438799999999999990e+01 1.442100000000000115e+01 1.445400000000000063e+01 1.448700000000000010e+01 1.452000000000000135e+01 1.455300000000000082e+01 1.458600000000000030e+01 1.461900000000000155e+01 1.465200000000000102e+01 1.468500000000000050e+01 1.471799999999999997e+01 1.475100000000000122e+01 1.478400000000000070e+01 1.481700000000000017e+01 1.485000000000000142e+01 1.488300000000000090e+01 1.491600000000000037e+01 1.494899999999999984e+01 1.498200000000000109e+01 1.501500000000000057e+01 1.504800000000000004e+01 1.508100000000000129e+01 1.511400000000000077e+01 1.514700000000000024e+01 1.518000000000000149e+01 1.521300000000000097e+01 1.524600000000000044e+01 1.527899999999999991e+01 1.531200000000000117e+01 1.534500000000000064e+01 1.537800000000000011e+01 1.541100000000000136e+01 1.544400000000000084e+01 1.547700000000000031e+01 1.551000000000000156e+01 1.554300000000000104e+01 1.557600000000000051e+01 1.560899999999999999e+01 1.564200000000000124e+01 1.567500000000000071e+01 1.570800000000000018e+01 1.574100000000000144e+01 1.577400000000000091e+01 1.580700000000000038e+01 1.583999999999999986e+01 1.587300000000000111e+01 1.590600000000000058e+01 1.593900000000000006e+01 1.597200000000000131e+01 1.600499999999999901e+01 1.603800000000000026e+01 1.607100000000000151e+01 1.610399999999999920e+01 1.613700000000000045e+01 1.617000000000000171e+01 1.620299999999999940e+01 1.623600000000000065e+01 1.626900000000000190e+01 1.630199999999999960e+01 1.633500000000000085e+01 1.636800000000000210e+01 1.640099999999999980e+01 1.643400000000000105e+01 1.646700000000000230e+01 1.650000000000000000e+01 1.653300000000000125e+01 1.656600000000000250e+01 1.659900000000000020e+01 1.663200000000000145e+01 1.666499999999999915e+01 1.669800000000000040e+01 1.673100000000000165e+01 1.676399999999999935e+01 1.679700000000000060e+01 1.683000000000000185e+01 1.686299999999999955e+01 1.689600000000000080e+01 1.692900000000000205e+01 1.696199999999999974e+01 1.699500000000000099e+01 1.702800000000000225e+01 1.706099999999999994e+01 1.709400000000000119e+01 1.712700000000000244e+01 1.716000000000000014e+01 1.719300000000000139e+01 1.722599999999999909e+01 1.725900000000000034e+01 1.729200000000000159e+01 1.732499999999999929e+01 1.735800000000000054e+01 1.739100000000000179e+01 1.742399999999999949e+01 1.745700000000000074e+01 1.749000000000000199e+01 1.752299999999999969e+01 1.755600000000000094e+01 1.758900000000000219e+01 1.762199999999999989e+01 1.765500000000000114e+01 1.768800000000000239e+01 1.772100000000000009e+01 1.775400000000000134e+01 1.778700000000000259e+01 1.782000000000000028e+01 1.785300000000000153e+01 1.788599999999999923e+01 1.791900000000000048e+01 1.795200000000000173e+01 1.798499999999999943e+01 1.801800000000000068e+01 1.805100000000000193e+01 1.808399999999999963e+01 1.811700000000000088e+01 1.815000000000000213e+01 1.818299999999999983e+01 1.821600000000000108e+01 1.824900000000000233e+01 1.828200000000000003e+01 1.831500000000000128e+01 1.834800000000000253e+01 1.838100000000000023e+01 1.841400000000000148e+01 1.844699999999999918e+01 1.848000000000000043e+01 1.851300000000000168e+01 1.854599999999999937e+01 1.857900000000000063e+01 1.861200000000000188e+01 1.864499999999999957e+01 1.867800000000000082e+01 1.871100000000000207e+01 1.874399999999999977e+01 1.877700000000000102e+01 1.881000000000000227e+01 1.884299999999999997e+01 1.887600000000000122e+01 1.890900000000000247e+01 1.894200000000000017e+01 1.897500000000000142e+01 1.900800000000000267e+01 1.904100000000000037e+01 1.907400000000000162e+01 1.910699999999999932e+01 1.914000000000000057e+01 1.917300000000000182e+01 1.920599999999999952e+01 1.923900000000000077e+01 1.927200000000000202e+01 1.930499999999999972e+01 1.933800000000000097e+01 1.937100000000000222e+01 1.940399999999999991e+01 1.943700000000000117e+01 1.947000000000000242e+01 1.950300000000000011e+01 1.953600000000000136e+01 1.956900000000000261e+01 1.960200000000000031e+01 1.963500000000000156e+01 1.966799999999999926e+01 1.970100000000000051e+01 1.973400000000000176e+01 1.976699999999999946e+01 1.980000000000000071e+01 1.983300000000000196e+01 1.986599999999999966e+01 1.989900000000000091e+01 1.993200000000000216e+01 1.996499999999999986e+01
1.000000000000000000e+00 9.969194728842838416e-01 9.891078244570786770e-01 9.782899751491616058e-01 9.658877183124516819e-01 9.528510728920774886e-01 9.397209066399951904e-01 9.267963301289062761e-01 9.142034225856623397e-01 9.019474929279535091e-01 8.900498413961385191e-01 8.785377028233465335e-01 8.674120128957387710e-01 8.566090385187268286e-01 8.460132284357608778e-01 8.354981206707138286e-01 8.249302249064986992e-01 8.141735167002291940e-01 8.032475540121589708e-01 7.923382224539617935e-01 7.817508296752672114e-01 7.716530563681343047e-01 7.621134998832129748e-01 7.531430942551691210e-01 7.447086641603297696e-01 7.366926380095250027e-01 7.289756872674594268e-01 7.215104537106031835e-01 7.142535380825092428e-01 7.070350250633061773e-01 6.996051575437440828e-01 6.917423241067709450e-01 6.835440243734308696e-01 6.752590329600451913e-01 6.670651364728070742e-01 6.590292780070096113e-01 6.512213567241575962e-01 6.436719151229729485e-01 6.363830833004272547e-01 6.293081472127246556e-01 6.223864833065704261e-01 6.155512166094125881e-01 6.087539026851416235e-01 6.019774711616219243e-01 5.952855460844924673e-01 5.887197716861147789e-01 5.822856911643513600e-01 5.758651693372806024e-01 5.693659168274318727e-01 5.627483152556470580e-01 5.560957609388440526e-01 5.494582718475939931e-01 5.428440164627442721e-01 5.362513391584201594e-01 5.297250328704061761e-01 5.232844251501732602e-01 5.169261823919334420e-01 5.106205828065439878e-01 5.043235066105864473e-01 4.980210469890283265e-01 4.917503426958747537e-01 4.855952675043563871e-01 4.796194046012388079e-01 4.738070804766502109e-01 4.680958101402467042e-01 4.624355061686830082e-01 4.568445135513947153e-01 4.513446341094030645e-01 4.459331724211557657e-01 4.405571846555854654e-01 4.351559897641341101e-01 4.297093771032323706e-01 4.242306395222041338e-01 4.187635395204490907e-01 4.133832189110604460e-01 4.081507694921094331e-01 4.031097507247586864e-01 3.982503109814427011e-01 3.935248394408423778e-01 3.889137277452214825e-01 3.844006093341797992e-01 3.799618757670219504e-01 3.755856554069567643e-01 3.712403504692330380e-01 3.668881515278730743e-01 3.624626054228602956e-01 3.579220259867945675e-01 3.532416769879782592e-01 3.484023259129392924e-01 3.434127602763148990e-01 3.384986897728637367e-01 3.338503094558687989e-01 3.295577385175350038e-01 3.256446361913513665e-01 3.220287339816517713e-01 3.185949985389792682e-01 3.152606681615774398e-01 3.119661137908147919e-01 3.087035612545709351e-01 3.054801672253990019e-01 3.022883760535952091e-01 2.991173785535369833e-01 2.959480522346764619e-01 2.927705365552425998e-01 2.896027851137624176e-01 2.864612225298915904e-01 2.833621978073704861e-01 2.803149390338417479e-01 2.773298071226995565e-01 2.744213895709903817e-01 2.716171170972767057e-01 2.689311562421796142e-01 2.663342272227164909e-01 2.637495303969625282e-01 2.610745157911654180e-01 2.582317645051424027e-01 2.551731646521285812e-01 2.519036555819690881e-01 2.484989559972869966e-01 2.451080323492715596e-01 2.418761559669379280e-01 2.388929634778218514e-01 2.361635871184904756e-01 2.336251134498321669e-01 2.312284217657067653e-01 2.289416314170718281e-01 2.267507228224591997e-01 2.246535630008258955e-01 2.226348233212117056e-01 2.206682749607610239e-01 2.187330131432560221e-01 2.168076652321058451e-01 2.148876094782151414e-01 2.129606878974422968e-01 2.110294425717788303e-01 2.091112316699724472e-01 2.072109132435491219e-01 2.053119181664443405e-01 2.033898254877668788e-01 2.014376604107355750e-01 1.994713807442248521e-01 1.975082015789709211e-01 1.955680032592894413e-01 1.936444905679808037e-01 1.917245929934981163e-01 1.897828502883728286e-01 1.877870962131250598e-01 1.857096794068565371e-01 1.835216900033487530e-01 1.812000182563208162e-01 1.787348292321846999e-01 1.761378165599292722e-01 1.734414456016485639e-01 1.706767833082023789e-01 1.678582379221264242e-01 1.649974838933585819e-01 1.621290346109690028e-01 1.593029650684993359e-01 1.565688682309538393e-01 1.539657808531805228e-01 1.515011280684742667e-01 1.491510009511114732e-01 1.468798956627366259e-01 1.446479010365804285e-01 1.424185817734357762e-01 1.401731608562809817e-01 1.379164339626005042e-01 1.356599478535163439e-01 1.334067337375989259e-01 1.311505343915909672e-01 1.288767467497274055e-01 1.265932477518130206e-01 1.243348125044726193e-01 1.221311834613859476e-01 1.200210588446024296e-01 1.180392790893657340e-01 1.162288829681459856e-01 1.145489953548535500e-01 1.129072453846832608e-01 1.112321964671827562e-01 1.094875942362878163e-01 1.076448957537033957e-01 1.056944503883408271e-01 1.036698301702971420e-01 1.016170741046659165e-01 9.957069158755370297e-02 9.755520247508542298e-02 9.559559329402941841e-02 9.370183337872386997e-02 9.186812786615208837e-02 9.010392603064877604e-02 8.843057520804646632e-02 8.686237970323505697e-02 8.540268197984954290e-02 8.406146599933475572e-02 8.283006978911090779e-02 8.168200920296750378e-02 8.059034375481415047e-02 7.953243501437468055e-02 7.849161781084440515e-02 7.747175353057013381e-02 7.649033558656588572e-02 7.557356713650675850e-02 7.472523465392691411e-02 7.392584998905092630e-02 7.318772840923250256e-02 7.246758124612047436e-02 7.177251366394844789e-02 7.115749944116199488e-02 7.064365012023826607e-02 7.021380826820425303e-02 6.988194702234480638e-02 6.962436120348028390e-02 6.941313762877913962e-02 6.921248968850397809e-02 6.899695933873792320e-02 6.875788364329464553e-02 6.845824923415759489e-02 6.809094889685320118e-02 6.764945042434854228e-02 6.712867394327468040e-02 6.653272458321074501e-02 6.586128430231925901e-02 6.512490547012032838e-02 6.434091947428480229e-02 6.352812458496025216e-02 6.270392629508995952e-02 6.188623704306947526e-02 6.109341857657835800e-02 6.033331658682913878e-02 5.960009044965135228e-02 5.888449974403741488e-02 5.817930798676278215e-02 5.747609535504134143e-02 5.676650650435909051e-02 5.604418141396413922e-02 5.532377325906751020e-02 5.463639794291715035e-02 5.400591436910987669e-02 5.344700418390857521e-02 5.296188868551594819e-02 5.255040830131577773e-02 5.218588275830709361e-02 5.184335645433636730e-02 5.150690086549818830e-02 5.116732673793413649e-02 5.080013667018908052e-02 5.041277828154468871e-02 4.998648703516560265e-02 4.953006390766368644e-02 4.905037394652011357e-02 4.854810089759850622e-02 4.802435001477520921e-02 4.748367103726058858e-02 4.692802546634975563e-02 4.636340117208172934e-02 4.579487776401886673e-02 4.522659568253351026e-02 4.466949200241820961e-02 4.411766328702816653e-02 4.356826474441705122e-02 4.301843369738998779e-02 4.250535316709259936e-02 4.204009604252797322e-02 4.155752944010267930e-02 4.106953179211981358e-02 4.054215889272266837e-02 3.994860132014883825e-02 3.930716471518043431e-02 3.862966541107987206e-02 3.792193232387380125e-02 3.719358948739186904e-02 3.646626390284971736e-02 3.574971235204614517e-02 3.504058389809268370e-02 3.434383557634149847e-02 3.365903480542979664e-02 3.297623249869360146e-02 3.229379489657330238e-02 3.160972194483969988e-02 3.092966647684782314e-02 3.026404628741412306e-02 2.962247277491398753e-02 2.902028891855359255e-02 2.845996173581752733e-02 2.795848550172521860e-02 2.751767503141203802e-02 2.713405025341042789e-02 2.681105621682656343e-02 2.655569623828591894e-02 2.636598181027916335e-02 2.623140682170182689e-02 2.613802853857927211e-02 2.621721534178015137e-02 2.629905345426221744e-02 2.633976754012277641e-02 2.635405268881511540e-02 2.628284030148858932e-02 2.611833603894546038e-02 2.588806127312699365e-02 2.559911236467288242e-02 2.523713731234846630e-02 2.481324691118827475e-02 2.434798485993645151e-02 2.384822885761074193e-02 2.332236473432270848e-02 2.277560794992930168e-02 2.222116130547757695e-02 2.165411629312995537e-02 2.108314154915324340e-02 2.051311425061930552e-02 1.994066508764722953e-02 1.937053037672253550e-02 1.880538449971310561e-02 1.825381424512787648e-02 1.771288705909597125e-02 1.717410142574039844e-02 1.663080223605957822e-02 1.608107917235686302e-02 1.553647947431223940e-02 1.500287595326609512e-02 1.448272829248003005e-02 1.397746940588651121e-02 1.348464118117997761e-02 1.300365049909411354e-02 1.253789858132594616e-02 1.208768084582873686e-02 1.164562750640255398e-02 1.120287928410769462e-02 1.075594255608652502e-02 1.030238015472984686e-02 9.835176456970507602e-03 9.352729899136547065e-03 8.854139155992932567e-03 8.347913303963463982e-03 7.848313092320497592e-03 7.350820944987134647e-03 6.859755641524931634e-03 6.380263896731230670e-03 5.913553753933143559e-03 5.458118105853969337e-03 5.016993125217718980e-03 4.600276955825745306e-03 4.215774291352814528e-03 3.858011048056676860e-03 3.522317814411516160e-03 3.201845066886191502e-03 2.888403411028720932e-03 2.572847017664790271e-03 2.245884553335148609e-03 1.897757222185752352e-03 1.523012641235282558e-03 1.126345505682527269e-03 7.094692493878082627e-04 2.742741806716392943e-04 -1.749814895917409252e-04 -6.304140834691872222e-04 -1.075243052076609116e-03 -1.500779694309920800e-03 -1.905335727605831243e-03 -2.285772301557173480e-03 -2.660236181657127559e-03 -3.046544859941968750e-03 -3.454719553444435005e-03 -3.875698793416076232e-03 -4.307383230878647495e-03 -4.755844494331625504e-03 -5.221183117616064358e-03 -5.698973829731971037e-03 -6.183293485505615174e-03 -6.685504527754413187e-03 -7.220724802086833996e-03 -7.793392619438879211e-03 -8.413107318454940767e-03 -9.084971768093920777e-03 -9.808437141236721682e-03 -1.058165615051982929e-02 -1.140439398621133707e-02 -1.227948199754973733e-02 -1.320455254770183662e-02 -1.418438003120386752e-02 -1.520422163876550964e-02 -1.624166319432788011e-02 -1.728357952543140008e-02 -1.833374883451604001e-02 -1.938502458087794714e-02 -2.043691396955472223e-02 -2.148286913926467784e-02 -2.252053406379885686e-02 -2.354763053953134316e-02 -2.455905385854824721e-02 -2.555206432386111434e-02 -2.652200348182359377e-02 -2.746730790258738314e-02 -2.838545785793782084e-02 -2.926977784865527829e-02 -3.011528275063105747e-02 -3.091551876320133493e-02 -3.167800303508086501e-02 -3.241607003410464788e-02 -3.313840296079180459e-02 -3.384631000251698413e-02 -3.454460210622550820e-02 -3.524047348623661480e-02 -3.593484390120762345e-02 -3.662685214446586429e-02 -3.731054350274087134e-02 -3.797303498943131045e-02 -3.861623562422590583e-02 -3.924836461952455058e-02 -3.986819924752924016e-02 -4.047661479119660233e-02 -4.108425247215000131e-02 -4.170831639715943256e-02 -4.236520633243075901e-02 -4.307011876310735954e-02 -4.383888277812313106e-02 -4.467054247011516960e-02 -4.556641592912731575e-02 -4.652144608139099913e-02 -4.752218407354173030e-02 -4.856938121580022666e-02 -4.965065907484326330e-02 -5.076065884414739104e-02 -5.189099091277453446e-02 -5.303444130381868016e-02 -5.417881624816407726e-02 -5.530943357957293638e-02 -5.641985494705326065e-02 -5.750274476443139465e-02 -5.855117290686361053e-02 -5.955851697018511165e-02 -6.052186973553092680e-02 -6.143871808428984227e-02 -6.231328020012833618e-02 -6.316415395561569834e-02 -6.400342313030586705e-02 -6.484014178996222455e-02 -6.569042396269608730e-02 -6.655750929666992555e-02 -6.743705258606674802e-02 -6.832644694534027729e-02 -6.921378680188274013e-02 -7.009418757752695905e-02 -7.096714834932886518e-02 -7.183171935804107122e-02 -7.268636441233028433e-02 -7.353053882665340490e-02 -7.437047451341252668e-02 -7.521117650479243466e-02 -7.605999696168083690e-02 -7.691742771828649627e-02 -7.778357929537647875e-02 -7.865798370554895336e-02 -7.953676767423621674e-02 -8.041534883322042082e-02 -8.129530455189892812e-02 -8.217529406812891513e-02 -8.305368623300739273e-02 -8.393557876419137365e-02 -8.482008849445080156e-02 -8.571114363846535356e-02 -8.661206521388171986e-02 -8.752959869225172829e-02 -8.846999914743959581e-02 -8.944094267661054087e-02 -9.044590441918196055e-02 -9.148002691589293689e-02 -9.253982816336771278e-02 -9.362460265885039212e-02 -9.472849381335989027e-02 -9.584484638272816603e-02 -9.696727932274673556e-02 -9.809430943538779979e-02 -9.922593103322624453e-02 -1.003616788605908861e-01 -1.015015601504509341e-01 -1.026470547160724667e-01 -1.037995842682846309e-01 -1.049555937189370347e-01 -1.061105122071237944e-01 -1.072564557953845227e-01 -1.083883105353227461e-01 -1.095100426861980308e-01 -1.106235258109004860e-01 -1.117353321461962146e-01 -1.128526850361911832e-01 -1.139833937758528565e-01 -1.151340971314666478e-01 -1.163154901701628219e-01 -1.175292291069151979e-01 -1.187718955488799438e-01 -1.200381186750721224e-01 -1.213166913398129043e-01 -1.225973109674650674e-01 -1.238734446394180733e-01 -1.251369652119696529e-01 -1.263783385932201464e-01 -1.275887728920732100e-01 -1.287610033455019454e-01 -1.298924957931137936e-01 -1.309780217366655342e-01 -1.320194266965929175e-01 -1.330090436675493704e-01 -1.339367825753651209e-01 -1.347962030847041637e-01 -1.355836821888936339e-01 -1.363017189925379569e-01 -1.369594387279259584e-01 -1.375700417358657890e-01 -1.381453807294673042e-01 -1.386926459747060969e-01 -1.392141271199688612e-01 -1.397097993546301820e-01 -1.401771046152136824e-01 -1.406095214095111623e-01 -1.410035624389466280e-01 -1.413595885283265852e-01 -1.416830667357133755e-01 -1.419771120524763452e-01 -1.422425805879389826e-01 -1.424785756875312503e-01 -1.426831843710385517e-01 -1.428610956110309138e-01 -1.430142292745599786e-01 -1.431427009207296985e-01 -1.432464761707369361e-01 -1.433318187508057229e-01 -1.434057453406566984e-01 -1.434681317539822643e-01 -1.435197075368461472e-01 -1.435688673444336927e-01 -1.436208230410816189e-01 -1.436791197021867750e-01 -1.437484657005998756e-01 -1.438298011399225529e-01 -1.439276943609043569e-01 -1.440477769020420684e-01 -1.441920432717322120e-01 -1.443646412931364198e-01 -1.445696338978032514e-01 -1.447955183276433688e-01 -1.450301299931223697e-01 -1.452580947515679233e-01 -1.454596026962412525e-01 -1.456205606007057174e-01 -1.457300951257508859e-01 -1.457841195276592117e-01 -1.457911766245702234e-01 -1.457615941130092907e-01 -1.457025380805046788e-01 -1.456207708148198332e-01 -1.455190688801792920e-01 -1.453945510246091866e-01 -1.452438341614372963e-01 -1.450646006966313795e-01 -1.448592013221531027e-01 -1.446248677908277269e-01 -1.443628882210851727e-01 -1.440778781043116352e-01 -1.437810415294542565e-01 -1.434804801584252942e-01 -1.431786252543370830e-01 -1.428781523184833591e-01 -1.425816620516749400e-01 -1.422974248548516119e-01 -1.420414095787962683e-01 -1.418254588273129835e-01 -1.416544074239805551e-01 -1.415233712607475436e-01 -1.414206833426542853e-01 -1.413371130882438154e-01 -1.412649809621416563e-01 -1.412025873228299477e-01 -1.411529310926797343e-01 -1.411139539887723560e-01 -1.410685070809508390e-01 -1.409904409602539821e-01 -1.408708558114364351e-01 -1.406863546265149645e-01 -1.404204521890527468e-01 -1.400667564625114048e-01 -1.396236207831897114e-01 -1.390923770763955736e-01 -1.384818400045837727e-01 -1.377998679214322009e-01 -1.370536884768781272e-01 -1.362508109846490845e-01 -1.353977109632866216e-01 -1.344961602948400448e-01 -1.335467585728062900e-01 -1.325608095718018853e-01 -1.315499025513457432e-01 -1.305262111657587709e-01 -1.294989048677032406e-01 -1.284736316411176360e-01 -1.274569663804916986e-01 -1.264534329676661462e-01 -1.254671567556972234e-01 -1.244993480698225463e-01 -1.235493969023028216e-01 -1.226161617250023372e-01 -1.216969688554985496e-01 -1.207949144261053487e-01 -1.199140599732517742e-01 -1.190594242711068146e-01
1.000000000000000000e+00 9.968636711081306778e-01 9.886976242230244294e-01 9.772379484941989825e-01 9.639022261479396336e-01 9.496120195197043090e-01 9.350331896929564568e-01 9.205953924329882687e-01 9.064975525584433313e-01 8.927869663510372700e-01 8.794548428791773009e-01 8.664726149602469674e-01 8.537973359558439501e-01 8.413153235761055004e-01 8.288720262790677529e-01 8.163046577349666322e-01 8.034634425275040126e-01 7.902378089107164882e-01 7.766755624697578853e-01 7.630393695299847456e-01 7.497340618099282983e-01 7.370741619604138650e-01 7.252506397799398652e-01 7.143225724947077637e-01 7.042635985497078810e-01 6.949278167703539788e-01 6.860711663903293900e-01 6.774451352723549480e-01 6.688554942871686171e-01 6.600833323714495604e-01 6.508635987575513981e-01 6.410031566474982956e-01 6.307160176710757682e-01 6.203180534846559624e-01 6.100714843867229842e-01 6.000980132279996049e-01 5.905118844912857767e-01 5.814295644107035921e-01 5.728962506434606139e-01 5.648418521541717086e-01 5.571523087416899722e-01 5.496825591970515568e-01 5.423302166978173355e-01 5.350465214122033242e-01 5.278394876410666958e-01 5.207106729736242778e-01 5.136249960256936697e-01 5.064658174147530501e-01 4.991289954290103470e-01 4.916317643726166309e-01 4.841512472081693219e-01 4.767971420363705803e-01 4.695980379917421010e-01 4.625285899782232146e-01 4.555954467778004502e-01 4.487911808718213491e-01 4.420803211106331676e-01 4.353940292536474521e-01 4.286918612354592706e-01 4.219783539578197407e-01 4.153071587478803783e-01 4.087369060377937235e-01 4.023298192698904763e-01 3.961474756017374643e-01 3.902113037358057590e-01 3.845277932055374825e-01 3.791241302552471049e-01 3.740300972020418890e-01 3.691881412771794158e-01 3.644504064981810010e-01 3.597016619678771732e-01 3.548742901054349197e-01 3.499562128811116724e-01 3.449680351147141888e-01 3.399759650069312800e-01 3.350599892495723653e-01 3.302718181088443727e-01 3.255704575223581365e-01 3.208652893988910848e-01 3.161248680887656648e-01 3.114195351108677845e-01 3.068146350613408235e-01 3.023399172955131831e-01 2.980338884389399090e-01 2.939238322380616220e-01 2.899576250498596686e-01 2.860015822443192635e-01 2.819410375926839074e-01 2.776760516748643104e-01 2.731843482783523624e-01 2.687398955275343004e-01 2.646101900332983869e-01 2.609005493955721122e-01 2.576004415943210502e-01 2.546416396738024335e-01 2.518965186412952528e-01 2.492387205450394272e-01 2.466068104441627162e-01 2.439878290267034344e-01 2.413832387729518414e-01 2.387957154506269719e-01 2.362160356245634196e-01 2.336298582756596576e-01 2.310325159423996522e-01 2.284399998924285524e-01 2.258761443583824635e-01 2.233595168343243953e-01 2.208933168091467558e-01 2.184654513007831811e-01 2.160487000431234872e-01 2.136248048050423676e-01 2.111867473916134719e-01 2.087192463608528725e-01 2.062009943895287689e-01 2.036057474018784508e-01 2.009084484945081461e-01 1.980670886419206300e-01 1.950793492806464080e-01 1.920337699374998486e-01 1.890772169745899289e-01 1.863280223640577382e-01 1.837951410507815686e-01 1.814133341190455606e-01 1.791243174874377342e-01 1.768911858431928275e-01 1.746922625968694576e-01 1.725374638479983957e-01 1.704456945284329450e-01 1.684298541132803195e-01 1.664811198391245584e-01 1.645884720998317674e-01 1.627281602841555708e-01 1.608800019570804651e-01 1.590205730658669214e-01 1.571377542647563186e-01 1.552363061487680995e-01 1.533069932963781468e-01 1.513173572930423538e-01 1.492393802861827212e-01 1.470779977894684509e-01 1.448661613230507739e-01 1.426393332871467579e-01 1.404069193736164067e-01 1.381598481004182588e-01 1.358918730288074250e-01 1.335934710831848116e-01 1.312399638323764883e-01 1.288081564600802587e-01 1.262751950830198200e-01 1.236205590735211246e-01 1.208247148373897267e-01 1.178763296363031510e-01 1.147842758982802469e-01 1.115753762719624564e-01 1.082697647278321601e-01 1.048936237421136813e-01 1.014972476212672309e-01 9.815525757244862592e-02 9.492430051450995165e-02 9.183159930750046940e-02 8.886954988700312974e-02 8.601428039198687203e-02 8.323208467280288070e-02 8.048318938424006697e-02 7.772168098661075275e-02 7.492181855255457268e-02 7.208264372288036848e-02 6.921183868917181459e-02 6.630756210144286844e-02 6.334954450445229313e-02 6.032416850852187484e-02 5.725262729037101928e-02 5.417619854238963500e-02 5.114431507868285459e-02 4.821515720289781815e-02 4.543424528777796623e-02 4.281020145172593355e-02 4.029534080897891057e-02 3.782201142201812444e-02 3.536213654512704307e-02 3.291669280597831621e-02 3.045857190821255403e-02 2.795563159655228835e-02 2.539345043594992690e-02 2.277236011245463432e-02 2.011267291503551768e-02 1.743076823024789640e-02 1.473871172710295059e-02 1.205759227211377661e-02 9.404689924313888380e-03 6.802717822289227820e-03 4.277732401043826856e-03 1.852567205751538045e-03 -4.508339705033146869e-04 -2.607513877583071855e-03 -4.616565100510039953e-03 -6.495790185519854237e-03 -8.268415215785113181e-03 -9.959438994426769373e-03 -1.159453381214579568e-02 -1.317830617637727290e-02 -1.469042916622455980e-02 -1.611438382882695447e-02 -1.744376700489890311e-02 -1.869855098349582426e-02 -1.991547098585863887e-02 -2.108933676755567546e-02 -2.213757623241176947e-02 -2.296001477416650949e-02 -2.363181885363407550e-02 -2.422078137113461288e-02 -2.472892606049597805e-02 -2.520396209193983064e-02 -2.564657660722445900e-02 -2.605547679429055796e-02 -2.643845108167842961e-02 -2.679693519159441137e-02 -2.712879557045762280e-02 -2.743666986331546459e-02 -2.776929435110946781e-02 -2.815829900126642915e-02 -2.861392494045284646e-02 -2.914010286304502192e-02 -2.973571013692969875e-02 -3.038209831207554223e-02 -3.107270568511599426e-02 -3.178309591923819677e-02 -3.250022076661568393e-02 -3.320616697690956243e-02 -3.390646984253708335e-02 -3.458893803090538205e-02 -3.523672602579205199e-02 -3.585668335575229598e-02 -3.645005957683487841e-02 -3.701901495304497219e-02 -3.753917662934681820e-02 -3.799729468990079018e-02 -3.841179438141268526e-02 -3.879928610529786992e-02 -3.916566423171455313e-02 -3.950595649786113606e-02 -3.982806061064253500e-02 -4.014094389731878015e-02 -4.045456967571899737e-02 -4.078161437401355005e-02 -4.114196953820326019e-02 -4.153666919879547142e-02 -4.196431548932977318e-02 -4.239783826174672865e-02 -4.283388371454110999e-02 -4.327640206305807813e-02 -4.372834884842042441e-02 -4.418078852822369951e-02 -4.462585445754162217e-02 -4.506082216958528369e-02 -4.547687479299800800e-02 -4.586912601942073203e-02 -4.622497705468450735e-02 -4.652532494608835334e-02 -4.678289718006118508e-02 -4.701159091376522214e-02 -4.722222138986757051e-02 -4.741321090739958333e-02 -4.758677256513892811e-02 -4.773687836483056501e-02 -4.782275699847637201e-02 -4.781543500858796703e-02 -4.778548612346025098e-02 -4.775979994850822197e-02 -4.773357934860287394e-02 -4.768997658290447667e-02 -4.763355299004996130e-02 -4.755950386553299547e-02 -4.746897790006934098e-02 -4.736489158064464966e-02 -4.724431000225025323e-02 -4.710234844842745711e-02 -4.694417457716078268e-02 -4.677405386026785988e-02 -4.660085616807841530e-02 -4.642250820412072848e-02 -4.623057568748924206e-02 -4.601688832652901101e-02 -4.576576815397218057e-02 -4.546447449407064328e-02 -4.509568044484291854e-02 -4.464873116545206577e-02 -4.412315167623570566e-02 -4.352107842512636937e-02 -4.285022691567333397e-02 -4.212583587219138892e-02 -4.136697559537771962e-02 -4.059136536590593480e-02 -3.981700621572115822e-02 -3.907046605250594912e-02 -3.832205742602528414e-02 -3.746879791962779566e-02 -3.667918027124991015e-02 -3.600616607562227151e-02 -3.544249786307137468e-02 -3.497426268881101419e-02 -3.461500062316728160e-02 -3.433779872297086644e-02 -3.411191307995756899e-02 -3.392485334260933461e-02 -3.377080853462535032e-02 -3.364751706169186174e-02 -3.355334524067630358e-02 -3.348997080525155379e-02 -3.345248166055576206e-02 -3.343670190853053475e-02 -3.344081286437061706e-02 -3.345838109819815331e-02 -3.347827990708409501e-02 -3.348953308739864576e-02 -3.348633119041672518e-02 -3.346747020069027606e-02 -3.343462392093038416e-02 -3.338642291475759499e-02 -3.332230364477368340e-02 -3.324827100333901247e-02 -3.317872707288298945e-02 -3.313038429814766511e-02 -3.311575198191174518e-02 -3.314186641590377569e-02 -3.321834156569270641e-02 -3.334864185045333107e-02 -3.354139696396435388e-02 -3.379942678711713583e-02 -3.412334545975306832e-02 -3.451205358751691099e-02 -3.496457960811860666e-02 -3.547964864263437185e-02 -3.605571653941864324e-02 -3.668203629656584253e-02 -3.734586694134182233e-02 -3.804865178482146754e-02 -3.878478558893189154e-02 -3.954425376127825714e-02 -4.031404926679998946e-02 -4.108472605985052928e-02 -4.185090608341224261e-02 -4.260416063629274969e-02 -4.333283647337520667e-02 -4.403208898256606024e-02 -4.469538273218105762e-02 -4.532243288707152318e-02 -4.591806919432269568e-02 -4.648648359183581158e-02 -4.702222921727773619e-02 -4.752388293467007391e-02 -4.798952059862602454e-02 -4.842023373400135278e-02 -4.882491441019716494e-02 -4.921165847739145116e-02 -4.957789130329114113e-02 -4.992516927019994416e-02 -5.025183385296867061e-02 -5.055437505955132083e-02 -5.083072773464013261e-02 -5.107891435749738890e-02 -5.130089179735251859e-02 -5.150670789758645535e-02 -5.170726418720376916e-02 -5.191202411248584808e-02 -5.213017040223570653e-02 -5.236767425963553824e-02 -5.262718406721065417e-02 -5.290963850942505958e-02 -5.320860749984968746e-02 -5.351918415583137301e-02 -5.384213915136868561e-02 -5.417817714938191753e-02 -5.452633804711448651e-02 -5.489773325031047785e-02 -5.529287717948904585e-02 -5.569123920224445384e-02 -5.607552298317726447e-02 -5.645487306565225016e-02 -5.682679308065151369e-02 -5.721840350405370951e-02 -5.764081945418120939e-02 -5.809456873581384656e-02 -5.857632391914600889e-02 -5.908074243097723860e-02 -5.960062751216545912e-02 -6.011915075510164408e-02 -6.063644668087981443e-02 -6.115835702334755652e-02 -6.167990811814343111e-02 -6.219978549523607486e-02 -6.270986654244499470e-02 -6.321097397830259534e-02 -6.370337625157200534e-02 -6.418080728548983260e-02 -6.463244621518328403e-02 -6.505107572844445740e-02 -6.543239898090857931e-02 -6.576928128014791763e-02 -6.605759379266078202e-02 -6.629583351492823740e-02 -6.648133621023885609e-02 -6.661378119130736963e-02 -6.669725766820390478e-02 -6.673609172474100071e-02 -6.673353720741140305e-02 -6.669143407291243386e-02 -6.661303202780248511e-02 -6.650168361859609689e-02 -6.636961959129636379e-02 -6.622414205524830566e-02 -6.606485095445942257e-02 -6.589615324133682450e-02 -6.573280854177557253e-02 -6.559580544023717319e-02 -6.550977287924757142e-02 -6.549027438502211251e-02 -6.553482034927365918e-02 -6.564863909532928088e-02 -6.583316879660526533e-02 -6.608516789871284047e-02 -6.640571503716261037e-02 -6.678111241768519557e-02 -6.720147196023405767e-02 -6.765562793772225691e-02 -6.812735591296312232e-02 -6.859531338300205172e-02 -6.904111091555943658e-02 -6.944742978802244393e-02 -6.981151780112418437e-02 -7.013331167464872951e-02 -7.041240840842676041e-02 -7.064287074136697819e-02 -7.081834730341812767e-02 -7.093286853258881641e-02 -7.098548150143105251e-02 -7.097042932350397515e-02 -7.088449271763212767e-02 -7.073393257346566321e-02 -7.052237195028739081e-02 -7.024924589268094488e-02 -6.990854606264776394e-02 -6.949213985918431535e-02 -6.900053027812302897e-02 -6.843910157387082804e-02 -6.781275648836931902e-02 -6.712827929907241864e-02 -6.639296331186640698e-02 -6.561431835088539499e-02 -6.479974156253823225e-02 -6.396216877966244552e-02 -6.310441629038804345e-02 -6.223347449501899498e-02 -6.135322492776792286e-02 -6.045866232600757839e-02 -5.954554872929597453e-02 -5.861981438490097146e-02 -5.768273349718531368e-02 -5.674053568877087533e-02 -5.579979225640098461e-02 -5.486241695147037190e-02 -5.393246557433793026e-02 -5.301896020350825578e-02 -5.212788942301917194e-02 -5.127261238116125053e-02 -5.046691210458566224e-02 -4.972146694264502342e-02 -4.904160885448681506e-02 -4.842541737453374268e-02 -4.787803136060510972e-02 -4.739059532411781656e-02 -4.694628178854432649e-02 -4.652501575048557242e-02 -4.611286282605320946e-02 -4.570082559434340830e-02 -4.528557855347559169e-02 -4.486919210766334570e-02 -4.445885002048326901e-02 -4.406457165155886618e-02 -4.369543640414665087e-02 -4.335901446698139233e-02 -4.306067775258868441e-02 -4.280300118154660438e-02 -4.259676637905737001e-02 -4.244757010377907952e-02 -4.235619713019399268e-02 -4.232265680898548987e-02 -4.234710112064984239e-02 -4.242585197196942215e-02 -4.255510801663463932e-02 -4.272983418890132640e-02 -4.294132957958948782e-02 -4.318446452981067329e-02 -4.345879568023577888e-02 -4.376619075907973999e-02 -4.410878787616935581e-02 -4.448657026865461550e-02 -4.489810957584594586e-02 -4.534039763822440144e-02 -4.580376068130018880e-02 -4.627597736178908072e-02 -4.674529309123854476e-02 -4.720078640304279510e-02 -4.762906344760210048e-02 -4.801459236118451462e-02 -4.834244866655282302e-02 -4.860037561960841440e-02 -4.877487408548780018e-02 -4.886129177908293125e-02 -4.885715812863961754e-02 -4.875937818883382263e-02 -4.857092610543529976e-02 -4.829628774675845393e-02 -4.793899849852731321e-02 -4.750849974659093755e-02 -4.701719179452405750e-02 -4.647738428329368371e-02 -4.590126339252209586e-02 -4.530145901440024714e-02 -4.468499958833558466e-02 -4.405344068334609425e-02 -4.340743971178595562e-02 -4.274629081391566332e-02 -4.207923568279898358e-02 -4.141462663221535945e-02 -4.075953237260777906e-02 -4.011910619830729580e-02 -3.950063726110105561e-02 -3.890900571245923395e-02 -3.834650423278473941e-02 -3.782583982766671293e-02 -3.736266838415434888e-02 -3.697259594109215258e-02 -3.666577238228391211e-02 -3.645069489397276957e-02 -3.632765721089804140e-02 -3.629580177454529849e-02 -3.634973580495595713e-02 -3.647943673452890001e-02 -3.667688938835288182e-02 -3.693427840096435294e-02 -3.723410955970836433e-02 -3.755942248482280199e-02 -3.789919740764947920e-02 -3.823737623502670990e-02 -3.856263295470600816e-02 -3.886227487064211616e-02 -3.912729763715206560e-02 -3.936066369928113012e-02 -3.956999058338278585e-02 -3.976306146364871202e-02 -3.994803822373160784e-02 -4.013127777704172255e-02 -4.031269001715842570e-02 -4.048511508813500831e-02 -4.064445598819109440e-02 -4.078954083356781807e-02 -4.091925939072901808e-02 -4.103167612703724487e-02 -4.113482682885967467e-02 -4.124436278851894427e-02 -4.137721955840727855e-02 -4.154472347005930960e-02 -4.175508746726580567e-02 -4.201467024803601236e-02 -4.233630375132941409e-02 -4.273398906502268169e-02 -4.321987549072049684e-02 -4.379719117104433068e-02 -4.446496558184136888e-02 -4.521578934565329694e-02 -4.603412105016828348e-02 -4.690072024131957534e-02 -4.780465769555476002e-02 -4.873072867369775130e-02 -4.966456572598150487e-02 -5.059004837979606123e-02 -5.148652474556637132e-02 -5.233224564956357600e-02 -5.310560250772856233e-02 -5.378542219842511601e-02 -5.435570632375719829e-02 -5.480455949841674113e-02 -5.512203544992631127e-02 -5.530199611742606797e-02 -5.534248633048857724e-02 -5.524301910987634845e-02 -5.500534598715512563e-02 -5.462995229480006876e-02 -5.411875168057581759e-02 -5.347985865152993928e-02 -5.272782404471604983e-02 -5.187949060810599644e-02 -5.095147038430931918e-02 -4.995931348734541921e-02 -4.891702971041948789e-02 -4.784067852590968145e-02 -4.674465534205275719e-02 -4.564170470363316384e-02 -4.454190682219902331e-02 -4.345403076621814215e-02 -4.238716276017043261e-02 -4.134735145030921794e-02 -4.033873110164185039e-02 -3.935809425801173322e-02 -3.840213945238910714e-02
1.000000000000000000e+00 9.979387131664481103e-01 9.925148278126167956e-01 9.848202750740014944e-01 9.757994642405707353e-01 9.661880275232338500e-01 9.564403711816317211e-01 9.468412228854797830e-01 9.375417396327867525e-01 9.285685046356474404e-01 9.199068646198050869e-01 9.115219162269481146e-01 9.033503144062675627e-01 8.953072505267384296e-01 8.872946267207945104e-01 8.792069682614607196e-01 8.709624313913101323e-01 8.625068393410512124e-01 8.538589108009728701e-01 8.451323329508164672e-01 8.365146648902763715e-01 8.281483193822279931e-01 8.200880094198735870e-01 8.123439103429518360e-01 8.048953582330838907e-01 7.976796914165411589e-01 7.906286571073312119e-01 7.837056883256321438e-01 7.768363087337158968e-01 7.698924259627344391e-01 7.626968630117852976e-01 7.550991161473082913e-01 7.472136451821298486e-01 7.392426105861211738e-01 7.313022579599043338e-01 7.234537596824778261e-01 7.157322985586447306e-01 7.081638927668381100e-01 7.007749488978487484e-01 6.935517300196580859e-01 6.864634922654621052e-01 6.794777959400115641e-01 6.725601737416073700e-01 6.656929087137267720e-01 6.588975373951181380e-01 6.521857277582180368e-01 6.455583499578877449e-01 6.389742113384243583e-01 6.323977202778410245e-01 6.258032285528163374e-01 6.192168844429952745e-01 6.126463601489990918e-01 6.060558455298981073e-01 5.994322437659851399e-01 5.927929544423653496e-01 5.861628317756166773e-01 5.795476289554883920e-01 5.729254866162307724e-01 5.662881396435519576e-01 5.596232495854580602e-01 5.529441724599724051e-01 5.463006117606129530e-01 5.397354737787143364e-01 5.332660990496210784e-01 5.269018272535160863e-01 5.206634091220598837e-01 5.145873358533544772e-01 5.087021295991767111e-01 5.029959349990722473e-01 4.974094716493986379e-01 4.918676171314476653e-01 4.863146441805291098e-01 4.807176366631999986e-01 4.750955287996593834e-01 4.695032713525170154e-01 4.639909011764065672e-01 4.585889340057382468e-01 4.532901895233698575e-01 4.480840516114855121e-01 4.429792858735034922e-01 4.379925202565486120e-01 4.331223131200850895e-01 4.283408224040816670e-01 4.235944128702867073e-01 4.188139483613527170e-01 4.139319635794045937e-01 4.089082392983244274e-01 4.037168833338267149e-01 3.983640049392922489e-01 3.928990959641476266e-01 3.874488350637986800e-01 3.821637058034799694e-01 3.771524974653339690e-01 3.724297651272013288e-01 3.679499968978535152e-01 3.636543749282730720e-01 3.594905270538110709e-01 3.554195647584014184e-01 3.514249177677679081e-01 3.475005722146914389e-01 3.436407898850910025e-01 3.398391215299298440e-01 3.360880718471201956e-01 3.323888541613772007e-01 3.287570078053135281e-01 3.252025284949416339e-01 3.217239113824562069e-01 3.183199769603871632e-01 3.149914540794775952e-01 3.117333399162394714e-01 3.085328924777550608e-01 3.053678938387137110e-01 3.021876180086434660e-01 2.989071221807557133e-01 2.954434310773212391e-01 2.917542303068411669e-01 2.878811704491063828e-01 2.839250292223265970e-01 2.799580125231716510e-01 2.760584654678598926e-01 2.723038279590496713e-01 2.687609058602250522e-01 2.654611312177377336e-01 2.623591647066932375e-01 2.593811968237726973e-01 2.564760946379013307e-01 2.536148636351523988e-01 2.507819870910490412e-01 2.479721649831500840e-01 2.451843966216755155e-01 2.424186305207219894e-01 2.396769861858462913e-01 2.369603731879011410e-01 2.342629224300090962e-01 2.315831301115567897e-01 2.289242580434844299e-01 2.262803216694679043e-01 2.236339372288882188e-01 2.209666951855610295e-01 2.182695545373249113e-01 2.155453889411126922e-01 2.127995897333178343e-01 2.100384631072034214e-01 2.072676136413012238e-01 2.044930677889285342e-01 2.017115046237551168e-01 1.989086447916184885e-01 1.960687112245161345e-01 1.931778783355845575e-01 1.902278676470208763e-01 1.872187795834364399e-01 1.841577469333348094e-01 1.810616066145721847e-01 1.779420078477381706e-01 1.748033539277497050e-01 1.716523940960044681e-01 1.685090577431540004e-01 1.654007695881395679e-01 1.623514776221910982e-01 1.593746059469900167e-01 1.564731287884777444e-01 1.536456334794589207e-01 1.508777372087174995e-01 1.481487849965009429e-01 1.454430549688288110e-01 1.427494758273250008e-01 1.400634910380618436e-01 1.373832101601894506e-01 1.347013958591708749e-01 1.320162207828299572e-01 1.293295044432442309e-01 1.266502635022682954e-01 1.239978645363971899e-01 1.213992020356608609e-01 1.188887357810690520e-01 1.165158471600147433e-01 1.143081335642845975e-01 1.122012495920822889e-01 1.101351867441528187e-01 1.080688050648879184e-01 1.059702224548363658e-01 1.038061283917242339e-01 1.015320288650766734e-01 9.914841931752398085e-02 9.669811608862273478e-02 9.422111389389328795e-02 9.175479596524328818e-02 8.932408248973218445e-02 8.695380222747810250e-02 8.465742716540292090e-02 8.244533912200814607e-02 8.033158522059606621e-02 7.833435583864838125e-02 7.646661544738822536e-02 7.473536009285157433e-02 7.313420171863198316e-02 7.165151118735885172e-02 7.027529836181202472e-02 6.898902345074790776e-02 6.777255486450112221e-02 6.661664452068193076e-02 6.552605741192998878e-02 6.450774239840444124e-02 6.356940738757480003e-02 6.269793873643245141e-02 6.188990820476381050e-02 6.113638083757420849e-02 6.044373835750278812e-02 5.982762237671342825e-02 5.929113828236020484e-02 5.882051261307773976e-02 5.842926873349631872e-02 5.811144859310789917e-02 5.786060990933230425e-02 5.764018400434070544e-02 5.740987598900087335e-02 5.714634185905979880e-02 5.682684655372426813e-02 5.642593424151970405e-02 5.594477181100577373e-02 5.539121220834736931e-02 5.477724942726965723e-02 5.410664252991918138e-02 5.338744024888605888e-02 5.263063092978448321e-02 5.184815092496356664e-02 5.105277991558167250e-02 5.025833217601184677e-02 4.948250969331382393e-02 4.874346640991940316e-02 4.804977038157922514e-02 4.738925256541788589e-02 4.672556518841900625e-02 4.604110523566982277e-02 4.532752008785261022e-02 4.457729757275858545e-02 4.379333014995468593e-02 4.299003066171415421e-02 4.218982274683378414e-02 4.140811841796291498e-02 4.065396016162688836e-02 3.992730232212671898e-02 3.922588100129397598e-02 3.854500158867956577e-02 3.787878383587627018e-02 3.723551374031530692e-02 3.661230593137818762e-02 3.602869866541908578e-02 3.545887474794248012e-02 3.489015044150783201e-02 3.432266761012263412e-02 3.375415480559892240e-02 3.318883021055063498e-02 3.263118110983342923e-02 3.208177860650280461e-02 3.154430322080649385e-02 3.101877932932410251e-02 3.050923085122018638e-02 3.001798092199320367e-02 2.954334533841225519e-02 2.908947349741294527e-02 2.866234573295510513e-02 2.828279861516899349e-02 2.796724744292074585e-02 2.765525504335355350e-02 2.735150564262323405e-02 2.697582515281253535e-02 2.647334666454540658e-02 2.590945099085661951e-02 2.531592847786324693e-02 2.470346102595348883e-02 2.407969150334718714e-02 2.345340110031947020e-02 2.282893757131109619e-02 2.220635425948969122e-02 2.158819967691608457e-02 2.096916510199925768e-02 2.034793468308520453e-02 1.972143604705765135e-02 1.908896421503395238e-02 1.845374002734208665e-02 1.782792048833640661e-02 1.721895315130703152e-02 1.663774131548078489e-02 1.608160912388154062e-02 1.555860862315730335e-02 1.506625094526944236e-02 1.459705708575295170e-02 1.414928250303596272e-02 1.372659940472207261e-02 1.333046663100527669e-02 1.296365356404170603e-02 1.263430839370592237e-02 1.242749816401164664e-02 1.224889890152677970e-02 1.208236286922158807e-02 1.186021802604743727e-02 1.148275880459540335e-02 1.098273297826359886e-02 1.044523525422787202e-02 9.882012120292341106e-03 9.296525292223491860e-03 8.688140643233248361e-03 8.064022434000044787e-03 7.431277747848771646e-03 6.794253482423249016e-03 6.155393673819762462e-03 5.532482232222474781e-03 4.925546236466476872e-03 4.338628167618404155e-03 3.775284162460276847e-03 3.236727610613758781e-03 2.731598984750531131e-03 2.260585239587244860e-03 1.823006138767513384e-03 1.411679986413676320e-03 1.015869736462292599e-03 6.222186281262394010e-04 2.178953576430145010e-04 -1.980173430108803177e-04 -6.260236344309836254e-04 -1.066846818015041321e-03 -1.522392489281790013e-03 -2.000225304271715469e-03 -2.505859562930324354e-03 -3.042344336119951961e-03 -3.606581542945509061e-03 -4.201063991773581335e-03 -4.831314024664244353e-03 -5.498743120904809115e-03 -6.203264825671138231e-03 -6.945425396719612753e-03 -7.718558564978794147e-03 -8.515769854518642767e-03 -9.325788036614377982e-03 -1.013590268144749958e-02 -1.094441989038764072e-02 -1.174552764657838498e-02 -1.253617372616437804e-02 -1.330693551046884839e-02 -1.405493226142067939e-02 -1.477854236034824818e-02 -1.546824999602893283e-02 -1.611184921751900728e-02 -1.670638562497867019e-02 -1.725202006780295408e-02 -1.775142032316323268e-02 -1.821144438597093601e-02 -1.864136529465579284e-02 -1.904420233862201897e-02 -1.942476487390190978e-02 -1.978770735375678241e-02 -2.013229904771510897e-02 -2.045968573635249116e-02 -2.077057730503439545e-02 -2.106333387240000993e-02 -2.133611101652988992e-02 -2.158036079232365442e-02 -2.179373091316208488e-02 -2.197842552650300721e-02 -2.213528825526342794e-02 -2.228298873610433731e-02 -2.243655913419236037e-02 -2.260328362577418773e-02 -2.278613760310373507e-02 -2.299076487880578196e-02 -2.322094715930773587e-02 -2.348298878105023468e-02 -2.377666722976714761e-02 -2.410183963380198302e-02 -2.446540524439615519e-02 -2.487301279245540675e-02 -2.532761465386030100e-02 -2.583668333252103419e-02 -2.639316134924980448e-02 -2.698867252156776642e-02 -2.761589660582625463e-02 -2.827913862343458054e-02 -2.898249905696567014e-02 -2.972108270884740028e-02 -3.049571877450023630e-02 -3.130104259143438178e-02 -3.212350436796685554e-02 -3.295348046064414116e-02 -3.378453253897852754e-02 -3.460987945118325360e-02 -3.542339801128993604e-02 -3.622554078458180976e-02 -3.702098242818985252e-02 -3.780959094516669894e-02 -3.859290841710732306e-02 -3.937319630188562680e-02 -4.015382487296462882e-02 -4.094045260330118896e-02 -4.173723411572854286e-02 -4.254034087420970750e-02 -4.334515207958477417e-02 -4.414874264244422059e-02 -4.495384390712194728e-02 -4.576665335262548873e-02 -4.658614167510315845e-02 -4.740495973493896731e-02 -4.822272579036895879e-02 -4.903909308408160861e-02 -4.984524979480327300e-02 -5.063797505512230429e-02 -5.141480260852419881e-02 -5.217455106451486524e-02 -5.292167986178190203e-02 -5.366714755922993157e-02 -5.441365549681722452e-02 -5.516409227626569572e-02 -5.592691886797764717e-02 -5.671437627847880636e-02 -5.753459285246215887e-02 -5.839540229680698774e-02 -5.930119235844150127e-02 -6.024606577653626727e-02 -6.123291626620548656e-02 -6.226650404957331103e-02 -6.334699606421051454e-02 -6.447797134335558900e-02 -6.565455074963610915e-02 -6.687413957454302338e-02 -6.812765219362225400e-02 -6.940868548409981353e-02 -7.070774606190700917e-02 -7.201303802736415405e-02 -7.331751850055638620e-02 -7.461208442431285781e-02 -7.588567513697069833e-02 -7.712747461616184519e-02 -7.833142995491033933e-02 -7.949797760503628241e-02 -8.063279212893222081e-02 -8.174866561815360977e-02 -8.284882304732633929e-02 -8.393449556243974541e-02 -8.501075920629869165e-02 -8.607270437210395864e-02 -8.711808116174457606e-02 -8.814380218803273548e-02 -8.914452159973633438e-02 -9.012222584446015483e-02 -9.108269683197310618e-02 -9.203102479965097338e-02 -9.297237852421659510e-02 -9.390731537892402225e-02 -9.484152645036818263e-02 -9.577759147464784406e-02 -9.672102689721517876e-02 -9.767154352394667727e-02 -9.862723930170702591e-02 -9.958300625056797084e-02 -1.005294012129551162e-01 -1.014580747629981045e-01 -1.023665291225082097e-01 -1.032487382770704842e-01 -1.041024509458172848e-01 -1.049306100406602882e-01 -1.057332769168337488e-01 -1.065157336566159713e-01 -1.072810325969708323e-01 -1.080364051509115630e-01 -1.087923923217829492e-01 -1.095605692412113252e-01 -1.103493042748196901e-01 -1.111635433082149294e-01 -1.120048913405453095e-01 -1.128732274888712001e-01 -1.137623773369173114e-01 -1.146652633212033312e-01 -1.155733643433492913e-01 -1.164802756568112524e-01 -1.173802295748928859e-01 -1.182690938461583574e-01 -1.191447617571155526e-01 -1.200089219571039284e-01 -1.208631892061694524e-01 -1.217039799187751709e-01 -1.225285733448829850e-01 -1.233292132197660040e-01 -1.241011364702579028e-01 -1.248468021185924481e-01 -1.255665063894224609e-01 -1.262594932203310039e-01 -1.269301090540268240e-01 -1.275837161689874488e-01 -1.282251061340990428e-01 -1.288621683807499030e-01 -1.294991030397774634e-01 -1.301370102342730151e-01 -1.307763628352822394e-01 -1.314148780490264623e-01 -1.320532858449985636e-01 -1.327017022750057451e-01 -1.333650760704266081e-01 -1.340380571610916005e-01 -1.347131536442143229e-01 -1.353842703829241656e-01 -1.360444199454764747e-01 -1.366870205073785760e-01 -1.373089200430764323e-01 -1.378979568738241679e-01 -1.384444719387862288e-01 -1.389482144710525446e-01 -1.394063662839308548e-01 -1.398265512983002667e-01 -1.402183446975725223e-01 -1.405925633369127792e-01 -1.409539654702531286e-01 -1.413003106249293706e-01 -1.416258858773066787e-01 -1.419286974367916232e-01 -1.422091211564726065e-01 -1.424618230984633638e-01 -1.426819794203146030e-01 -1.428686960417758500e-01 -1.430256450042159400e-01 -1.431511046256306874e-01 -1.432438040133119372e-01 -1.433038415000234267e-01 -1.433298973622381955e-01 -1.433256203338798274e-01 -1.432904426771637318e-01 -1.432225266746788017e-01 -1.431191464792278267e-01 -1.429819879585276510e-01 -1.428138906626967297e-01 -1.426122698788347409e-01 -1.423767925367888931e-01 -1.421130785448470046e-01 -1.418236352254677313e-01 -1.415117886616272802e-01 -1.411858015505256525e-01 -1.408518355367067709e-01 -1.405185297271344114e-01 -1.401936739489625661e-01 -1.398804762615119268e-01 -1.395838190102650644e-01 -1.393057020099999488e-01 -1.390352936691860442e-01 -1.387630026699539498e-01 -1.384792351650757647e-01 -1.381728802761285346e-01 -1.378327092098263207e-01 -1.374483051696065716e-01 -1.370135123742948491e-01 -1.365263616895673882e-01 -1.359890267260233376e-01 -1.354043196984261732e-01 -1.347758118319797582e-01 -1.341073463091208284e-01 -1.334020097270174343e-01 -1.326614859508701283e-01 -1.318853886629873240e-01 -1.310726713462365967e-01 -1.302190232871900388e-01 -1.293189295798474470e-01 -1.283666657894787511e-01 -1.273634213855357744e-01 -1.263116577614409042e-01 -1.252141293693876667e-01 -1.240776312989234215e-01 -1.229122844019750055e-01 -1.217316682479565593e-01 -1.205546424218940510e-01 -1.193934617558606998e-01 -1.182539686091583775e-01 -1.171381608608658975e-01 -1.160383712632223896e-01 -1.149487158990490365e-01 -1.138687138933240084e-01 -1.128024595237268196e-01 -1.117603367917494317e-01 -1.107419997076278251e-01 -1.097311648058363620e-01 -1.087039258999238506e-01 -1.076632271280965059e-01 -1.065972725357662021e-01 -1.055003662163297579e-01 -1.043687231800398824e-01 -1.031990018018903305e-01 -1.019913723165107172e-01 -1.007489664454433997e-01 -9.947397658456916258e-02 -9.816775527788261513e-02 -9.682884204325602207e-02 -9.545665584391370417e-02 -9.405119038112268182e-02 -9.261409620803488785e-02 -9.115249978132949904e-02 -8.967531972176667754e-02 -8.818895878384094833e-02 -8.669870214217961779e-02 -8.521009648680130666e-02 -8.373164668512110553e-02 -8.227161737540789055e-02 -8.083749202843930337e-02 -7.943485198951090454e-02 -7.806587810208222289e-02 -7.672473276143658427e-02 -7.540634182389044371e-02 -7.411188130952578446e-02 -7.284374565248628863e-02 -7.160648552854004256e-02
1.000000000000000000e+00 9.979624360469206978e-01 9.925349198892882141e-01 9.846639869920946753e-01 9.752452312923316491e-01 9.649779667363925784e-01 9.543395491013321186e-01 9.436564149371028387e-01 9.331097764952271945e-01 9.227723489115711164e-01 9.126662315474498577e-01 9.027862784756299774e-01 8.930932512332232509e-01 8.835258287296317015e-01 8.740196709029760536e-01 8.645089649377090124e-01 8.549464381361845389e-01 8.453098246856460829e-01 8.356330940532498142e-01 8.260031677767427638e-01 8.165472560461143336e-01 8.073660520019860787e-01 7.985196337212476791e-01 7.900354395958174569e-01 7.818955419559682207e-01 7.740205844733335505e-01 7.663070119446294681e-01 7.586659734818352874e-01 7.510001100953013209e-01 7.431626257581427364e-01 7.349985671836455348e-01 7.264078636048040272e-01 7.175173105830550124e-01 7.085536183916022468e-01 6.997283983634871030e-01 6.912042135658653663e-01 6.830783871952440522e-01 6.753686202006687900e-01 6.680212315247914256e-01 6.609351742455055190e-01 6.540011218421121209e-01 6.471271283911768091e-01 6.402453837439519013e-01 6.333128663546830905e-01 6.263350743640732077e-01 6.193243523835577635e-01 6.122923638824776527e-01 6.052250510024090868e-01 5.981277686194654830e-01 5.910208736225226467e-01 5.839662046049004518e-01 5.770107536534163639e-01 5.701651947118488994e-01 5.634199464952601710e-01 5.567533137338773752e-01 5.501283560744790746e-01 5.435017777456127019e-01 5.368359394708779320e-01 5.301174103956837191e-01 5.233419559198563276e-01 5.165360315468310315e-01 5.097578466158190214e-01 5.030801649112605078e-01 4.965502519295060257e-01 4.901843829258765162e-01 4.839938867981846138e-01 4.779902031473532986e-01 4.721638730059703470e-01 4.664757459409594742e-01 4.608601973867778590e-01 4.552539007621800859e-01 4.496080461480632118e-01 4.438967777883432997e-01 4.381226750677973403e-01 4.323281073676070729e-01 4.265589814941040947e-01 4.208533576095150885e-01 4.152279586762136487e-01 4.096934808689800533e-01 4.042615195766560143e-01 3.989287108913399105e-01 3.936804692808154038e-01 3.884999101231886298e-01 3.833678992812108444e-01 3.782594397771057992e-01 3.731464418898517432e-01 3.680051578497964826e-01 3.628131840023960941e-01 3.575638962060963544e-01 3.522672294222862766e-01 3.470150671141027376e-01 3.419170002175793144e-01 3.370605021360231768e-01 3.324731210389608727e-01 3.281309237274198098e-01 3.239827802231614040e-01 3.199681545697239393e-01 3.160340613484398653e-01 3.121531357099546766e-01 3.083162961250453526e-01 3.045133775799420683e-01 3.007367463512432559e-01 2.969745266441063958e-01 2.932227633661850796e-01 2.894833780126415124e-01 2.857543425733380937e-01 2.820391613654587570e-01 2.783443069665544889e-01 2.746744113313840385e-01 2.710350096501085715e-01 2.674366773291879107e-01 2.638827372299625829e-01 2.603603246676245431e-01 2.568397068426478969e-01 2.532941678129773111e-01 2.497093400630052695e-01 2.460856063833737339e-01 2.424452351898518376e-01 2.388213761451788708e-01 2.352749573399408878e-01 2.318664139578139050e-01 2.286327281244076026e-01 2.255701007191336371e-01 2.226503316132741328e-01 2.198399391512085854e-01 2.171054930692440654e-01 2.144192112225605240e-01 2.117586037196630411e-01 2.091097260775829636e-01 2.064614169157527046e-01 2.038050884617297331e-01 2.011342543687781592e-01 1.984498526469549162e-01 1.957531425919644130e-01 1.930410666621278637e-01 1.903132970155941850e-01 1.875655826509364521e-01 1.847862110012367942e-01 1.819646934092563062e-01 1.791021827436648783e-01 1.762141434054905476e-01 1.733219862686148638e-01 1.704374839451059109e-01 1.675634130748452633e-01 1.646991324274903468e-01 1.618433342511351458e-01 1.589924536577025926e-01 1.561414872676701038e-01 1.532812314940776854e-01 1.504024429702627008e-01 1.474973827661369141e-01 1.445592141952648513e-01 1.415887004729019516e-01 1.385868698061112625e-01 1.355563127458671580e-01 1.325042311618664370e-01 1.294437747901665270e-01 1.263951723021088103e-01 1.233799276548123713e-01 1.204168431050182952e-01 1.175147028690420314e-01 1.146726927509531535e-01 1.118847734633250657e-01 1.091445258881567765e-01 1.064513037419783925e-01 1.037987718470624043e-01 1.011843880263229301e-01 9.860905692691014635e-02 9.606788975948345188e-02 9.355903493772826929e-02 9.108649503494700705e-02 8.866182842621800342e-02 8.629790786120543344e-02 8.400347664818313964e-02 8.178664973222588008e-02 7.965171935666925940e-02 7.759876274619201264e-02 7.561067101036222926e-02 7.366378341307115718e-02 7.173897096760291359e-02 6.982776298348214450e-02 6.792425220744661984e-02 6.602309027188767165e-02 6.412588158848388231e-02 6.223848617348147483e-02 6.036680036396663979e-02 5.851648539676389260e-02 5.668371920896810023e-02 5.486487063329199138e-02 5.306312317625691555e-02 5.129074954417284227e-02 4.956698317773284429e-02 4.791213916312132837e-02 4.633150281441802965e-02 4.483154488144003996e-02 4.341257421588789328e-02 4.207058184220900665e-02 4.080514419889740702e-02 3.961850472044842197e-02 3.851647022861598435e-02 3.750193923057389134e-02 3.657455077845209873e-02 3.572940603274363247e-02 3.496634296675588116e-02 3.426968462381378006e-02 3.363192729215452176e-02 3.303783981129444075e-02 3.247999526938143144e-02 3.196165432047814309e-02 3.148318378625818148e-02 3.102669175571164117e-02 3.059124276983250790e-02 3.016381711507083729e-02 2.973252572552313039e-02 2.928431955025390804e-02 2.880987828744457913e-02 2.831108115663626135e-02 2.777211518855050507e-02 2.719222846838167604e-02 2.656746098847854662e-02 2.589662281803880098e-02 2.518346324646771398e-02 2.442813327772261345e-02 2.363795820891121877e-02 2.282508666395928476e-02 2.199841084555712728e-02 2.116180500262583239e-02 2.031594796607102960e-02 1.947061214841067436e-02 1.862706749963366840e-02 1.778563313879983135e-02 1.694267672570519412e-02 1.609799258598371488e-02 1.525660650266351392e-02 1.441765491049907394e-02 1.358194073777444465e-02 1.276248168488076755e-02 1.196387191540910361e-02 1.119294251571797093e-02 1.045381913722864473e-02 9.741980741872642222e-03 9.062044730572118428e-03 8.398947639813261756e-03 7.741437113687548409e-03 7.081655361386099065e-03 6.422678669552248087e-03 5.756402832268350464e-03 5.080022909563810564e-03 4.380142114258326821e-03 3.660296251109857249e-03 2.918907771456876344e-03 2.151992817883301157e-03 1.356974992474924233e-03 5.349170137743378866e-04 -3.140765142666250998e-04 -1.192644582015816050e-03 -2.102213854650973601e-03 -3.042066875425158100e-03 -4.007739254890891993e-03 -5.007857050916788254e-03 -6.038048599246016376e-03 -7.094568653149033004e-03 -8.167387802884788078e-03 -9.237307912135972812e-03 -1.029905498744319338e-02 -1.133516300280806507e-02 -1.233555854401215124e-02 -1.332651591673912617e-02 -1.433636913946914962e-02 -1.537020166343447576e-02 -1.642368934619646212e-02 -1.749671717084450712e-02 -1.857911299419653939e-02 -1.966733606880761639e-02 -2.075714963639968547e-02 -2.183884744963920932e-02 -2.290790538864562534e-02 -2.396892563409466423e-02 -2.502086964922287451e-02 -2.606285993006177484e-02 -2.709238611948727032e-02 -2.810575864120944470e-02 -2.910078077401968485e-02 -3.007166300603849457e-02 -3.101703649645945124e-02 -3.192751604988064429e-02 -3.279859526108448026e-02 -3.362846886289078130e-02 -3.441272307246967532e-02 -3.514139028018136574e-02 -3.581219317488355813e-02 -3.642491800417332198e-02 -3.697790956983753458e-02 -3.744128018815056497e-02 -3.783967091749806944e-02 -3.817509589090910954e-02 -3.842019802065350237e-02 -3.863803592481210303e-02 -3.889880887070593096e-02 -3.919936943261588536e-02 -3.952553172588078173e-02 -3.989407454459386465e-02 -4.029405045880053715e-02 -4.069473233347371821e-02 -4.107649672106898631e-02 -4.142718532732490161e-02 -4.174246966102202611e-02 -4.200956753861673221e-02 -4.223687630041488700e-02 -4.243199478555766818e-02 -4.260229260135146856e-02 -4.275693595782602968e-02 -4.289853279141100234e-02 -4.302968697533660070e-02 -4.315647439170649385e-02 -4.328743378132754449e-02 -4.343015590485909544e-02 -4.358981270884674381e-02 -4.376840958505349988e-02 -4.396057404030530302e-02 -4.416257943308336820e-02 -4.437162841322177254e-02 -4.458413366672189793e-02 -4.479926543548560375e-02 -4.501714727580214542e-02 -4.523546105642156645e-02 -4.545319781453145691e-02 -4.567359571739491170e-02 -4.590063967650166027e-02 -4.613912374691819113e-02 -4.639607976420289520e-02 -4.667905638794367373e-02 -4.699265593776567190e-02 -4.733855222180329697e-02 -4.771504366202992953e-02 -4.812142614865021206e-02 -4.855838274523850695e-02 -4.902125739057772852e-02 -4.950529661777287177e-02 -5.000362512096040435e-02 -5.051013906116791352e-02 -5.101932706051341693e-02 -5.152420922974580708e-02 -5.201816231162773724e-02 -5.249939005177090695e-02 -5.296590435225149995e-02 -5.341681303227612670e-02 -5.385331504497715277e-02 -5.427849582366518766e-02 -5.469438258868281055e-02 -5.510660280532408278e-02 -5.552014412291795403e-02 -5.593930964723328042e-02 -5.636890460365663602e-02 -5.681331382511248251e-02 -5.727444520609700773e-02 -5.775556871635444123e-02 -5.825474050017113992e-02 -5.877035057213123720e-02 -5.930143877604930613e-02 -5.984548425100334745e-02 -6.040331727736415052e-02 -6.097625548899668346e-02 -6.155536069260480331e-02 -6.213163319446746158e-02 -6.270047811648306324e-02 -6.326125258230366755e-02 -6.381047034188989941e-02 -6.434933691265906641e-02 -6.487840371292717678e-02 -6.540408968240102316e-02 -6.593266632345308464e-02 -6.646886725352671443e-02 -6.701909319940231591e-02 -6.758509447574076456e-02 -6.816798769918600009e-02 -6.876468623338757857e-02 -6.937795194478404981e-02 -7.001314451146613271e-02 -7.067349028814690071e-02 -7.136313008529007740e-02 -7.207903729753988020e-02 -7.281408450108671493e-02 -7.356275663112324392e-02 -7.432787815453754943e-02 -7.510456660684217134e-02 -7.588654713348709502e-02 -7.666782943970849862e-02 -7.744125424680949055e-02 -7.820595578190045472e-02 -7.896140858828158693e-02 -7.970470630954222535e-02 -8.043265599345160444e-02 -8.114000464237505761e-02 -8.182268403701492554e-02 -8.247479323898683490e-02 -8.309511838835736963e-02 -8.367692135788508401e-02 -8.422344727634355210e-02 -8.474473588264042068e-02 -8.524894112678942093e-02 -8.573924661375738332e-02 -8.622603785870994186e-02 -8.672316371211225006e-02 -8.723424748642953641e-02 -8.776381547464516542e-02 -8.830610385036911925e-02 -8.884354816931265553e-02 -8.937704074739695470e-02 -8.990945295316264685e-02 -9.043742888791117540e-02 -9.095844474768693955e-02 -9.148209942512655624e-02 -9.201641029520948867e-02 -9.256640244638891790e-02 -9.313462021897160603e-02 -9.372498168183492073e-02 -9.433519097470943748e-02 -9.496574007437695586e-02 -9.561312672107688537e-02 -9.626735344766813862e-02 -9.693107873181851242e-02 -9.759768296615708993e-02 -9.826650378405984987e-02 -9.893396829272520232e-02 -9.959743158382396155e-02 -1.002516099382936426e-01 -1.008916754416448874e-01 -1.015167556847367536e-01 -1.021254569153374064e-01 -1.027135444795236607e-01 -1.032765448247659201e-01 -1.038129276400135692e-01 -1.043190512413957188e-01 -1.048067052578604968e-01 -1.052960047116885539e-01 -1.057995167302283879e-01 -1.063249948684831386e-01 -1.068785437061492288e-01 -1.074564451955958150e-01 -1.080494110852033701e-01 -1.086500440493437386e-01 -1.092474897543985468e-01 -1.098384866200678989e-01 -1.104216726444186836e-01 -1.109942723893630884e-01 -1.115526656959782287e-01 -1.120949182335799904e-01 -1.126240355032840784e-01 -1.131418923478219873e-01 -1.136527523777040583e-01 -1.141565808310770758e-01 -1.146552485470174743e-01 -1.151520657996345787e-01 -1.156502849769447533e-01 -1.161537995328031370e-01 -1.166677382927733264e-01 -1.171973434785959223e-01 -1.177431456089197692e-01 -1.183071896733368239e-01 -1.188885742983310373e-01 -1.194870716970857644e-01 -1.201027844216361745e-01 -1.207377927024851916e-01 -1.213923393680094720e-01 -1.220697377221201391e-01 -1.227729124181538706e-01 -1.235033268361562242e-01 -1.242600883824442337e-01 -1.250450358986667510e-01 -1.258534514021793227e-01 -1.266805552554491066e-01 -1.275209273938922028e-01 -1.283703361453289449e-01 -1.292247820361593358e-01 -1.300824087780512173e-01 -1.309395870580558341e-01 -1.317944147886648265e-01 -1.326460869528619246e-01 -1.334921079186455473e-01 -1.343286567092824568e-01 -1.351498064354123840e-01 -1.359492107677734707e-01 -1.367247345973699735e-01 -1.374743314204078248e-01 -1.381984456571354325e-01 -1.389010237028751593e-01 -1.395890412690190263e-01 -1.402686974065400771e-01 -1.409458656801915455e-01 -1.416220172013602507e-01 -1.422950046535648994e-01 -1.429625993911526616e-01 -1.436172165319195004e-01 -1.442533366882974566e-01 -1.448681466940480445e-01 -1.454612353714783424e-01 -1.460321779035327061e-01 -1.465816596348574474e-01 -1.471117400817335275e-01 -1.476241042600300035e-01 -1.481153154842484720e-01 -1.485847949015646763e-01 -1.490280736030049347e-01 -1.494431549907472567e-01 -1.498343901311482151e-01 -1.502082625532981663e-01 -1.505740009657272616e-01 -1.509436673749856017e-01 -1.513278352648674552e-01 -1.517328363840964867e-01 -1.521595655192438112e-01 -1.526014571834073408e-01 -1.530486163977298197e-01 -1.534874769696811803e-01 -1.539051524846828944e-01 -1.542913233111007087e-01 -1.546388903935317638e-01 -1.549467942273639598e-01 -1.552125255637090417e-01 -1.554370307339845714e-01 -1.556235990279974668e-01 -1.557774349113062451e-01 -1.559083083603134412e-01 -1.560197833056581607e-01 -1.561154102443043368e-01 -1.561996817052918596e-01 -1.562806784648206881e-01 -1.563663943272300405e-01 -1.564583192432166814e-01 -1.565555480007912448e-01 -1.566595036629816751e-01 -1.567676875130367964e-01 -1.568751148286683383e-01 -1.569769540601602953e-01 -1.570697230883752737e-01 -1.571524070420893815e-01 -1.572263196953942455e-01 -1.572939061004607619e-01 -1.573598155301481338e-01 -1.574288410542895034e-01 -1.575014700822273683e-01 -1.575774987067348754e-01 -1.576514871250628835e-01 -1.577163345673053552e-01 -1.577642252112751997e-01 -1.577852969992559751e-01 -1.577709244221972285e-01 -1.577173607565408864e-01 -1.576244367388638101e-01 -1.574903059388751692e-01 -1.573132277053221895e-01 -1.570932007351316384e-01 -1.568276550009090609e-01 -1.565159710930636716e-01 -1.561567984042359358e-01 -1.557504299968432426e-01 -1.552964890622057503e-01 -1.547972530892201826e-01 -1.542560538982333529e-01 -1.536787833875716824e-01 -1.530708953301270769e-01 -1.524367754672177333e-01 -1.517817516375719322e-01 -1.511092200573899424e-01 -1.504228246898093868e-01 -1.497278764675873397e-01 -1.490304433619276114e-01 -1.483337674434662412e-01 -1.476395849851049047e-01 -1.469480650662479682e-01 -1.462611348665904254e-01 -1.455824208831749955e-01 -1.449172056661843788e-01 -1.442722154951616154e-01 -1.436465840864988019e-01 -1.430286985950086631e-01 -1.424009154119421916e-01 -1.417565927683245575e-01 -1.410822525007230377e-01 -1.403691624733503229e-01 -1.396120358598355593e-01 -1.388047920540270153e-01 -1.379404146550010368e-01 -1.370147603625219979e-01 -1.360230423565898239e-01 -1.349614789757602185e-01 -1.338277902638332906e-01 -1.326251324161885348e-01 -1.313593494184150390e-01 -1.300406755338407716e-01 -1.286821156848935166e-01 -1.272994177991734754e-01 -1.259089430253771402e-01 -1.245255599628478232e-01 -1.231617878713360537e-01 -1.218287296785720564e-01 -1.205336355531034936e-01 -1.192826341802505352e-01 -1.180818582940423161e-01 -1.169371144107699823e-01 -1.158540894259028203e-01 -1.148354872804605298e-01 -1.138852789219475942e-01 -1.130070364969737312e-01 -1.122027483889781879e-01
1.000000000000000000e+00 9.981004438474209151e-01 9.931887416281479641e-01 9.862799489227906946e-01 9.782900515336774294e-01 9.699047841864426589e-01 9.614899469386333219e-01 9.532597777592211052e-01 9.453093134317094304e-01 9.376210136451692545e-01 9.301707066667488366e-01 9.229234687207814591e-01 9.158180983295991506e-01 9.087880391906173472e-01 9.017623288711775764e-01 8.946695679524746536e-01 8.874574426728794041e-01 8.800876447520413759e-01 8.725826338620170652e-01 8.650265318421765937e-01 8.575555907670671107e-01 8.502562081703090024e-01 8.431526538692097894e-01 8.362429118404154371e-01 8.295135926270408300e-01 8.229364722552550138e-01 8.164918639772257292e-01 8.101829879095658882e-01 8.039301342534455053e-01 7.975944571716915288e-01 7.910138555646296643e-01 7.840391166953776247e-01 7.767543059148823703e-01 7.693499292441139392e-01 7.619239261732391189e-01 7.545301366568339940e-01 7.472023868557324811e-01 7.399590633097394843e-01 7.328318913544535906e-01 7.258157766919194342e-01 7.189028995993218540e-01 7.120885529664492397e-01 7.053595412348151461e-01 6.986942459320225618e-01 6.921036103778859250e-01 6.855920426259292100e-01 6.791556558800312393e-01 6.727450364117910642e-01 6.663394283052428424e-01 6.598954782070716174e-01 6.534163439918333482e-01 6.469051090569618578e-01 6.403579392538210069e-01 6.338027853558430014e-01 6.272820700202222932e-01 6.208425461498636722e-01 6.145143887714666908e-01 6.082953060891618247e-01 6.021592804875037785e-01 5.960705743436069959e-01 5.899897946418587447e-01 5.838965440170902355e-01 5.777923350264692059e-01 5.716584300445340938e-01 5.654859236744423923e-01 5.592932363574819599e-01 5.531364971992164259e-01 5.470774122157818775e-01 5.411542947335588050e-01 5.353592705908579719e-01 5.296428943218262075e-01 5.239698676791046950e-01 5.183112532904298186e-01 5.126920221561487301e-01 5.071555116485710890e-01 5.017222089727294554e-01 4.964027861893974825e-01 4.911831774832176034e-01 4.860475742262229670e-01 4.809970916894262261e-01 4.760324086485013262e-01 4.711580837439545699e-01 4.663684970982951983e-01 4.616244185891627549e-01 4.568634395076942578e-01 4.520131138115815461e-01 4.470312155453379233e-01 4.418928515890787057e-01 4.366138610148620480e-01 4.312428450637755262e-01 4.258750325290904803e-01 4.206073209860781703e-01 4.155201605726163150e-01 4.106251848739487786e-01 4.058885089750826070e-01 4.012702508024935111e-01 3.967445409989417970e-01 3.922993268800745170e-01 3.879384480456266049e-01 3.836683865989471975e-01 3.794911031709180538e-01 3.754039954164716253e-01 3.714027521222892370e-01 3.674873096436559461e-01 3.636694108716078677e-01 3.599518249836757833e-01 3.563324002649337352e-01 3.528053707820378859e-01 3.493647032742294156e-01 3.460083604977456373e-01 3.427265058967720601e-01 3.395028657608171185e-01 3.362999377922223920e-01 3.330278054640501417e-01 3.295934830823120110e-01 3.259373792097891576e-01 3.220729078606023310e-01 3.180910515663040172e-01 3.140599562698245251e-01 3.100950541228666424e-01 3.062965943954072401e-01 3.027442340694503353e-01 2.994763075132251817e-01 2.964387081074738584e-01 2.935495869776160172e-01 2.907481417127565360e-01 2.879885491019583132e-01 2.852396909892864207e-01 2.824825828567464892e-01 2.797060874326260937e-01 2.769105583011517990e-01 2.741061028400609278e-01 2.713056271298541766e-01 2.685188481814358430e-01 2.657557609546983834e-01 2.630221353856919131e-01 2.603132052925276052e-01 2.576144129983116149e-01 2.549121196645479648e-01 2.521895234879110714e-01 2.494396048280322908e-01 2.466575878365626362e-01 2.438487663280758666e-01 2.410161325185534165e-01 2.381610878869152570e-01 2.352798561630843055e-01 2.323698375337871214e-01 2.294329207177122354e-01 2.264696693815715367e-01 2.234822247119501171e-01 2.204753576944765703e-01 2.174567956378116729e-01 2.144360384421216403e-01 2.114147640195116751e-01 2.083885520377414535e-01 2.053564225164754009e-01 2.023279836298800261e-01 1.993155810508874248e-01 1.963288998669604490e-01 1.933764626242158724e-01 1.904596560729693022e-01 1.875742522157100856e-01 1.847070829117181678e-01 1.818457574844026536e-01 1.789934729662407131e-01 1.761573745469679209e-01 1.733418891069803403e-01 1.705522202762069228e-01 1.677873331456319894e-01 1.650463824128335644e-01 1.623254687055915302e-01 1.596262400408387239e-01 1.569630293625130235e-01 1.543571775268665347e-01 1.518418751013433099e-01 1.494733607837312184e-01 1.472819734135953074e-01 1.451593170080595074e-01 1.430437206745413803e-01 1.408986737475043383e-01 1.386968144261990221e-01 1.364055916176864225e-01 1.339944496308956845e-01 1.315167551457410988e-01 1.290473841383858178e-01 1.266301708987220831e-01 1.242952237181498415e-01 1.220588339396452282e-01 1.199274981603209028e-01 1.178900655411846965e-01 1.159346844854384911e-01 1.140570824958088286e-01 1.122593790693311028e-01 1.105401958898976356e-01 1.089030044632921246e-01 1.073500493692999824e-01 1.058822430277126386e-01 1.044988061337033813e-01 1.031924999192507936e-01 1.019517083210539909e-01 1.007704953759065158e-01 9.964898136302297038e-02 9.858140108341882646e-02 9.757276243433722629e-02 9.660604830796434839e-02 9.568677028493816072e-02 9.479898446546633495e-02 9.394850869839564689e-02 9.314529466360282894e-02 9.240455417803994376e-02 9.173920726909950973e-02 9.116657284088369728e-02 9.068772689861645531e-02 9.028287322266223547e-02 8.990276316489116681e-02 8.950154670414227354e-02 8.904508685822198899e-02 8.850985345127959647e-02 8.788473295714692435e-02 8.719158200256216240e-02 8.644716833665781752e-02 8.566367103718310061e-02 8.485018183139135528e-02 8.401666916374495031e-02 8.317131006676878324e-02 8.232378247518695735e-02 8.148422951174062734e-02 8.066309940577838511e-02 7.986546174254877117e-02 7.910698621936099184e-02 7.838224963397785738e-02 7.765373327624484900e-02 7.689547032144483651e-02 7.611045426422635707e-02 7.530594675894561330e-02 7.447584850914898413e-02 7.361851537194055717e-02 7.273649271190822663e-02 7.184396434264901654e-02 7.095479525165702961e-02 7.007408895068066579e-02 6.919745622600016743e-02 6.831864671077363116e-02 6.742758166826416655e-02 6.651624975736918077e-02 6.560558175760765331e-02 6.468593457503718502e-02 6.378215556188586433e-02 6.285334661104252651e-02 6.189978171932468409e-02 6.093349850573026583e-02 5.995762420348120514e-02 5.897774814039049435e-02 5.799853568795786118e-02 5.702221242741444679e-02 5.605430260364003409e-02 5.510098587695564515e-02 5.417286369915984279e-02 5.327295413034324745e-02 5.240428217879943007e-02 5.157735052058905201e-02 5.080328713955785391e-02 5.011824959726619844e-02 4.951870465065844745e-02 4.890830589750626983e-02 4.827087071383452666e-02 4.751409003284607496e-02 4.659537803525164862e-02 4.561507832724564365e-02 4.461028301894342379e-02 4.359581363422173478e-02 4.258152490633661941e-02 4.158052505538458593e-02 4.059942479550447680e-02 3.963967068063475180e-02 3.870001406007952949e-02 3.777168361120174928e-02 3.684885046949627069e-02 3.592598445071523011e-02 3.499978733369701195e-02 3.406782754164849880e-02 3.313372899952927303e-02 3.220150752592155358e-02 3.128141217953749748e-02 3.037657716873256794e-02 2.949992077946146998e-02 2.865382817782373068e-02 2.783483356968781755e-02 2.704375709767600083e-02 2.628878045195653934e-02 2.557877468375630708e-02 2.492760158440480989e-02 2.434780468267132986e-02 2.394196560409686189e-02 2.353374536171922229e-02 2.309938211779476516e-02 2.257282973764129091e-02 2.186281678187078359e-02 2.105172673336816458e-02 2.022309068763617976e-02 1.938364299697900237e-02 1.853799384165021741e-02 1.768049871322885033e-02 1.681686086442287995e-02 1.595640699546168120e-02 1.510469511514356961e-02 1.425786512549785494e-02 1.343575361851244258e-02 1.262600190403007777e-02 1.182933447808935841e-02 1.104572398992122000e-02 1.027239612919595736e-02 9.518088687008581170e-03 8.778497968160103859e-03 8.050453633910532522e-03 7.323997617743644058e-03 6.589191369618101202e-03 5.837455268309484080e-03 5.060868739730229812e-03 4.263853507960601273e-03 3.449675088837794463e-03 2.619946452575075673e-03 1.774455671417896193e-03 9.066623520414772690e-04 8.745476240040267685e-06 -9.209909960544857476e-04 -1.876902262988979723e-03 -2.857243801762362860e-03 -3.864427889969291111e-03 -4.898603625362566924e-03 -5.957952512182022355e-03 -7.043361114689062653e-03 -8.142427052136863228e-03 -9.246157552984775665e-03 -1.034555599192163618e-02 -1.142737205212905963e-02 -1.248767967615838949e-02 -1.351964995181566959e-02 -1.452029253219618878e-02 -1.548391292443825409e-02 -1.640769832746451565e-02 -1.729225806106427649e-02 -1.812976572209703749e-02 -1.891220283776492983e-02 -1.964130024253189083e-02 -2.031720867032910105e-02 -2.094252163948131726e-02 -2.152313519455691798e-02 -2.206832270091374157e-02 -2.258314014554490753e-02 -2.307500560567663297e-02 -2.355045218840505494e-02 -2.400567899530072977e-02 -2.443749889969785288e-02 -2.484256309826160872e-02 -2.521831560186657550e-02 -2.556142411310328641e-02 -2.586041103659656934e-02 -2.611644974862340970e-02 -2.633490704546942451e-02 -2.651511098304814434e-02 -2.668181631831566952e-02 -2.685112059987894081e-02 -2.702422506648913259e-02 -2.719050037300203490e-02 -2.735041792440219902e-02 -2.750520536063355906e-02 -2.765243762487890056e-02 -2.778769730276811623e-02 -2.790712312833181288e-02 -2.802849361603267780e-02 -2.817477052416587219e-02 -2.835689050194858257e-02 -2.859205234411246049e-02 -2.888016648531426672e-02 -2.921303700540115941e-02 -2.958467889484919788e-02 -2.999763857260211511e-02 -3.045358856821253277e-02 -3.094683030640112478e-02 -3.147830442040252391e-02 -3.204094784881524050e-02 -3.262102173456838533e-02 -3.321423345840707891e-02 -3.382168684290830923e-02 -3.444189609467156882e-02 -3.507483862175894002e-02 -3.571569862135842710e-02 -3.636637793599854784e-02 -3.702387148441910192e-02 -3.768826134815370099e-02 -3.836282150976656757e-02 -3.904541667960986090e-02 -3.974133448873480579e-02 -4.045477798420202276e-02 -4.118209278142979241e-02 -4.191948673174514250e-02 -4.266596344656035933e-02 -4.342095566080795416e-02 -4.418508832984071460e-02 -4.495391037013447832e-02 -4.572024888164976514e-02 -4.648280247862834891e-02 -4.724047544977447860e-02 -4.798594513136390100e-02 -4.871591644542370980e-02 -4.942601776211168890e-02 -5.011218482662255225e-02 -5.077560480502636003e-02 -5.142290598436206200e-02 -5.205851086008089768e-02 -5.268780556391708392e-02 -5.331805992464244692e-02 -5.396003913863910151e-02 -5.462228065150129264e-02 -5.531033717798101296e-02 -5.602862330547354192e-02 -5.677110395117491992e-02 -5.753794804351108211e-02 -5.832957727987116842e-02 -5.914359919452488734e-02 -5.998121319763932702e-02 -6.083917859775273690e-02 -6.171842653274182272e-02 -6.261243811025382633e-02 -6.351671668136625593e-02 -6.442518899305559044e-02 -6.532794996680632571e-02 -6.621979291565996406e-02 -6.709347769266124639e-02 -6.794012610194932744e-02 -6.875273206127394121e-02 -6.952785334729659483e-02 -7.027069497313621904e-02 -7.099072187174138016e-02 -7.170308400960745399e-02 -7.241555095916951679e-02 -7.313052004363525260e-02 -7.385193895448990964e-02 -7.457387392216885402e-02 -7.529446131541503440e-02 -7.601057002531409756e-02 -7.671777749267590096e-02 -7.741614852643990963e-02 -7.810947013833025032e-02 -7.880007250802065211e-02 -7.949234974496011130e-02 -8.018519887763859988e-02 -8.088302571415584286e-02 -8.158829761316192808e-02 -8.230380009669402419e-02 -8.303182939682177133e-02 -8.376939974971327196e-02 -8.451410091024225135e-02 -8.526034122226890111e-02 -8.600369811155811339e-02 -8.674232104325910186e-02 -8.747007803130316117e-02 -8.818055516957920559e-02 -8.887482156325250682e-02 -8.955224942933373566e-02 -9.021723988265763217e-02 -9.086864166339422844e-02 -9.151333056463228921e-02 -9.215923280038022802e-02 -9.281661296959817231e-02 -9.349381713462699695e-02 -9.419408169767913563e-02 -9.492087966363416118e-02 -9.567333001023452244e-02 -9.645011043550086316e-02 -9.725032530614274862e-02 -9.807204889721664320e-02 -9.891387569780531186e-02 -9.977316660086320288e-02 -1.006457777169075668e-01 -1.015280409199318667e-01 -1.024208610239699391e-01 -1.033261941862246569e-01 -1.042408162345374451e-01 -1.051653770795388104e-01 -1.060938500917928407e-01 -1.070215072884378865e-01 -1.079498783069152423e-01 -1.088776328600734866e-01 -1.098040724636352300e-01 -1.107322379732463558e-01 -1.116637164494539564e-01 -1.125980773538953483e-01 -1.135382348884333148e-01 -1.144828185322894348e-01 -1.154284746939418932e-01 -1.163714941199533170e-01 -1.173043902455084136e-01 -1.182250620885784698e-01 -1.191410559420250231e-01 -1.200558565910913450e-01 -1.209659134320169860e-01 -1.218672269815882087e-01 -1.227590888297607208e-01 -1.236379460708777051e-01 -1.245030025787957489e-01 -1.253519897048991638e-01 -1.261749055763810856e-01 -1.269619699582711925e-01 -1.277122998057637349e-01 -1.284208990518966031e-01 -1.290929368694038459e-01 -1.297336518887278467e-01 -1.303492510235418622e-01 -1.309428042185052932e-01 -1.315141903569881088e-01 -1.320586316312456765e-01 -1.325735140640197651e-01 -1.330609009386767572e-01 -1.335157190529803473e-01 -1.339337319104088875e-01 -1.343150525710780363e-01 -1.346625578601972906e-01 -1.349738398800101324e-01 -1.352464629070182500e-01 -1.354798178019032129e-01 -1.356698610511036796e-01 -1.358201536301362200e-01 -1.359317783834876614e-01 -1.360048575062480780e-01 -1.360374047178657120e-01 -1.360295952817777987e-01 -1.359825318331708555e-01 -1.358926018101978550e-01 -1.357591132020029012e-01 -1.355916673440532016e-01 -1.353952109041501317e-01 -1.351742709974685930e-01 -1.349364164838519065e-01 -1.346851193913653211e-01 -1.344260560192004905e-01 -1.341637968918313051e-01 -1.338977319908001284e-01 -1.336292300626191754e-01 -1.333578044769470894e-01 -1.330720168760200217e-01 -1.327659425943529814e-01 -1.324328661810428021e-01 -1.320639227351803058e-01 -1.316512890249913470e-01 -1.311855517534262494e-01 -1.306596048811512756e-01 -1.300728697045019644e-01 -1.294278138717631643e-01 -1.287276990088830897e-01 -1.279781281728162023e-01 -1.271875805096027712e-01 -1.263650523082374411e-01 -1.255183923800931578e-01 -1.246517599316763064e-01 -1.237667289209441052e-01 -1.228598161560830598e-01 -1.219284402392532274e-01 -1.209693989478143883e-01 -1.199832348200039339e-01 -1.189715137417333840e-01 -1.179356112101183907e-01 -1.168807711024791862e-01 -1.158127275137414980e-01 -1.147406538339068166e-01 -1.136757714594009150e-01 -1.126271744814287545e-01 -1.115988150371890614e-01 -1.105902330253857313e-01 -1.095958514398818057e-01 -1.086092971505258770e-01 -1.076268306783112472e-01 -1.066469298793721598e-01 -1.056739984879595251e-01 -1.047107038351173386e-01 -1.037506840224137611e-01 -1.027795865410358056e-01 -1.018002995174508429e-01 -1.008021077135737020e-01 -9.978111354274860068e-02 -9.873368859528115771e-02 -9.765312910304259353e-02 -9.653887959849653810e-02 -9.539515999309258754e-02 -9.422243029524605962e-02 -9.302241221608850696e-02 -9.179420986548772476e-02 -9.053829199508345305e-02 -8.925355634677180350e-02 -8.793931538876495480e-02 -8.660123448403538038e-02 -8.524819567633676320e-02 -8.388922811456392403e-02 -8.253220830885044101e-02 -8.118292497260078122e-02 -7.984964593639264085e-02 -7.854081641492229038e-02 -7.726489097229992387e-02 -7.602946650022207598e-02 -7.483754320870193710e-02 -7.368345989103146365e-02 -7.256108243442298267e-02 -7.146787312153785043e-02 -7.040289050672922377e-02 -6.937075955429007623e-02
1.000000000000000000e+00 9.983814914282449493e-01 9.940160289647812508e-01 9.876179255685633152e-01 9.798719169463102618e-01 9.713004847423714061e-01 9.622606728087975680e-01 9.530189230500886177e-01 9.437548418424773766e-01 9.345622139796510019e-01 9.254897501059112797e-01 9.165482477258853899e-01 9.077117425645084836e-01 8.989327002960936230e-01 8.901658179080588207e-01 8.813634826970754288e-01 8.724930452695894845e-01 8.635332377864605169e-01 8.545050080846742224e-01 8.454693447332538581e-01 8.365283415350216467e-01 8.277753859217978905e-01 8.192738156563948992e-01 8.110515097364385806e-01 8.030911938925364701e-01 7.953361324320155079e-01 7.877220198182126598e-01 7.801990013846027416e-01 7.726913384326559164e-01 7.650786591197372699e-01 7.572314653711267329e-01 7.490924280858449746e-01 7.407690593759438391e-01 7.324076586098045016e-01 7.241196363248345591e-01 7.159693638271366067e-01 7.079849606671422269e-01 7.001743251075738250e-01 6.925351357052417223e-01 6.850408501590150578e-01 6.776524016498678415e-01 6.703266622272179287e-01 6.630227779410251543e-01 6.557154390712399694e-01 6.484169711895214627e-01 6.411456922890144128e-01 6.339085843655135610e-01 6.266798962821866770e-01 6.194402850943048211e-01 6.121854883428163863e-01 6.049563668824745610e-01 5.977814650743707992e-01 5.906640386920545271e-01 5.835851347533589362e-01 5.765199000152145814e-01 5.694486282747321937e-01 5.623598388306592089e-01 5.552510644313214394e-01 5.481279583114541110e-01 5.409929625635857553e-01 5.338604756935776408e-01 5.267724577303236622e-01 5.197922848651986838e-01 5.129598078311498055e-01 5.062790064626103703e-01 4.997389918047216439e-01 4.933268581678715847e-01 4.870263157917089081e-01 4.808203891470465563e-01 4.746848704876287517e-01 4.685855849734673062e-01 4.624913919908318904e-01 4.563827282958626830e-01 4.502692478994970160e-01 4.441866282192057924e-01 4.381685529117659850e-01 4.322361039320569143e-01 4.263848622460749693e-01 4.206088513660292127e-01 4.149144456438504380e-01 4.093061044710969432e-01 4.037695067603598864e-01 3.982792668467810548e-01 3.928029342827516479e-01 3.873035407242987893e-01 3.817569291988832658e-01 3.761590913669161651e-01 3.705221320476209113e-01 3.648618339053680826e-01 3.591924053418447671e-01 3.535855258698260561e-01 3.481231336470634874e-01 3.428824976037772032e-01 3.378912917737689758e-01 3.331248674810931010e-01 3.285312144947686308e-01 3.240553290224846283e-01 3.196544444620155190e-01 3.153119681228748195e-01 3.110236331573719704e-01 3.067874955793465919e-01 3.026022241435707416e-01 2.984659525789091217e-01 2.943779885321838874e-01 2.903429095144087757e-01 2.863602519653542511e-01 2.824268351206329908e-01 2.785392539436458148e-01 2.746926827278873273e-01 2.708808381713277980e-01 2.670984925275941557e-01 2.633411032176413147e-01 2.595865127578244058e-01 2.557882197089448861e-01 2.518990268430277846e-01 2.479027689820542391e-01 2.438292567417830459e-01 2.397352631639780018e-01 2.356762731692524648e-01 2.317083065506440609e-01 2.278785877363594392e-01 2.242214305105758310e-01 2.207465295895130464e-01 2.174386621504086348e-01 2.142673901941747894e-01 2.111969408649064794e-01 2.081924005954991219e-01 2.052255323470564830e-01 2.022776239640822482e-01 1.993384156287535125e-01 1.964027169709443021e-01 1.934669781456384019e-01 1.905321469742684570e-01 1.875992637792927575e-01 1.846702201168768931e-01 1.817506722046486056e-01 1.788400678944698230e-01 1.759289210753750277e-01 1.730056640831971193e-01 1.700639548596847017e-01 1.671076613664636001e-01 1.641445777578542931e-01 1.611767698264763848e-01 1.582034478846684744e-01 1.552242232844739667e-01 1.522386435774331637e-01 1.492513219422035298e-01 1.462637990025871526e-01 1.432773483832202599e-01 1.402917297992608003e-01 1.373083528247764917e-01 1.343320277241417948e-01 1.313700612830520364e-01 1.284258502468389185e-01 1.255006897124792686e-01 1.225980480916848830e-01 1.197255147929186803e-01 1.168958819060181842e-01 1.141203509416805068e-01 1.114103416433845639e-01 1.087699847825968624e-01 1.061974851375319800e-01 1.036859476029419053e-01 1.012273948570214938e-01 9.881921726235357029e-02 9.645696269407841306e-02 9.413778053333708706e-02 9.186222395128339213e-02 8.963116746193029727e-02 8.744572685694312897e-02 8.530794341438832640e-02 8.322640673848753778e-02 8.121316883208851145e-02 7.927985221187652809e-02 7.743884755939153819e-02 7.569438654154307666e-02 7.404129522654853690e-02 7.245554809051649170e-02 7.091150015739589030e-02 6.938802411729969033e-02 6.786914260304735547e-02 6.633805250553315158e-02 6.477454268541918414e-02 6.317390206078324355e-02 6.155126569041013962e-02 5.992651773186959130e-02 5.831880851901038998e-02 5.673383845655387281e-02 5.518396877449284477e-02 5.368235986510885155e-02 5.224237181063870472e-02 5.087757367222911498e-02 4.960247224602953170e-02 4.842335572010766226e-02 4.734597559871915606e-02 4.637049095554521966e-02 4.549295417460910013e-02 4.470947801736343402e-02 4.401656460245218644e-02 4.341191629892607318e-02 4.289299522583831653e-02 4.245488532205504012e-02 4.209583333620522255e-02 4.181786513509377912e-02 4.160634422199309401e-02 4.146272421066862085e-02 4.137410854717783054e-02 4.134080449651930667e-02 4.137530953318150490e-02 4.147915493186482561e-02 4.164242493719761545e-02 4.186362386699883642e-02 4.212157676527805705e-02 4.240326149437863984e-02 4.268371845741539966e-02 4.294883321447719171e-02 4.319131426470736168e-02 4.339509484747593182e-02 4.354809771875753355e-02 4.364358308024718358e-02 4.368082710148567943e-02 4.366960202182419010e-02 4.361161372489735094e-02 4.351258281610503181e-02 4.338493013186305730e-02 4.324045833547313089e-02 4.309329514533530303e-02 4.295054374106469647e-02 4.282144294899663250e-02 4.271389932378718418e-02 4.262979901703532748e-02 4.256107687032627956e-02 4.249395379392555128e-02 4.242412298103812734e-02 4.234794642190365527e-02 4.226207465895520654e-02 4.216907013097476176e-02 4.207156847733557747e-02 4.198050537071317673e-02 4.190364382556155398e-02 4.184532279208537375e-02 4.180536479653561288e-02 4.178310985285000473e-02 4.177854112151872801e-02 4.179419915277624714e-02 4.184713179650809134e-02 4.193185477143935441e-02 4.205028375792798506e-02 4.217826566790217058e-02 4.231142009398754233e-02 4.245126306447853659e-02 4.259428288914635791e-02 4.274133302672088880e-02 4.289354305694554476e-02 4.305009775891945750e-02 4.320933179726118428e-02 4.337011807624572418e-02 4.353362641997658711e-02 4.370042022151812006e-02 4.386386974214322859e-02 4.402775609285469044e-02 4.419568882885623051e-02 4.438594722575888579e-02 4.461085742729661852e-02 4.484325876119529125e-02 4.508495346635888607e-02 4.530604870081723912e-02 4.546602865187480275e-02 4.556936890280574581e-02 4.563246341831369429e-02 4.566163503632550413e-02 4.565766250796059189e-02 4.562700757233075638e-02 4.557529450608589078e-02 4.550625355525766275e-02 4.542310472590912335e-02 4.532409492414646301e-02 4.520912045689848280e-02 4.507654699077092569e-02 4.492649098438903504e-02 4.476045277053312260e-02 4.458301340631559001e-02 4.439830671794185724e-02 4.421397442938367756e-02 4.403350921793355854e-02 4.386873215845822627e-02 4.372388455136447249e-02 4.359975564940792719e-02 4.349815340229922639e-02 4.342631497904772542e-02 4.338491839179191983e-02 4.337186843929938945e-02 4.338424966490043999e-02 4.348435368938987494e-02 4.361146165243642847e-02 4.375890259804719740e-02 4.387672153613955683e-02 4.388510117238610120e-02 4.379511930203790204e-02 4.364924541674273378e-02 4.346874359022593476e-02 4.326163525650174313e-02 4.303345819788331056e-02 4.280043793243919203e-02 4.257490376289144868e-02 4.236469715489654675e-02 4.217259118038484134e-02 4.201453074063695586e-02 4.187952378496135469e-02 4.175965530563319900e-02 4.164802515667456045e-02 4.153813606314542273e-02 4.142788992707452378e-02 4.131281291477102019e-02 4.119087628331328382e-02 4.105555691863310708e-02 4.089911551648400118e-02 4.071318003787736950e-02 4.049050297994311737e-02 4.023082130184146843e-02 3.993481407299273589e-02 3.960357542091773320e-02 3.923928224014783944e-02 3.884178555005140393e-02 3.841104741179258292e-02 3.794842220952168027e-02 3.745718720497578924e-02 3.693808648617471352e-02 3.639115709152705713e-02 3.581806963054577631e-02 3.522011722979342951e-02 3.459722582043998906e-02 3.394977142563496836e-02 3.328025350809224459e-02 3.259373425024265913e-02 3.189563537342630234e-02 3.118629831664258140e-02 3.047028026809593323e-02 2.975093596260057829e-02 2.903522075795446356e-02 2.832774939062112501e-02 2.763318307298746543e-02 2.695808472064885677e-02 2.630931272821530192e-02 2.568703158657075630e-02 2.509105979709670003e-02 2.451852490815058586e-02 2.396343772237764444e-02 2.341975532741773919e-02 2.288290241753976328e-02 2.234746393768905284e-02 2.180881931069823115e-02 2.126405123761494070e-02 2.070994152847968270e-02 2.014403016755787409e-02 1.956453585575185575e-02 1.897039777651217743e-02 1.836299037203848253e-02 1.774082022431034203e-02 1.710045143313141877e-02 1.643909363144096733e-02 1.574623944798577216e-02 1.501402392463768894e-02 1.424311480946310361e-02 1.343761056945608386e-02 1.259944672644692544e-02 1.172704984237332194e-02 1.082087205096476414e-02 9.881513634692180512e-03 8.911771779167295543e-03 7.909197507089793522e-03 6.871652583773614313e-03 5.797464974366869743e-03 4.682103468091061531e-03 3.530313603909172870e-03 2.344000582195372370e-03 1.124625100063427786e-03 -1.329317128608416233e-04 -1.434830452715378426e-03 -2.781380202573382077e-03 -4.173278894265664875e-03 -5.605508586794879546e-03 -7.067250671621032841e-03 -8.549856710339519619e-03 -1.005153337627768921e-02 -1.156671057582432487e-02 -1.309047898063866316e-02 -1.461841198203718030e-02 -1.614879792410548950e-02 -1.768118445879606968e-02 -1.921627976102782340e-02 -2.075477906921851037e-02 -2.229851072334048528e-02 -2.384914302586874785e-02 -2.540721991406986319e-02 -2.696820235683088790e-02 -2.852779763111907771e-02 -3.007979086084202475e-02 -3.162298214361455861e-02 -3.315748363083270700e-02 -3.468077448101499621e-02 -3.618806021490668379e-02 -3.768158908046652378e-02 -3.916358632884930219e-02 -4.062909462922373316e-02 -4.207484240286313987e-02 -4.349820384490349356e-02 -4.489600874310432921e-02 -4.627135826216303982e-02 -4.762932826461621638e-02 -4.896999771229031823e-02 -5.029486618333721404e-02 -5.161280580077891311e-02 -5.293290435172026687e-02 -5.426092528702912421e-02 -5.560062302480221763e-02 -5.695485404619829439e-02 -5.831986056464864843e-02 -5.969611656885705220e-02 -6.108446214860130397e-02 -6.248434368024363694e-02 -6.389940957235501484e-02 -6.532971482985669431e-02 -6.677715638053732805e-02 -6.824127494320161857e-02 -6.972207563181841150e-02 -7.121502344339161739e-02 -7.271605215991076843e-02 -7.421832975103132002e-02 -7.571585442239296693e-02 -7.720092567412717433e-02 -7.866364934446391788e-02 -8.009665560578020649e-02 -8.149498817985156851e-02 -8.286242126523364615e-02 -8.421193084601306944e-02 -8.554968534448149919e-02 -8.687593236836738120e-02 -8.819843493525077183e-02 -8.951502783243461825e-02 -9.082577261900502685e-02 -9.213057404674446227e-02 -9.342348859683648199e-02 -9.470247508299985129e-02 -9.596772020285204707e-02 -9.721872281480625766e-02 -9.845440223269874558e-02 -9.967493999001923732e-02 -1.008829588553984413e-01 -1.020775757417549251e-01 -1.032615494253239508e-01 -1.044339837852579500e-01 -1.055935563269458921e-01 -1.067394793454225083e-01 -1.078677157255824026e-01 -1.089750944378144598e-01 -1.100604643195275817e-01 -1.111226135668555298e-01 -1.121596994622933441e-01 -1.131742946859838617e-01 -1.141679794205927856e-01 -1.151448821546733892e-01 -1.161080646788568843e-01 -1.170626461893259779e-01 -1.180146635847932474e-01 -1.189712723764680818e-01 -1.199378897932322080e-01 -1.209173380869571907e-01 -1.219127260456745743e-01 -1.229277135436261381e-01 -1.239618787338488820e-01 -1.250144392250699676e-01 -1.260829984954334182e-01 -1.271659371946144701e-01 -1.282618225368279408e-01 -1.293701887982788568e-01 -1.304897270091625594e-01 -1.316209479821074113e-01 -1.327642835913078467e-01 -1.339161563544737643e-01 -1.350721276583226049e-01 -1.362245389374336924e-01 -1.373666619533989164e-01 -1.384958037583823576e-01 -1.396084839811268519e-01 -1.407005614452531972e-01 -1.417698299951022645e-01 -1.428159068522614206e-01 -1.438363708033469912e-01 -1.448314318993722816e-01 -1.458000960558509251e-01 -1.467405487692051425e-01 -1.476530817567691667e-01 -1.485350908358017974e-01 -1.493882660192397960e-01 -1.502189975729917304e-01 -1.510316470358223639e-01 -1.518256698150134421e-01 -1.526011657839645985e-01 -1.533592944159594129e-01 -1.541013180642143987e-01 -1.548254967831156903e-01 -1.555306288520236779e-01 -1.562091683737636683e-01 -1.568544423205859573e-01 -1.574654449425962055e-01 -1.580388820405652650e-01 -1.585763131952847571e-01 -1.590800431359841172e-01 -1.595530879630932264e-01 -1.599967384546888416e-01 -1.604106758197623439e-01 -1.607921083462523770e-01 -1.611393728605773068e-01 -1.614520035147329335e-01 -1.617276630135840165e-01 -1.619649948786752169e-01 -1.621642413390897708e-01 -1.623281059209780441e-01 -1.624554340431131894e-01 -1.625457211567363502e-01 -1.625986387149367107e-01 -1.626130836979452765e-01 -1.625936468124399847e-01 -1.625403576882856471e-01 -1.624542810127924397e-01 -1.623356739989226249e-01 -1.621861578396856796e-01 -1.620077231732953427e-01 -1.617979364512219520e-01 -1.615548407113746865e-01 -1.612813810940668391e-01 -1.609786890785586955e-01 -1.606478812683121982e-01 -1.602932353668314602e-01 -1.599171348546041538e-01 -1.595213295099802697e-01 -1.591079507126981762e-01 -1.586770847676535201e-01 -1.582314316129165843e-01 -1.577740666373242950e-01 -1.573010930649541006e-01 -1.568109297433236682e-01 -1.563001514151952098e-01 -1.557634737254589286e-01 -1.551958445627245886e-01 -1.545920935028174403e-01 -1.539493804823618972e-01 -1.532668466296185639e-01 -1.525465907724496695e-01 -1.517891136862472845e-01 -1.509936661828353288e-01 -1.501590378718740681e-01 -1.492839309031717132e-01 -1.483686185222075904e-01 -1.474108843089730614e-01 -1.464088902262352943e-01 -1.453583858951210950e-01 -1.442565726520283476e-01 -1.431016207126973860e-01 -1.418974854981981115e-01 -1.406484454199432577e-01 -1.393581394542534879e-01 -1.380330624056162192e-01 -1.366797226687332945e-01 -1.353063423404274324e-01 -1.339247015220527137e-01 -1.325431814593923396e-01 -1.311663135232575550e-01 -1.297965884906402412e-01 -1.284328510560741599e-01 -1.270752313685507007e-01 -1.257253179506489238e-01 -1.243850579234869469e-01 -1.230587336400858628e-01 -1.217423146211915608e-01 -1.204243129362036618e-01 -1.190933510153251718e-01 -1.177522753916106085e-01 -1.163941504093934931e-01 -1.150147064994865298e-01 -1.136097757040903100e-01 -1.121732606429136220e-01 -1.107000297243018322e-01 -1.091879894788428257e-01 -1.076352930010539555e-01 -1.060414527975860471e-01 -1.044047278474814350e-01 -1.027249830565821337e-01 -1.010030167432316578e-01 -9.924174665258361783e-02 -9.744820627650013778e-02 -9.563177542415665644e-02 -9.380144776423983421e-02 -9.196522381822402892e-02 -9.013064604611605024e-02 -8.830594552047506263e-02 -8.649804875861971665e-02 -8.471329632963610357e-02 -8.295693042278470819e-02 -8.123334536534251860e-02 -7.954574773889151740e-02 -7.789706765016506107e-02 -7.629238610000405041e-02 -7.473699601602581954e-02 -7.323723262984239979e-02
1.000000000000000000e+00 9.981796273096887884e-01 9.933808972963684703e-01 9.863964143267770490e-01 9.779297425337076799e-01 9.684179953077135528e-01 9.581973383037274417e-01 9.475223071932585839e-01 9.365688760882179276e-01 9.254456654593716802e-01 9.142406480416563896e-01 9.030215265942260761e-01 8.918352461358375338e-01 8.806992533033964898e-01 8.696154318542628214e-01 8.585646714700615467e-01 8.475164349138081255e-01 8.364446427128208184e-01 8.253926329555261177e-01 8.144505305317950583e-01 8.037353419377113450e-01 7.933135513951965478e-01 7.832221851837423143e-01 7.734672773679602820e-01 7.640372173627187902e-01 7.548959969858705099e-01 7.460017569908126145e-01 7.373170550193740569e-01 7.288089858720742109e-01 7.204273132283195435e-01 7.120775018332322626e-01 7.035958122483256805e-01 6.950244503346952873e-01 6.864561036020185858e-01 6.779988296943402215e-01 6.696888844484782943e-01 6.615494745068146720e-01 6.535990642976120535e-01 6.458407138329362862e-01 6.382531013530259312e-01 6.308064193776149464e-01 6.234682757740641623e-01 6.162186980946580128e-01 6.090454007192334096e-01 6.019583935919591289e-01 5.949558487051266331e-01 5.880218861923353080e-01 5.811049111667434541e-01 5.741839950448200947e-01 5.672579260842230964e-01 5.603783839219178553e-01 5.535661423597680875e-01 5.468351264440194370e-01 5.401945922347997087e-01 5.336625228753538730e-01 5.272565428122089060e-01 5.209816700610409024e-01 5.148242389599102520e-01 5.087621798000934170e-01 5.027947600626534452e-01 4.969291957776869051e-01 4.911552315377181177e-01 4.854577368685396022e-01 4.798030697299556224e-01 4.741666043996864977e-01 4.685658522861088637e-01 4.630669184745166422e-01 4.577137290705738937e-01 4.524993569447474662e-01 4.473821264703646272e-01 4.423168730406734084e-01 4.372768621317545401e-01 4.322521287848088978e-01 4.272507900539515568e-01 4.222969716960704445e-01 4.174136607422950784e-01 4.126183698927819998e-01 4.079090143754176556e-01 4.032770024948055809e-01 3.987216777678483370e-01 3.942387601645379602e-01 3.898289128098157974e-01 3.855147764851015180e-01 3.813414143863548822e-01 3.773315786005758121e-01 3.734418601095808032e-01 3.695989289618701323e-01 3.657645403533327233e-01 3.619266583290740025e-01 3.580847206487890455e-01 3.542920707049320717e-01 3.505753824801839946e-01 3.469515319424587019e-01 3.434188223683253827e-01 3.399684608753432147e-01 3.365841902618504355e-01 3.332653253456001607e-01 3.300129942162205454e-01 3.268276567394586829e-01 3.237142739742367992e-01 3.206729170456090738e-01 3.176984473259120145e-01 3.147803679642106611e-01 3.119044948266790351e-01 3.090639359535528041e-01 3.062579320434813401e-01 3.034861274491463812e-01 3.007353534586379995e-01 2.979941583898275126e-01 2.952586382445542834e-01 2.925381569321202635e-01 2.898451301946279868e-01 2.871796975531979434e-01 2.845405795100773849e-01 2.819342539818193161e-01 2.793469516032776045e-01 2.767187876313963457e-01 2.740180790668056976e-01 2.712819665594872198e-01 2.686074442094265602e-01 2.660479155062595025e-01 2.635991268570078150e-01 2.612315612563061995e-01 2.589152865315703100e-01 2.566386748387329830e-01 2.543917010752771990e-01 2.521688621284794429e-01 2.499664280651689441e-01 2.477807278153985882e-01 2.456037768593648529e-01 2.434296802285007832e-01 2.412547010273679571e-01 2.390812390705208401e-01 2.369060471202467377e-01 2.347268365812174851e-01 2.325370129464277569e-01 2.303264763097067069e-01 2.280791959880325015e-01 2.257814326290278617e-01 2.234257188572847108e-01 2.210158142930202241e-01 2.185594820319795573e-01 2.160664085632383324e-01 2.135365217266760596e-01 2.109676780044034416e-01 2.083589896898052629e-01 2.057121756142401281e-01 2.030318880997873388e-01 2.003182664654008793e-01 1.975666639735871588e-01 1.947672915524044368e-01 1.919147442035806228e-01 1.890103521356135963e-01 1.860585501766420236e-01 1.830622174460160567e-01 1.800259164488789698e-01 1.769613437730580552e-01 1.738849038998027674e-01 1.708114430703690789e-01 1.677516628659304343e-01 1.647093326535604418e-01 1.616826020331472158e-01 1.586676020668227327e-01 1.556613810337581782e-01 1.526630190046917301e-01 1.496709478366170798e-01 1.466845190509926400e-01 1.437074886408900021e-01 1.407415962271727494e-01 1.377863969385526854e-01 1.348425910545017481e-01 1.319171724387418754e-01 1.290254232178426608e-01 1.261811485675739808e-01 1.234021582089355057e-01 1.207027810247318367e-01 1.181077805125969327e-01 1.155890109923190107e-01 1.130839814565664514e-01 1.105350430581698157e-01 1.079380125557082154e-01 1.053078123467898752e-01 1.026654332726696373e-01 1.000364004484960573e-01 9.744407546762955119e-02 9.490581813612208872e-02 9.243108760944397650e-02 9.002745594724054223e-02 8.769406767470819264e-02 8.542858393214579349e-02 8.323950071974099696e-02 8.113800240514995599e-02 7.913121512677324942e-02 7.721794603792701828e-02 7.540173997834075104e-02 7.368465943942550944e-02 7.206611622038935905e-02 7.054346334010201669e-02 6.911368277292573303e-02 6.777384399214304855e-02 6.652389936575343887e-02 6.536287061472707827e-02 6.428690587383008304e-02 6.329175792191145400e-02 6.236083736658723509e-02 6.149290468261502107e-02 6.067357519916318637e-02 5.990450679183714766e-02 5.920029585853712334e-02 5.856021450695356179e-02 5.796679488565593258e-02 5.743103896146236481e-02 5.694542797609704332e-02 5.649555387546748020e-02 5.605258499878192774e-02 5.558788144433123024e-02 5.508822102756731620e-02 5.454492624095746284e-02 5.396538637817353823e-02 5.334785310206977688e-02 5.268995103149397286e-02 5.199136371872850604e-02 5.125059228867216710e-02 5.046634406548451690e-02 4.964023447209225254e-02 4.877762550299011984e-02 4.789244827811403593e-02 4.699685619188585795e-02 4.609766639439603214e-02 4.520623011933553453e-02 4.432151261224085564e-02 4.343145560235715796e-02 4.252276744588223689e-02 4.159321670850446573e-02 4.064685723656977917e-02 3.968670175402282813e-02 3.872070625331560517e-02 3.775144535588532274e-02 3.678180218439990740e-02 3.581465626737247859e-02 3.484873243704589979e-02 3.388092692705229475e-02 3.290526445817110179e-02 3.191520318190216310e-02 3.090634308815092685e-02 2.989106083570965480e-02 2.885830697484100676e-02 2.781342998027256513e-02 2.673857282154433121e-02 2.563988942037308608e-02 2.451842999131179784e-02 2.337265019980409864e-02 2.220747983618441557e-02 2.102421178132585222e-02 1.982164869305663712e-02 1.860215170357169129e-02 1.737143818231431588e-02 1.613707633624728716e-02 1.490812258264110138e-02 1.368642531543107568e-02 1.247252131995579480e-02 1.126414194979657481e-02 1.007856605937944468e-02 8.930717598856104805e-03 7.732695433436913464e-03 6.506527731100796887e-03 5.266190173682050099e-03 4.008753258246857375e-03 2.741402775068851102e-03 1.466982048153200966e-03 1.882340901894861832e-04 -1.086383703811424949e-03 -2.348784716469219051e-03 -3.592144388813531958e-03 -4.811273000708302799e-03 -6.003697733858523976e-03 -7.168230436574836439e-03 -8.304708576246287721e-03 -9.412617776441208062e-03 -1.049170637190291119e-02 -1.154162703278576764e-02 -1.256048592045861528e-02 -1.354337132939046305e-02 -1.448259275441649875e-02 -1.537286363331250016e-02 -1.620351757730703612e-02 -1.696889594159744011e-02 -1.766581482826776531e-02 -1.828782206267742447e-02 -1.882583173800856172e-02 -1.927480777214520685e-02 -1.963023658435051819e-02 -1.988922725056048793e-02 -1.997342858018973794e-02 -2.005160402236727535e-02 -2.014517918951111083e-02 -2.025267804312020151e-02 -2.037380428697719084e-02 -2.049100611916632175e-02 -2.060461639088347063e-02 -2.072637358015163092e-02 -2.086336775310076302e-02 -2.101778928482578995e-02 -2.118695553068839985e-02 -2.137172862473599513e-02 -2.157327472632411536e-02 -2.179294434427465552e-02 -2.202463583799270028e-02 -2.227161579950381540e-02 -2.253067097914089253e-02 -2.279697435221662155e-02 -2.306762251597848506e-02 -2.333657600649797353e-02 -2.359957424394818967e-02 -2.384943435754379934e-02 -2.408160636172459665e-02 -2.429462567517818791e-02 -2.448832296169189265e-02 -2.466172127192150024e-02 -2.480852032647136787e-02 -2.492779904764429871e-02 -2.502239545083643352e-02 -2.509871687811210395e-02 -2.516338968341439233e-02 -2.522236950334763930e-02 -2.527925681095906721e-02 -2.533757634457796046e-02 -2.540086415237105544e-02 -2.547333860516599532e-02 -2.555791824558642858e-02 -2.565393435196038768e-02 -2.576164911845010841e-02 -2.587250179249802814e-02 -2.598076136857299656e-02 -2.608091088315435055e-02 -2.616395557867448943e-02 -2.623014362497242888e-02 -2.627320517045322532e-02 -2.628945384710560523e-02 -2.628002055357788608e-02 -2.624486373528008010e-02 -2.618273271599571433e-02 -2.608680318944814336e-02 -2.595112548852321344e-02 -2.577839508310288130e-02 -2.556866532740136380e-02 -2.532258042356197794e-02 -2.504335459451813989e-02 -2.473764597436849816e-02 -2.441114221788586933e-02 -2.407222410461491366e-02 -2.372774129178491231e-02 -2.337539868051507694e-02 -2.301362426375373402e-02 -2.264077977510836268e-02 -2.225462281683640922e-02 -2.185607796080057952e-02 -2.144384298827592752e-02 -2.101901185969114530e-02 -2.058059373084952098e-02 -2.012185371543521659e-02 -1.964556956973462915e-02 -1.914954844563914599e-02 -1.863122237465028239e-02 -1.808561335500477249e-02 -1.751580310142178756e-02 -1.692588384555605147e-02 -1.631704972916914187e-02 -1.569171419235696266e-02 -1.505014159759026846e-02 -1.440686159856367082e-02 -1.378272919313387398e-02 -1.319211107108843317e-02 -1.265069994716401178e-02 -1.217275066365449375e-02 -1.176185563792085664e-02 -1.141860209945157190e-02 -1.114196013563175693e-02 -1.093391948446796255e-02 -1.078865004816568877e-02 -1.070405500597382785e-02 -1.066910128143658959e-02 -1.067176234660886444e-02 -1.070610690575570303e-02 -1.077270194666668512e-02 -1.086404918215269806e-02 -1.097551616543778613e-02 -1.110145405814068169e-02 -1.124161503397715263e-02 -1.138974731912423266e-02 -1.154296845478982106e-02 -1.169900391703899804e-02 -1.185731423694259996e-02 -1.202335661220210045e-02 -1.219999503172179700e-02 -1.238486696154155950e-02 -1.257959145671846621e-02 -1.278477993308404885e-02 -1.300401839342562454e-02 -1.324223372183208278e-02 -1.350037873458656036e-02 -1.377545331948981135e-02 -1.406859764143418567e-02 -1.438041233145546938e-02 -1.470731924732414896e-02 -1.504701566959303766e-02 -1.539394170884723044e-02 -1.574263199391938081e-02 -1.609261736461743003e-02 -1.644637667797683306e-02 -1.680353348417703424e-02 -1.716458529440227643e-02 -1.753135478021710519e-02 -1.790762570909278789e-02 -1.829828181503906359e-02 -1.870405458871971655e-02 -1.912926685187157222e-02 -1.957260731178228977e-02 -2.003474468459046434e-02 -2.051498923919550105e-02 -2.101215648319335744e-02 -2.152817864140924367e-02 -2.206275258893854174e-02 -2.261876722173686641e-02 -2.319669286984555462e-02 -2.379519466705086808e-02 -2.441216415037623932e-02 -2.504395099850053111e-02 -2.568667319390711620e-02 -2.633708291247287975e-02 -2.699101024794159365e-02 -2.764426158094615907e-02 -2.829055450854301573e-02 -2.892360509013813114e-02 -2.954181285970411755e-02 -3.014733271868142925e-02 -3.074250665292245152e-02 -3.132847460032006648e-02 -3.190876676921677868e-02 -3.248125827775547037e-02 -3.304566429717643167e-02 -3.359910995867128325e-02 -3.413565565389537620e-02 -3.465331399514270244e-02 -3.515210986487386779e-02 -3.563021988697447767e-02 -3.608853181003606608e-02 -3.652820171369332292e-02 -3.695295692005315380e-02 -3.736662233964774954e-02 -3.777507240752176615e-02 -3.818042823692996413e-02 -3.858683683637068040e-02 -3.899993615022920995e-02 -3.942338553245738203e-02 -3.985930088411585026e-02 -4.031169676213152558e-02 -4.078134164706109094e-02 -4.126650113529927583e-02 -4.176647805208621306e-02 -4.227572282979968898e-02 -4.279268032186304277e-02 -4.331405781621081724e-02 -4.383798114569347620e-02 -4.436471526564999407e-02 -4.489446978496460655e-02 -4.542695687775149399e-02 -4.596102508327588182e-02 -4.649711878399092474e-02 -4.703671996143324319e-02 -4.758031786716390710e-02 -4.812675121324200278e-02 -4.867365202249603756e-02 -4.921966300327775684e-02 -4.976157439484793499e-02 -5.029545787726938388e-02 -5.081910280859891493e-02 -5.133267936804390003e-02 -5.183637913800955704e-02 -5.232892134941986156e-02 -5.281054970565508128e-02 -5.327774347859128012e-02 -5.373195883617135765e-02 -5.417873632575989640e-02 -5.462342830702842517e-02 -5.507174371525342532e-02 -5.553061683944304078e-02 -5.600658931853352840e-02 -5.650606255966662134e-02 -5.703646570003649552e-02 -5.760224526972012454e-02 -5.820463538626308164e-02 -5.884325922085793109e-02 -5.951412335172207718e-02 -6.021307295740811055e-02 -6.093664861686128031e-02 -6.167922150490521421e-02 -6.243368492978122741e-02 -6.319281758084105416e-02 -6.394863294550488797e-02 -6.469296437616851858e-02 -6.541960018967937773e-02 -6.611915751725740142e-02 -6.678027670594115228e-02 -6.738967768381841361e-02 -6.793874068207508832e-02 -6.842085510130355153e-02 -6.883448281920760692e-02 -6.918168801349323938e-02 -6.946859576789651824e-02 -6.970159460629284098e-02 -6.988874394442906590e-02 -7.003533590584133661e-02 -7.014589604044993432e-02 -7.023270930597688699e-02 -7.030348053511098483e-02 -7.036321092943489952e-02 -7.041621319486413011e-02 -7.046561210340451797e-02 -7.051189079093386769e-02 -7.055135351098884566e-02 -7.058030575762758163e-02 -7.059346733318302980e-02 -7.059284075767510713e-02 -7.057825507786190389e-02 -7.054876811365733136e-02 -7.050592234479990950e-02 -7.045608014303067490e-02 -7.040420543156783451e-02 -7.034958168733920769e-02 -7.029507506632232117e-02 -7.024467272769335802e-02 -7.019918232906063871e-02 -7.016006280920213112e-02 -7.012985338611789354e-02 -7.010683482238147524e-02 -7.009186099886294263e-02 -7.008556514011016203e-02 -7.008602646150345616e-02 -7.009231182833340623e-02 -7.010280794955543737e-02 -7.011087066236366960e-02 -7.011221748973184287e-02 -7.010372750952788279e-02 -7.007954023754202344e-02 -7.003570648870860449e-02 -6.996858439886041725e-02 -6.987802632211950749e-02 -6.977010142785504410e-02 -6.965486460425382442e-02 -6.954344113426325080e-02 -6.944790942989051419e-02 -6.937942417657665117e-02 -6.934606686402519649e-02 -6.935203769851859545e-02 -6.940294213400309553e-02 -6.950425030431957307e-02 -6.965940932958095133e-02 -6.987232461870195033e-02 -7.014786008264592421e-02 -7.048853840539985594e-02 -7.089530706139769711e-02 -7.136604484201582166e-02 -7.189655326826586978e-02 -7.248055864960958883e-02 -7.311455221937834814e-02 -7.379602083038702687e-02 -7.452160030913879130e-02 -7.528498097669762690e-02 -7.607815909227458318e-02 -7.689310820347763920e-02 -7.772099494671161346e-02 -7.855304117367908900e-02 -7.938315219369235232e-02 -8.020701073040471807e-02 -8.102310004957481715e-02 -8.182800534804263171e-02 -8.261570049911695635e-02 -8.338025451695647849e-02 -8.411254291922350135e-02 -8.480318319123640591e-02 -8.544408644426955413e-02 -8.602965693095278310e-02 -8.655540103745389124e-02 -8.701845684743106379e-02 -8.741670972083386004e-02 -8.774811582280248046e-02 -8.801087932470069708e-02 -8.820439724516572488e-02 -8.832906462559310390e-02 -8.838659712912937116e-02 -8.838266818030802996e-02 -8.832468942805843382e-02 -8.822181363306334789e-02 -8.808292289449749790e-02 -8.791530773903354079e-02 -8.772560597146004946e-02 -8.752010139952502710e-02 -8.730422332627689463e-02 -8.708249187036957994e-02 -8.686002488781882636e-02 -8.664183081658212437e-02 -8.643243134097919333e-02 -8.623592890385377296e-02 -8.605379355509017170e-02 -8.588706706149917824e-02
