# Supplementary material for: Temporal stability of stimulus representation increases along rodent visual cortical hierarchies
Source: Nat Commun. 2021 Jul 21;12:4448. doi: 10.1038/s41467-021-24456-3 (PMC8295255; doi:10.1038/s41467-021-24456-3)
Supplement: Supplementary file 4 — Source Data [file 41467_2021_24456_MOESM4_ESM.zip › Supplementary_Fig_S9C_source_data.txt]

#        DATA FOR FIGURE S9C. USE `numpy.load(file)` to load the data.
#             
#             Data shape: (2, 7)
#             Description: Collection of points representing the timescales for different
#                          areas as obtained by a linear kernel model.
#             
#             First row contains the X coordinates (anatomical score)
#             Second row contains the Y coordinates (model timescales)
#          
-5.158305462653287599e-01 -3.548742722655765514e-01 -8.935959370741963781e-02 -5.545645980428592914e-02 1.566332218506130136e-01 3.330732069862507583e-01 4.466988727858294261e-01
3.898833782844120854e+00 2.514201555651114806e+00 3.845730032241582830e+00 3.604713103800374352e+00 4.183037667523568537e+00 3.515307501742461760e+00 3.286926136986505487e+00
