# Supplementary material for: Temporal stability of stimulus representation increases along rodent visual cortical hierarchies
Source: Nat Commun. 2021 Jul 21;12:4448. doi: 10.1038/s41467-021-24456-3 (PMC8295255; doi:10.1038/s41467-021-24456-3)
Supplement: Supplementary file 4 — Source Data [file 41467_2021_24456_MOESM4_ESM.zip › Supplementay_Fig_S9A_source_data.txt]

#        DATA FOR FIGURE S9A. USE `numpy.load(file)` to load the data.
#             
#             Data shape: (3, 7)
#             Description: Collection of points for both movie and stimulus-driven
#                          timescales.
#             
#             First row contains the movie timescales (X coordinate)
#             Second row contains the stimulus timescales (Y coordinate)
#             Third row contains the stimulus timescales errors (Y errorbars)
#          
4.977812166939771714e+02 8.755606574037502696e+02 1.061555619685923602e+03 1.142852247338154712e+03 1.062830434408322844e+03 1.295913236398006347e+03 1.611573329966144684e+03
8.076923076923077360e+01 1.125641025641025692e+02 1.087179487179487154e+02 1.105128205128205110e+02 1.007692307692307736e+02 1.530769230769230660e+02 1.551282051282051384e+02
1.628205128205127039e+01 1.628205128205128460e+01 1.743589743589743080e+01 1.564102564102563520e+01 1.576923076923076650e+01 2.474358974358973740e+01 2.256410256410255499e+01
